# Supplementary material for: Mapping bioenergetic mechanisms across aging hallmarks: a systematic evidence map and secondary conceptual synthesis
Source: Front Physiol. 2026 Jun 11;17:1868353. doi: 10.3389/fphys.2026.1868353 (PMC13293893; doi:10.3389/fphys.2026.1868353)
Supplement: Supplementary file 3 [file Table2.xlsx]

## Sheet: S1_Search_Strategies
Database	Platform	Search date	Search field / syntax	Full search string	Filters / limits applied
PubMed/MEDLINE	NCBI PubMed	2025-05-15	MeSH Terms; Title/Abstract	#1 ("Stress, Physiological"[MeSH Terms] OR "Adaptation, Physiological"[MeSH Terms] OR "Homeostasis"[MeSH Terms] OR "chronic stress"[Title/Abstract] OR resilience[Title/Abstract] OR "allostatic load"[Title/Abstract] OR allostasis[Title/Abstract] OR hormesis[Title/Abstract] OR maladaptation[Title/Abstract] OR maladaptive[Title/Abstract] OR "stress adaptation"[Title/Abstract] OR exposome[Title/Abstr…	Humans; English; 2005-2025.
Scopus	Elsevier Scopus	2025-05-15	TITLE-ABS-KEY	#1 TITLE-ABS-KEY("chronic stress" OR "psychological resilience" OR resilience OR resilient OR resiliency OR "allostatic load" OR allostasis OR hormesis OR maladaptation OR maladaptive OR exposome OR "toxic stress" OR "compensatory adaptation" OR "neuroendocrine disruption") OR (TITLE-ABS-KEY(stress) AND TITLE-ABS-KEY(adaptation)) OR (TITLE-ABS-KEY(homeostasis) AND TITLE-ABS-KEY(stress)) #2 TITLE-…	English; 2005-2025; Article or Review; Medicine and Health Sciences subject areas.
Web of Science Core Collection	Clarivate Web of Science	2025-05-15	Topic field (TS)	TS=("chronic stress" OR "resilience" OR "allostatic load" OR allostasis OR maladaptation OR hormesis OR "neuroendocrine disruption" OR exposome OR "toxic stress" OR "compensatory adaptation") AND TS=("energy allocation" OR bioenergetics OR "energy metabolism" OR "bioenergetic stress" OR "substrate mismatch" OR "fuel partitioning" OR "resource trade-off" OR immunometabolism OR "immune energy deman…	English; 2005-2025; Article or Review.
Cochrane Library / CENTRAL	Cochrane Library	2025-05-15	Title, abstract, keyword	#1 "chronic stress":ti,ab,kw #2 "psychological resilience":ti,ab,kw OR resilience:ti,ab,kw OR resilient:ti,ab,kw OR resiliency:ti,ab,kw #3 "allostatic load":ti,ab,kw OR allostasis:ti,ab,kw #4 hormesis:ti,ab,kw OR maladaptation:ti,ab,kw OR maladaptive:ti,ab,kw #5 (stress:ti,ab,kw AND adaptation:ti,ab,kw) OR (homeostasis:ti,ab,kw AND stress:ti,ab,kw) #6 exposome:ti,ab,kw OR "toxic stress":ti,ab,kw …	Humans; English; 2005-2025.

## Sheet: Keyword_Domains
Domain	Controlled vocabulary / MeSH terms	Free-text keywords
1. Stress Adaptation and Systemic Strain	"Stress, Physiological", "Adaptation, Physiological", "Homeostasis"	"chronic stress", "resilience", "allostatic load", "stress adaptation", "hormesis", "loss of tolerance", "maladaptation", "exposome", "toxic stress", "compensatory adaptation", "neuroendocrine disruption"
2. Bioenergetic and Metabolic Trade-Offs	"Energy Metabolism", "Mitochondria, Pathology", "Nutritional Physiological Phenomena", "Immunometabolism", "Cellular Senescence", "Muscle, Skeletal/metabolism", "Adrenal Insufficiency"	"energy allocation", "nutrient triage", "bioenergetic stress", "substrate mismatch", "fuel partitioning", "resource trade-off", "adrenal insufficiency", "HPA axis dysfunction", "cortisol resistance", "immunometabolism", "immune energy demand", "immune reprogramming", "anabolic resistance", "muscle wasting", "protein-energy redistribution", "mitochondrial stress", "ISRmt", "mitokines", "oxidative …
3. Downstream System-Level Dysfunctions	"Hypothalamo-Hypophyseal System", "Adrenal Gland Diseases", "Immunologic Deficiency Syndromes", "Chronic Inflammation", "Muscle Weakness", "Sarcopenia", "Cell Senescence", "Mitochondrial Myopathies", "Oxidative Stress"	"HPA axis dysregulation", "adrenal fatigue", "stress axis dysfunction", "immune exhaustion", "immunosenescence", "inflammaging", "immune suppression", "sarcopenia", "myosteatosis", "frailty", "loss of lean mass", "mitochondrial dysfunction", "ROS accumulation", "mtDNA damage", "cellular senescence", "autophagic dysfunction", "apoptotic signaling", "proteostasis failure"
4. Biomarker Patterns of Metabolic Strain and Dysfunction	"C-Reactive Protein", "Cytokines", "Creatine Kinase", "Lactate Dehydrogenase", "Mitochondria", "Autophagy", "Cortisol", "Insulin-Like Growth Factor I", "Biological Markers", "Sarcopenia", "Oxidative Stress", "Unfolded Protein Response", "Sirtuins"	"cortisol", "ACTH", "DHEA-S", "diurnal cortisol", "adrenal index", "CRP", "IL-6", "TNF-alpha", "ferritin", "neutrophil-to-lymphocyte ratio (NLR)", "monocyte activation", "creatine kinase (CK)", "IGF-1", "prealbumin", "albumin", "phase angle", "3-methylhistidine", "lean mass index", "LDH", "lactate", "pyruvate", "CoQ10", "carnitine", "glutathione (GSH/GSSG)", "ATP production", "transthyretin", "re…
The original search was designed around stress adaptation, bioenergetic regulation, systemic dysfunction, and biomarker patterns. Aging hallmark mapping was performed during secondary evidence classification.
