# Supplementary material for: Mapping bioenergetic mechanisms across aging hallmarks: a systematic evidence map and secondary conceptual synthesis
Source: Front Physiol. 2026 Jun 11;17:1868353. doi: 10.3389/fphys.2026.1868353 (PMC13293893; doi:10.3389/fphys.2026.1868353)
Supplement: Supplementary file 4 [file Table3.xlsx]

## Sheet: Supplementary Table S2
Supplementary Table S2. Selected excluded reports with reasons
No.	Citation	Year	Report title	Journal/source	DOI / URL	Record type	Source database	Why it may appear eligible	Primary exclusion reason	Detailed reason to report	PMID
1	Rifkind JM et al., 1997	1997	Impaired hemorheology in the aged associated with oxidative stress.	Advances in experimental medicine and biology	10.1007/978-1-4615-5399-1_2	Journal Article	PubMed	Appears potentially relevant because it uses aging- or senescence-related terminology, reports oxidative-stress or redox markers, includes metabolic or substrate-related terms.	Outside prespecified database-search window	Excluded because it falls outside the 2005–2025 database-search window and was not retained as a predefined foundational or high-yield methodological exception in the final included dataset.	9500022
2	Thome J et al., 1997	1997	Evidence for increased oxidative stress in alcohol-dependent patients provided by quantification of in vivo salicylate hydroxylation products.	Alcoholism, clinical and experimental research	https://pubmed.ncbi.nlm.nih.gov/9046377/	Journal Article; Research Support, Non-U.S. Gov't	PubMed	Appears potentially relevant because it uses aging- or senescence-related terminology, reports oxidative-stress or redox markers, includes metabolic or substrate-related terms.	Outside prespecified database-search window	Excluded because it falls outside the 2005–2025 database-search window and was not retained as a predefined foundational or high-yield methodological exception in the final included dataset.	9046377
3	Calabrese V et al., 1998	1998	Increased cerebrospinal fluid and plasma levels of ultraweak chemiluminescence are associated with changes in the thiol pool and lipid-soluble fluorescence in multiple sclerosis: the pathogenic role of oxidative stress.	Drugs under experimental and clinical research	https://pubmed.ncbi.nlm.nih.gov/9825228/	Journal Article	PubMed	Appears potentially relevant because it uses aging- or senescence-related terminology, reports oxidative-stress or redox markers, includes metabolic or substrate-related terms.	Outside prespecified database-search window	Excluded because it falls outside the 2005–2025 database-search window and was not retained as a predefined foundational or high-yield methodological exception in the final included dataset.	9825228
4	Calabrese V et al., 1999	1999	Oxidative stress and antioxidants at skin biosurface: a novel antioxidant from lemon oil capable of inhibiting oxidative damage to the skin.	Drugs under experimental and clinical research	https://pubmed.ncbi.nlm.nih.gov/10713866/	Clinical Trial; Journal Article; Randomized Controlled Trial	PubMed	Appears potentially relevant because it uses aging- or senescence-related terminology, reports oxidative-stress or redox markers, includes metabolic or substrate-related terms.	Outside prespecified database-search window	Excluded because it falls outside the 2005–2025 database-search window and was not retained as a predefined foundational or high-yield methodological exception in the final included dataset.	10713866
5	Orhan H et al., 1999	1999	In vivo effects of non-steroidal antiinflammatory drugs on oxidative stress-related parameters of human erythrocytes.	Experimental and toxicologic pathology : official journal of the Gesellschaft fur Toxikologische Pathologie	10.1016/s0940-2993(99)80029-3	Journal Article; Research Support, Non-U.S. Gov't	PubMed	Appears potentially relevant because it uses aging- or senescence-related terminology, reports oxidative-stress or redox markers, includes inflammatory or immune markers.	Outside prespecified database-search window	Excluded because it falls outside the 2005–2025 database-search window and was not retained as a predefined foundational or high-yield methodological exception in the final included dataset.	10445405
6	Marini M et al., 2001	2001	Modulation of caspase-3 activity by zinc ions and by the cell redox state.	Experimental cell research	10.1006/excr.2001.5222	Journal Article; Research Support, Non-U.S. Gov't	PubMed	Appears potentially relevant because it mentions mitochondrial biology, uses aging- or senescence-related terminology, reports oxidative-stress or redox markers.	Outside prespecified database-search window	Excluded because it falls outside the 2005–2025 database-search window and was not retained as a predefined foundational or high-yield methodological exception in the final included dataset.	11399060
7	Swets BP et al., 2001	2001	Patients with systemic vasculitis have increased levels of autoantibodies against oxidized LDL.	Clinical and experimental immunology	10.1046/j.1365-2249.2001.01488.x	Journal Article	PubMed	Appears potentially relevant because it uses aging- or senescence-related terminology, reports oxidative-stress or redox markers, includes inflammatory or immune markers.	Outside prespecified database-search window	Excluded because it falls outside the 2005–2025 database-search window and was not retained as a predefined foundational or high-yield methodological exception in the final included dataset.	11359456
8	Gürbay A et al., 2002	2002	Cytotoxicity in ciprofloxacin-treated human fibroblast cells and protection by vitamin E.	Human & experimental toxicology	10.1191/0960327102ht305oa	Journal Article; Research Support, Non-U.S. Gov't	PubMed	Appears potentially relevant because it reports oxidative-stress or redox markers, includes metabolic or substrate-related terms.	Outside prespecified database-search window	Excluded because it falls outside the 2005–2025 database-search window and was not retained as a predefined foundational or high-yield methodological exception in the final included dataset.	12540033
9	Irodova NL et al., 2002	2002	Oxidative stress in patients with primary pulmonary hypertension.	Bulletin of experimental biology and medicine	10.1023/a:1020238026534	Comparative Study; Journal Article	PubMed	Appears potentially relevant because it uses aging- or senescence-related terminology, reports oxidative-stress or redox markers.	Outside prespecified database-search window	Excluded because it falls outside the 2005–2025 database-search window and was not retained as a predefined foundational or high-yield methodological exception in the final included dataset.	12447471
10	Inci E et al., 2003	2003	Laryngeal cancer: in relation to oxidative stress.	The Tohoku journal of experimental medicine	10.1620/tjem.200.17	Journal Article	PubMed	Appears potentially relevant because it uses aging- or senescence-related terminology, reports oxidative-stress or redox markers, includes metabolic or substrate-related terms.	Outside prespecified database-search window	Excluded because it falls outside the 2005–2025 database-search window and was not retained as a predefined foundational or high-yield methodological exception in the final included dataset.	12862307
11	Nedosugova LV et al., 2003	2003	Interrelation between compensation of carbohydrate metabolism and severity of manifestations of oxidative stress in type II diabetes mellitus.	Bulletin of experimental biology and medicine	10.1023/a:1026302520288	Journal Article	PubMed	Appears potentially relevant because it uses aging- or senescence-related terminology, reports oxidative-stress or redox markers, includes metabolic or substrate-related terms.	Outside prespecified database-search window	Excluded because it falls outside the 2005–2025 database-search window and was not retained as a predefined foundational or high-yield methodological exception in the final included dataset.	14631491
12	Raho G et al., 2003	2003	Over-expression of Mn-superoxide dismutase as a marker of oxidative stress in lesional skin of chronic idiopathic urticaria.	Clinical and experimental dermatology	10.1046/j.1365-2230.2003.01264.x	Journal Article	PubMed	Appears potentially relevant because it uses aging- or senescence-related terminology, reports oxidative-stress or redox markers, includes inflammatory or immune markers.	Outside prespecified database-search window	Excluded because it falls outside the 2005–2025 database-search window and was not retained as a predefined foundational or high-yield methodological exception in the final included dataset.	12780723
13	Folkerth RD et al., 2004	2004	Developmental lag in superoxide dismutases relative to other antioxidant enzymes in premyelinated human telencephalic white matter.	Journal of neuropathology and experimental neurology	10.1093/jnen/63.9.990	Journal Article; Research Support, U.S. Gov't, P.H.S.	PubMed	Appears potentially relevant because it uses aging- or senescence-related terminology, reports oxidative-stress or redox markers, includes metabolic or substrate-related terms.	Outside prespecified database-search window	Excluded because it falls outside the 2005–2025 database-search window and was not retained as a predefined foundational or high-yield methodological exception in the final included dataset.	15453097
14	Koca R et al., 2004	2004	Oxidant-antioxidant enzymes and lipid peroxidation in generalized vitiligo.	Clinical and experimental dermatology	10.1111/j.1365-2230.2004.01524.x	Journal Article	PubMed	Appears potentially relevant because it uses aging- or senescence-related terminology, reports oxidative-stress or redox markers, includes metabolic or substrate-related terms.	Outside prespecified database-search window	Excluded because it falls outside the 2005–2025 database-search window and was not retained as a predefined foundational or high-yield methodological exception in the final included dataset.	15245542
15	Serarslan G et al., 2005	2005	Serum antioxidant activities, malondialdehyde and nitric oxide levels in human cutaneous leishmaniasis.	Clinical and experimental dermatology	10.1111/j.1365-2230.2005.01758.x	Journal Article	PubMed	Appears potentially relevant because it uses aging- or senescence-related terminology, reports oxidative-stress or redox markers, includes inflammatory or immune markers.	Population or condition outside target aging-resilience scope	Excluded because the report focuses on a pediatric, developmental, reproductive, dermatologic, or other condition-specific context without sufficient relevance to aging-hallmark mapping or systemic bioenergetic resilience.	15807687
16	Unsal D et al., 2005	2005	Plasma level of lipid peroxidation, total sulphydryl groups and nitric oxide levels in cancer patients irradiated on different anatomic fields: a case-control study.	Experimental oncology	https://pubmed.ncbi.nlm.nih.gov/15812363/	Journal Article	PubMed	Appears potentially relevant because it uses aging- or senescence-related terminology, reports oxidative-stress or redox markers, includes metabolic or substrate-related terms.	Disease-specific oncology report	Excluded because the report is primarily cancer- or tumor-specific and does not provide sufficient generalizable aging-hallmark or bioenergetic-resilience relevance for the evidence map.	15812363
17	Mohamed SA et al., 2006	2006	Mitochondrial DNA deletions and the aging heart.	Experimental gerontology	10.1016/j.exger.2006.03.014	Journal Article	PubMed	Appears potentially relevant because it mentions mitochondrial biology, uses aging- or senescence-related terminology, reports oxidative-stress or redox markers.	Population or condition outside target aging-resilience scope	Excluded because the report focuses on a pediatric, developmental, reproductive, dermatologic, or other condition-specific context without sufficient relevance to aging-hallmark mapping or systemic bioenergetic resilience.	16632292
18	Marsillach J et al., 2007	2007	Administration of exogenous erythropoietin beta affects lipid peroxidation and serum paraoxonase-1 activity and concentration in predialysis patients with chronic renal disease and anaemia.	Clinical and experimental pharmacology & physiology	10.1111/j.1440-1681.2007.04552.x	Clinical Trial; Journal Article; Research Support, Non-U.S. Gov't	PubMed	Appears potentially relevant because it uses aging- or senescence-related terminology, reports oxidative-stress or redox markers, includes metabolic or substrate-related terms.	Limited mitochondrial or bioenergetic specificity	Excluded because the report mainly describes oxidative-stress, antioxidant, or biomarker findings without a sufficiently explicit mitochondrial or bioenergetic mechanism relevant to the review framework.	17324148
19	Rasheed Z et al., 2007	2007	Reactive oxygen species damaged human serum albumin in patients with hepatocellular carcinoma.	Journal of experimental & clinical cancer research : CR	https://pubmed.ncbi.nlm.nih.gov/17987802/	Comparative Study; Journal Article	PubMed	Appears potentially relevant because it uses aging- or senescence-related terminology, reports oxidative-stress or redox markers.	Disease-specific oncology report	Excluded because the report is primarily cancer- or tumor-specific and does not provide sufficient generalizable aging-hallmark or bioenergetic-resilience relevance for the evidence map.	17987802
20	Aygen B et al., 2008	2008	The effects of trimetazidine on lipid peroxidation in patients with end-stage renal disease.	Methods and findings in experimental and clinical pharmacology	10.1358/mf.2008.30.10.1316831	Controlled Clinical Trial; Journal Article	PubMed	Appears potentially relevant because it uses aging- or senescence-related terminology, reports oxidative-stress or redox markers, includes metabolic or substrate-related terms.	Limited mitochondrial or bioenergetic specificity	Excluded because the report mainly describes oxidative-stress, antioxidant, or biomarker findings without a sufficiently explicit mitochondrial or bioenergetic mechanism relevant to the review framework.	19271025
21	Bukowska A et al., 2008	2008	Mitochondrial dysfunction and redox signaling in atrial tachyarrhythmia.	Experimental biology and medicine (Maywood, N.J.)	10.3181/0706-RM-155	Journal Article; Research Support, Non-U.S. Gov't	PubMed	Appears potentially relevant because it mentions mitochondrial biology, uses aging- or senescence-related terminology, reports oxidative-stress or redox markers.	Insufficient fit with final evidence-map framework	Excluded after adjudication because, although retrieved by the PubMed search and potentially relevant, it was not part of the final S3D included-report set and did not meet the final evidence-map eligibility threshold for mitochondrial/bioenergetic aging-hallmark mapping.	18375832
22	Kageyama Y et al., 2008	2008	Reduction of oxidative stress marker levels by anti-TNF-alpha antibody, infliximab, in patients with rheumatoid arthritis.	Clinical and experimental rheumatology	https://pubmed.ncbi.nlm.nih.gov/18328150/	Journal Article	PubMed	Appears potentially relevant because it uses aging- or senescence-related terminology, reports oxidative-stress or redox markers, includes metabolic or substrate-related terms.	Limited mitochondrial or bioenergetic specificity	Excluded because the report mainly describes oxidative-stress, antioxidant, or biomarker findings without a sufficiently explicit mitochondrial or bioenergetic mechanism relevant to the review framework.	18328150
23	Maret W et al., 2008	2008	Metallothionein redox biology in the cytoprotective and cytotoxic functions of zinc.	Experimental gerontology	10.1016/j.exger.2007.11.005	Journal Article; Research Support, N.I.H., Extramural; Research Support, Non-U.S. Gov't; Review	PubMed	Appears potentially relevant because it uses aging- or senescence-related terminology, reports oxidative-stress or redox markers, includes metabolic or substrate-related terms.	Limited mitochondrial or bioenergetic specificity	Excluded because the report mainly describes oxidative-stress, antioxidant, or biomarker findings without a sufficiently explicit mitochondrial or bioenergetic mechanism relevant to the review framework.	18171607
24	Martínez A et al., 2008	2008	Type-dependent oxidative damage in frontotemporal lobar degeneration: cortical astrocytes are targets of oxidative damage.	Journal of neuropathology and experimental neurology	10.1097/NEN.0b013e31818e06f3	Journal Article; Research Support, Non-U.S. Gov't	PubMed	Appears potentially relevant because it uses aging- or senescence-related terminology, reports oxidative-stress or redox markers, includes metabolic or substrate-related terms.	Disease-specific oxidative-stress association	Excluded because the report focuses primarily on a disease-specific oxidative-stress or biomarker association without sufficient mechanistic detail for mapping mitochondrial bioenergetic constraint across aging hallmark domains.	19018247
25	Belonogov RN et al., 2009	2009	Changes in the content of protein and lipid oxidative modification products in tumor tissue at different stages of lung cancer.	Bulletin of experimental biology and medicine	10.1007/s10517-009-0565-4	Journal Article	PubMed	Appears potentially relevant because it uses aging- or senescence-related terminology, reports oxidative-stress or redox markers, includes metabolic or substrate-related terms.	Disease-specific oncology report	Excluded because the report is primarily cancer- or tumor-specific and does not provide sufficient generalizable aging-hallmark or bioenergetic-resilience relevance for the evidence map.	19907756
26	Bradley LJ et al., 2009	2009	Increased sensitivity of myoblasts to oxidative stress in amyotrophic lateral sclerosis peripheral tissues.	Experimental neurology	10.1016/j.expneurol.2009.04.007	Journal Article; Research Support, Non-U.S. Gov't	PubMed	Appears potentially relevant because it mentions mitochondrial biology, uses aging- or senescence-related terminology, reports oxidative-stress or redox markers.	Population or condition outside target aging-resilience scope	Excluded because the report focuses on a pediatric, developmental, reproductive, dermatologic, or other condition-specific context without sufficient relevance to aging-hallmark mapping or systemic bioenergetic resilience.	19379740
27	Feijóo M et al., 2009	2009	Infliximab reduces oxidative stress in ankylosing spondylitis.	Clinical and experimental rheumatology	https://pubmed.ncbi.nlm.nih.gov/19327250/	Comment; Letter	PubMed	Appears potentially relevant because it uses aging- or senescence-related terminology, reports oxidative-stress or redox markers, includes inflammatory or immune markers.	Ineligible publication type / insufficient extractable data	Excluded because the record is a letter, comment, or brief communication rather than a full eligible report with sufficient extractable mechanistic evidence for the evidence map.	19327250
28	García-Larsen V et al., 2009	2009	Relationship between oxidative stress-related biomarkers and antioxidant status with asthma and atopy in young adults: a population-based study.	Clinical and experimental allergy : journal of the British Society for Allergy and Clinical Immunology	10.1111/j.1365-2222.2008.03163.x	Journal Article; Research Support, Non-U.S. Gov't	PubMed	Appears potentially relevant because it uses aging- or senescence-related terminology, reports oxidative-stress or redox markers.	Limited mitochondrial or bioenergetic specificity	Excluded because the report mainly describes oxidative-stress, antioxidant, or biomarker findings without a sufficiently explicit mitochondrial or bioenergetic mechanism relevant to the review framework.	19187326
29	Grünewald A et al., 2009	2009	Differential effects of PINK1 nonsense and missense mutations on mitochondrial function and morphology.	Experimental neurology	10.1016/j.expneurol.2009.05.027	Journal Article; Research Support, Non-U.S. Gov't	PubMed	Appears potentially relevant because it mentions mitochondrial biology, uses aging- or senescence-related terminology, reports oxidative-stress or redox markers.	Disease-specific oxidative-stress association	Excluded because the report focuses primarily on a disease-specific oxidative-stress or biomarker association without sufficient mechanistic detail for mapping mitochondrial bioenergetic constraint across aging hallmark domains.	19500570
30	Patil SB et al., 2009	2009	Lipid peroxidation and antioxidant activity in complicated pregnancies.	Clinical and experimental obstetrics & gynecology	https://pubmed.ncbi.nlm.nih.gov/19688954/	Journal Article	PubMed	Appears potentially relevant because it reports oxidative-stress or redox markers, includes metabolic or substrate-related terms.	Population or condition outside target aging-resilience scope	Excluded because the report focuses on a pediatric, developmental, reproductive, dermatologic, or other condition-specific context without sufficient relevance to aging-hallmark mapping or systemic bioenergetic resilience.	19688954
31	Brás A et al., 2010	2010	Telomerase and reactive oxygen species: Comments on Saretzki, G., 2009. Telomerase, mitochondria and oxidative stress. Exp. Gerontol. 44, 485-492.	Experimental gerontology	10.1016/j.exger.2009.12.006	Comment; Letter; Research Support, Non-U.S. Gov't	PubMed	Appears potentially relevant because it mentions mitochondrial biology, uses aging- or senescence-related terminology, reports oxidative-stress or redox markers.	Ineligible publication type / insufficient extractable data	Excluded because the record is a letter, comment, or brief communication rather than a full eligible report with sufficient extractable mechanistic evidence for the evidence map.	20005282
32	Zhang Q et al., 2010	2010	Oxidative protein damage and antioxidant status in systemic lupus erythematosus.	Clinical and experimental dermatology	10.1111/j.1365-2230.2009.03437.x	Journal Article; Research Support, Non-U.S. Gov't	PubMed	Appears potentially relevant because it uses aging- or senescence-related terminology, reports oxidative-stress or redox markers.	Disease-specific oxidative-stress association	Excluded because the report focuses primarily on a disease-specific oxidative-stress or biomarker association without sufficient mechanistic detail for mapping mitochondrial bioenergetic constraint across aging hallmark domains.	19874339
33	Brinkmann C et al., 2011	2011	Influence of glycemic status and physical fitness on oxidative stress and the peroxiredoxin system in the erythrocytes of non-insulin-dependent type 2 diabetic men.	Experimental and clinical endocrinology & diabetes : official journal, German Society of Endocrinology [and] German Diabetes Association	10.1055/s-0031-1279712	Journal Article; Research Support, Non-U.S. Gov't	PubMed	Appears potentially relevant because it uses aging- or senescence-related terminology, reports oxidative-stress or redox markers, includes metabolic or substrate-related terms.	Limited mitochondrial or bioenergetic specificity	Excluded because the report mainly describes oxidative-stress, antioxidant, or biomarker findings without a sufficiently explicit mitochondrial or bioenergetic mechanism relevant to the review framework.	21667443
34	Chen CH et al., 2011	2011	Increased oxidative DNA damage in patients with alcohol dependence and its correlation with alcohol withdrawal severity.	Alcoholism, clinical and experimental research	10.1111/j.1530-0277.2010.01349.x	Journal Article; Research Support, Non-U.S. Gov't	PubMed	Appears potentially relevant because it uses aging- or senescence-related terminology, reports oxidative-stress or redox markers.	Limited mitochondrial or bioenergetic specificity	Excluded because the report mainly describes oxidative-stress, antioxidant, or biomarker findings without a sufficiently explicit mitochondrial or bioenergetic mechanism relevant to the review framework.	21070251
35	Ilieva EV et al., 2011	2011	Mitochondrial dysfunction and oxidative and endoplasmic reticulum stress in argyrophilic grain disease.	Journal of neuropathology and experimental neurology	10.1097/NEN.0b013e31820f8765	Journal Article; Research Support, Non-U.S. Gov't	PubMed	Appears potentially relevant because it mentions mitochondrial biology, uses aging- or senescence-related terminology, reports oxidative-stress or redox markers.	Disease-specific oxidative-stress association	Excluded because the report focuses primarily on a disease-specific oxidative-stress or biomarker association without sufficient mechanistic detail for mapping mitochondrial bioenergetic constraint across aging hallmark domains.	21412174
36	Skoumalová A et al., 2011	2011	The lipid peroxidation products as possible markers of Alzheimer's disease in blood.	Experimental gerontology	10.1016/j.exger.2010.09.015	Journal Article; Research Support, Non-U.S. Gov't	PubMed	Appears potentially relevant because it uses aging- or senescence-related terminology, reports oxidative-stress or redox markers, includes metabolic or substrate-related terms.	Disease-specific oxidative-stress association	Excluded because the report focuses primarily on a disease-specific oxidative-stress or biomarker association without sufficient mechanistic detail for mapping mitochondrial bioenergetic constraint across aging hallmark domains.	20920571
37	Tsakanova GV et al., 2011	2011	A comparative study of antioxidant system and intensity of lipid peroxidation in type 2 diabetes mellitus and ischemic stroke aggravated and not aggravated by type 2 diabetes mellitus.	Bulletin of experimental biology and medicine	10.1007/s10517-011-1383-z	Comparative Study; Journal Article	PubMed	Appears potentially relevant because it uses aging- or senescence-related terminology, reports oxidative-stress or redox markers, includes metabolic or substrate-related terms.	Limited mitochondrial or bioenergetic specificity	Excluded because the report mainly describes oxidative-stress, antioxidant, or biomarker findings without a sufficiently explicit mitochondrial or bioenergetic mechanism relevant to the review framework.	22462046
38	Hayashi M et al., 2012	2012	Oxidative stress in developmental brain disorders.	Advances in experimental medicine and biology	10.1007/978-1-4614-0653-2_21	Journal Article; Review	PubMed	Appears potentially relevant because it mentions mitochondrial biology, uses aging- or senescence-related terminology, reports oxidative-stress or redox markers.	Population or condition outside target aging-resilience scope	Excluded because the report focuses on a pediatric, developmental, reproductive, dermatologic, or other condition-specific context without sufficient relevance to aging-hallmark mapping or systemic bioenergetic resilience.	22411250
39	Kaneko N et al., 2012	2012	Mitochondrial common deletion mutation and extrinsic skin ageing in German and Japanese women.	Experimental dermatology	10.1111/j.1600-0625.2012.01499.x	Journal Article; Research Support, Non-U.S. Gov't	PubMed	Appears potentially relevant because it mentions mitochondrial biology, uses aging- or senescence-related terminology, reports oxidative-stress or redox markers.	Insufficient fit with final evidence-map framework	Excluded after adjudication because, although retrieved by the PubMed search and potentially relevant, it was not part of the final S3D included-report set and did not meet the final evidence-map eligibility threshold for mitochondrial/bioenergetic aging-hallmark mapping.	22626468
40	Mandegary A et al., 2012	2012	Oxidative stress induced in the workers of natural gas refineries, no role for GSTM1 and GSTT1 polymorphisms.	Human & experimental toxicology	10.1177/0960327112450898	Journal Article; Research Support, Non-U.S. Gov't	PubMed	Appears potentially relevant because it reports oxidative-stress or redox markers, includes metabolic or substrate-related terms.	Exposure-specific oxidative-stress report	Excluded because the report focuses on a specific toxicologic, disaster, occupational, or substance-exposure context and does not provide sufficient aging-hallmark or mitochondrial/bioenergetic mapping relevance.	22736250
41	Puertas MC et al., 2012	2012	Plasma oxidative stress parameters in men and women with early stage Alzheimer type dementia.	Experimental gerontology	10.1016/j.exger.2012.05.019	Journal Article; Research Support, Non-U.S. Gov't	PubMed	Appears potentially relevant because it uses aging- or senescence-related terminology, reports oxidative-stress or redox markers, includes metabolic or substrate-related terms.	Disease-specific oxidative-stress association	Excluded because the report focuses primarily on a disease-specific oxidative-stress or biomarker association without sufficient mechanistic detail for mapping mitochondrial bioenergetic constraint across aging hallmark domains.	22664577
42	Terawaki H et al., 2012	2012	The elevation of oxidative stress after the great East Japan earthquake.	Clinical and experimental nephrology	10.1007/s10157-012-0668-5	Letter	PubMed	Appears potentially relevant because it uses aging- or senescence-related terminology, reports oxidative-stress or redox markers.	Ineligible publication type / insufficient extractable data	Excluded because the record is a letter, comment, or brief communication rather than a full eligible report with sufficient extractable mechanistic evidence for the evidence map.	22821392
43	Cozzi A et al., 2013	2013	Human L-ferritin deficiency is characterized by idiopathic generalized seizures and atypical restless leg syndrome.	The Journal of experimental medicine	10.1084/jem.20130315	Case Reports; Journal Article; Research Support, Non-U.S. Gov't	PubMed	Appears potentially relevant because it mentions mitochondrial biology, reports oxidative-stress or redox markers.	Population or condition outside target aging-resilience scope	Excluded because the report focuses on a pediatric, developmental, reproductive, dermatologic, or other condition-specific context without sufficient relevance to aging-hallmark mapping or systemic bioenergetic resilience.	23940258
44	Fontani F et al., 2014	2014	Redox regulation of MMP-3/TIMP-1 ratio in intestinal myofibroblasts: effect of N-acetylcysteine and curcumin.	Experimental cell research	10.1016/j.yexcr.2014.02.019	Journal Article; Research Support, Non-U.S. Gov't	PubMed	Appears potentially relevant because it uses aging- or senescence-related terminology, reports oxidative-stress or redox markers, includes inflammatory or immune markers.	Disease-specific oncology report	Excluded because the report is primarily cancer- or tumor-specific and does not provide sufficient generalizable aging-hallmark or bioenergetic-resilience relevance for the evidence map.	24583398
45	Kolesnikova LI et al., 2014	2014	Integral indicator of oxidative stress in human blood.	Bulletin of experimental biology and medicine	10.1007/s10517-014-2649-z	Journal Article	PubMed	Appears potentially relevant because it reports oxidative-stress or redox markers, includes metabolic or substrate-related terms.	Population or condition outside target aging-resilience scope	Excluded because the report focuses on a pediatric, developmental, reproductive, dermatologic, or other condition-specific context without sufficient relevance to aging-hallmark mapping or systemic bioenergetic resilience.	25339584
46	Laddha NC et al., 2014	2014	Role of oxidative stress and autoimmunity in onset and progression of vitiligo.	Experimental dermatology	10.1111/exd.12372	Letter; Research Support, Non-U.S. Gov't	PubMed	Appears potentially relevant because it reports oxidative-stress or redox markers, includes inflammatory or immune markers, includes metabolic or substrate-related terms.	Ineligible publication type / insufficient extractable data	Excluded because the record is a letter, comment, or brief communication rather than a full eligible report with sufficient extractable mechanistic evidence for the evidence map.	24628992
47	Lee HT et al., 2014	2014	Increased 8-hydroxy-2'-deoxyguanosine in plasma and decreased mRNA expression of human 8-oxoguanine DNA glycosylase 1, anti-oxidant enzymes, mitochondrial biogenesis-related proteins and glycolytic enzymes in leucocytes in patients with systemic lupus erythematosus.	Clinical and experimental immunology	10.1111/cei.12256	Journal Article; Research Support, Non-U.S. Gov't	PubMed	Appears potentially relevant because it mentions mitochondrial biology, uses aging- or senescence-related terminology, reports oxidative-stress or redox markers.	Disease-specific oxidative-stress association	Excluded because the report focuses primarily on a disease-specific oxidative-stress or biomarker association without sufficient mechanistic detail for mapping mitochondrial bioenergetic constraint across aging hallmark domains.	24345202
48	Ramírez-Expósito MJ et al., 2014	2014	Circulating oxidative stress parameters in pre- and post-menopausal healthy women and in women suffering from breast cancer treated or not with neoadjuvant chemotherapy.	Experimental gerontology	10.1016/j.exger.2014.07.006	Journal Article; Research Support, Non-U.S. Gov't	PubMed	Appears potentially relevant because it uses aging- or senescence-related terminology, reports oxidative-stress or redox markers, includes metabolic or substrate-related terms.	Disease-specific oncology report	Excluded because the report is primarily cancer- or tumor-specific and does not provide sufficient generalizable aging-hallmark or bioenergetic-resilience relevance for the evidence map.	25019472
49	Smirnova OV et al., 2014	2014	The relationship between the pro-oxidant and antioxidant system status of patients with multiple myeloma and the disease stage.	Bulletin of experimental biology and medicine	10.1007/s10517-014-2570-5	Journal Article	PubMed	Appears potentially relevant because it uses aging- or senescence-related terminology, reports oxidative-stress or redox markers, includes metabolic or substrate-related terms.	Disease-specific oncology report	Excluded because the report is primarily cancer- or tumor-specific and does not provide sufficient generalizable aging-hallmark or bioenergetic-resilience relevance for the evidence map.	25065318
50	Zuikov SA et al., 2014	2014	Correlation of nucleotides and carbohydrates metabolism with pro-oxidant and antioxidant systems of erythrocytes depending on age in patients with colorectal cancer.	Experimental oncology	https://pubmed.ncbi.nlm.nih.gov/24980767/	Journal Article	PubMed	Appears potentially relevant because it uses aging- or senescence-related terminology, reports oxidative-stress or redox markers, includes metabolic or substrate-related terms.	Disease-specific oncology report	Excluded because the report is primarily cancer- or tumor-specific and does not provide sufficient generalizable aging-hallmark or bioenergetic-resilience relevance for the evidence map.	24980767
51	Gutiérrez-Venegas G et al., 2015	2015	Hydrogen peroxide-induced apoptosis in human gingival fibroblasts.	International journal of clinical and experimental pathology	https://pubmed.ncbi.nlm.nih.gov/26884825/	Journal Article; Research Support, Non-U.S. Gov't	PubMed	Appears potentially relevant because it mentions mitochondrial biology, reports oxidative-stress or redox markers.	Population or condition outside target aging-resilience scope	Excluded because the report focuses on a pediatric, developmental, reproductive, dermatologic, or other condition-specific context without sufficient relevance to aging-hallmark mapping or systemic bioenergetic resilience.	26884825
52	Kolesnikova LI et al., 2015	2015	Parameters of Pro- and Antioxidant Status in Ejaculate of Men of Fertile Age.	Bulletin of experimental biology and medicine	10.1007/s10517-015-3059-6	Journal Article; Research Support, Non-U.S. Gov't	PubMed	Appears potentially relevant because it reports oxidative-stress or redox markers, includes metabolic or substrate-related terms.	Limited mitochondrial or bioenergetic specificity	Excluded because the report mainly describes oxidative-stress, antioxidant, or biomarker findings without a sufficiently explicit mitochondrial or bioenergetic mechanism relevant to the review framework.	26519275
53	Macri A et al., 2015	2015	Evaluation of oxidative stress levels in the conjunctival epithelium of patients with or without dry eye, and dry eye patients treated with preservative-free hyaluronic acid 0.15 % and vitamin B12 eye drops.	Graefe's archive for clinical and experimental ophthalmology = Albrecht von Graefes Archiv fur klinische und experimentelle Ophthalmologie	10.1007/s00417-014-2853-6	Comparative Study; Journal Article; Randomized Controlled Trial; Research Support, Non-U.S. Gov't	PubMed	Appears potentially relevant because it uses aging- or senescence-related terminology, reports oxidative-stress or redox markers, includes inflammatory or immune markers.	Disease-specific ophthalmology report	Excluded because the report is focused on a disease-specific ophthalmologic endpoint and did not provide sufficient cross-domain aging-hallmark or systemic bioenergetic relevance for inclusion.	25398660
54	Narotzki B et al., 2015	2015	Green tea drinking improves erythrocytes and saliva oxidative status in the elderly.	Advances in experimental medicine and biology	10.1007/5584_2014_8	Journal Article; Research Support, Non-U.S. Gov't	PubMed	Appears potentially relevant because it uses aging- or senescence-related terminology, reports oxidative-stress or redox markers, includes metabolic or substrate-related terms.	Limited mitochondrial or bioenergetic specificity	Excluded because the report mainly describes oxidative-stress, antioxidant, or biomarker findings without a sufficiently explicit mitochondrial or bioenergetic mechanism relevant to the review framework.	25300686
55	Sharma S et al., 2015	2015	Nitric oxide and oxidative stress is associated with severity of diabetic retinopathy and retinal structural alterations.	Clinical & experimental ophthalmology	10.1111/ceo.12506	Journal Article; Observational Study	PubMed	Appears potentially relevant because it uses aging- or senescence-related terminology, reports oxidative-stress or redox markers, includes metabolic or substrate-related terms.	Disease-specific ophthalmology report	Excluded because the report is focused on a disease-specific ophthalmologic endpoint and did not provide sufficient cross-domain aging-hallmark or systemic bioenergetic relevance for inclusion.	25675974
56	Gnanasekaran G et al., 2016	2016	"Sundowning" as a biological phenomenon: current understandings and future directions: an update.	Aging clinical and experimental research	10.1007/s40520-015-0431-3	Journal Article; Review	PubMed	Appears potentially relevant because it uses aging- or senescence-related terminology, reports oxidative-stress or redox markers, includes metabolic or substrate-related terms.	Disease-specific oxidative-stress association	Excluded because the report focuses primarily on a disease-specific oxidative-stress or biomarker association without sufficient mechanistic detail for mapping mitochondrial bioenergetic constraint across aging hallmark domains.	26243434
57	Kolesnikova LI et al., 2016	2016	Intensity of Oxidative Stress in Mongoloid and Caucasian Patients with Type 1 Diabetes Mellitus.	Bulletin of experimental biology and medicine	10.1007/s10517-016-3505-0	Journal Article	PubMed	Appears potentially relevant because it reports oxidative-stress or redox markers, includes metabolic or substrate-related terms.	Limited mitochondrial or bioenergetic specificity	Excluded because the report mainly describes oxidative-stress, antioxidant, or biomarker findings without a sufficiently explicit mitochondrial or bioenergetic mechanism relevant to the review framework.	27783301
58	Li J et al., 2016	2016	Cytoskeletal binding proteins distinguish cultured dental follicle cells and periodontal ligament cells.	Experimental cell research	10.1016/j.yexcr.2015.12.011	Journal Article; Research Support, Non-U.S. Gov't	PubMed	Appears potentially relevant because it reports oxidative-stress or redox markers.	Population or condition outside target aging-resilience scope	Excluded because the report focuses on a pediatric, developmental, reproductive, dermatologic, or other condition-specific context without sufficient relevance to aging-hallmark mapping or systemic bioenergetic resilience.	26708290
59	Hasan K et al., 2017	2017	The relationship between oxidized serum albumin and blood pressure in hypoalbuminemic peritoneal dialysis patients.	Clinical and experimental hypertension (New York, N.Y. : 1993)	10.1080/10641963.2016.1259333	Journal Article	PubMed	Appears potentially relevant because it uses aging- or senescence-related terminology, reports oxidative-stress or redox markers, includes inflammatory or immune markers.	Disease-specific oxidative-stress association	Excluded because the report focuses primarily on a disease-specific oxidative-stress or biomarker association without sufficient mechanistic detail for mapping mitochondrial bioenergetic constraint across aging hallmark domains.	28534653
60	Muhammad A et al., 2017	2017	Alteration of redox status by commonly used antimalarial drugs in the north-western region of Nigeria.	Human & experimental toxicology	10.1177/0960327116641735	Journal Article	PubMed	Appears potentially relevant because it reports oxidative-stress or redox markers, includes metabolic or substrate-related terms.	Limited mitochondrial or bioenergetic specificity	Excluded because the report mainly describes oxidative-stress, antioxidant, or biomarker findings without a sufficiently explicit mitochondrial or bioenergetic mechanism relevant to the review framework.	27037298
61	Winnica D et al., 2017	2017	l-citrulline prevents asymmetric dimethylarginine-mediated reductions in nitric oxide and nitrosative stress in primary human airway epithelial cells.	Clinical and experimental allergy : journal of the British Society for Allergy and Clinical Immunology	10.1111/cea.12802	Journal Article	PubMed	Appears potentially relevant because it uses aging- or senescence-related terminology.	Limited mitochondrial or bioenergetic specificity	Excluded because the report mainly describes oxidative-stress, antioxidant, or biomarker findings without a sufficiently explicit mitochondrial or bioenergetic mechanism relevant to the review framework.	27562295
62	Babic GM et al., 2018	2018	Estradiol decreases blood pressure in association with redox regulation in preeclampsia.	Clinical and experimental hypertension (New York, N.Y. : 1993)	10.1080/10641963.2017.1368538	Journal Article	PubMed	Appears potentially relevant because it reports oxidative-stress or redox markers.	Population or condition outside target aging-resilience scope	Excluded because the report focuses on a pediatric, developmental, reproductive, dermatologic, or other condition-specific context without sufficient relevance to aging-hallmark mapping or systemic bioenergetic resilience.	28920713
63	Bani-Ahmad MA et al., 2018	2018	Assessment of oxidative stress of platelets among chronic heroin and hashish addicts.	Human & experimental toxicology	10.1177/0960327118756721	Journal Article	PubMed	Appears potentially relevant because it uses aging- or senescence-related terminology, reports oxidative-stress or redox markers, includes metabolic or substrate-related terms.	Exposure-specific oxidative-stress report	Excluded because the report focuses on a specific toxicologic, disaster, occupational, or substance-exposure context and does not provide sufficient aging-hallmark or mitochondrial/bioenergetic mapping relevance.	29405767
64	Costa NT et al., 2018	2018	Metabolic syndrome and the decreased levels of uric acid by leflunomide favor redox imbalance in patients with rheumatoid arthritis.	Clinical and experimental medicine	10.1007/s10238-018-0500-y	Journal Article	PubMed	Appears potentially relevant because it uses aging- or senescence-related terminology, reports oxidative-stress or redox markers, includes metabolic or substrate-related terms.	Population or condition outside target aging-resilience scope	Excluded because the report focuses on a pediatric, developmental, reproductive, dermatologic, or other condition-specific context without sufficient relevance to aging-hallmark mapping or systemic bioenergetic resilience.	29644482
65	Goharbari MH et al., 2018	2018	Therapeutic effects of oral liothyronine on aluminum phosphide poisoning as an adjuvant therapy: A clinical trial.	Human & experimental toxicology	10.1177/0960327117694074	Journal Article; Randomized Controlled Trial	PubMed	Appears potentially relevant because it reports oxidative-stress or redox markers, includes metabolic or substrate-related terms.	Exposure-specific oxidative-stress report	Excluded because the report focuses on a specific toxicologic, disaster, occupational, or substance-exposure context and does not provide sufficient aging-hallmark or mitochondrial/bioenergetic mapping relevance.	29233028
66	Burlaka AP et al., 2019	2019	Molecular mechanisms of oxidation damage and liver cell dysfunction in patients with metastatic colorectal cancer.	Experimental oncology	10.32471/exp-oncology.2312-8852.vol-41-no-4.13796	Journal Article	PubMed	Appears potentially relevant because it mentions mitochondrial biology, uses aging- or senescence-related terminology, reports oxidative-stress or redox markers.	Disease-specific oncology report	Excluded because the report is primarily cancer- or tumor-specific and does not provide sufficient generalizable aging-hallmark or bioenergetic-resilience relevance for the evidence map.	31868333
67	Burlaka AP et al., 2019	2019	Tumor-associated redox state in metastatic colorectal cancer.	Experimental oncology	10.32471/exp-oncology.2312-8852.vol-41-no-2.13128	Journal Article	PubMed	Appears potentially relevant because it uses aging- or senescence-related terminology, reports oxidative-stress or redox markers.	Disease-specific oncology report	Excluded because the report is primarily cancer- or tumor-specific and does not provide sufficient generalizable aging-hallmark or bioenergetic-resilience relevance for the evidence map.	31262154
68	Li M et al., 2019	2019	The protective effects of L-carnitine on myocardial ischaemia-reperfusion injury in patients with rheumatic valvular heart disease undergoing CPB surgery are associated with the suppression of NF-κB pathway and the activation of Nrf2 pathway.	Clinical and experimental pharmacology & physiology	10.1111/1440-1681.13155	Journal Article; Research Support, Non-U.S. Gov't	PubMed	Appears potentially relevant because it uses aging- or senescence-related terminology, reports oxidative-stress or redox markers, includes inflammatory or immune markers.	Limited mitochondrial or bioenergetic specificity	Excluded because the report mainly describes oxidative-stress, antioxidant, or biomarker findings without a sufficiently explicit mitochondrial or bioenergetic mechanism relevant to the review framework.	31393619
69	Scheiber D et al., 2019	2019	High-resolution respirometry in human endomyocardial biopsies shows reduced ventricular oxidative capacity related to heart failure.	Experimental & molecular medicine	10.1038/s12276-019-0214-6	Journal Article; Research Support, Non-U.S. Gov't	PubMed	Appears potentially relevant because it mentions mitochondrial biology, uses aging- or senescence-related terminology, reports oxidative-stress or redox markers.	Insufficient fit with final evidence-map framework	Excluded after adjudication because, although retrieved by the PubMed search and potentially relevant, it was not part of the final S3D included-report set and did not meet the final evidence-map eligibility threshold for mitochondrial/bioenergetic aging-hallmark mapping.	30765687
70	Shibama S et al., 2019	2019	Bilirubin oxidation derived from oxidative stress is associated with disease severity of atopic dermatitis in adults.	Clinical and experimental dermatology	10.1111/ced.13674	Journal Article	PubMed	Appears potentially relevant because it reports oxidative-stress or redox markers.	Limited mitochondrial or bioenergetic specificity	Excluded because the report mainly describes oxidative-stress, antioxidant, or biomarker findings without a sufficiently explicit mitochondrial or bioenergetic mechanism relevant to the review framework.	29869448
71	Zhang Z et al., 2019	2019	GKN2 promotes oxidative stress-induced gastric cancer cell apoptosis via the Hsc70 pathway.	Journal of experimental & clinical cancer research : CR	10.1186/s13046-019-1336-3	Journal Article	PubMed	Appears potentially relevant because it mentions mitochondrial biology, uses aging- or senescence-related terminology, reports oxidative-stress or redox markers.	Disease-specific oncology report	Excluded because the report is primarily cancer- or tumor-specific and does not provide sufficient generalizable aging-hallmark or bioenergetic-resilience relevance for the evidence map.	31382983
72	Chitra PS et al., 2020	2020	Status of oxidative stress markers, advanced glycation index, and polyol pathway in age-related cataract subjects with and without diabetes.	Experimental eye research	10.1016/j.exer.2020.108230	Journal Article	PubMed	Appears potentially relevant because it uses aging- or senescence-related terminology, reports oxidative-stress or redox markers, includes metabolic or substrate-related terms.	Disease-specific ophthalmology report	Excluded because the report is focused on a disease-specific ophthalmologic endpoint and did not provide sufficient cross-domain aging-hallmark or systemic bioenergetic relevance for inclusion.	32931824
73	Darenskaya MA et al., 2020	2020	Activity of Antioxidant Enzymes in the Regional Blood Flow during Pelvic Venous Disorders in Women.	Bulletin of experimental biology and medicine	10.1007/s10517-020-04970-y	Journal Article	PubMed	Appears potentially relevant because it uses aging- or senescence-related terminology, reports oxidative-stress or redox markers, includes metabolic or substrate-related terms.	Limited mitochondrial or bioenergetic specificity	Excluded because the report mainly describes oxidative-stress, antioxidant, or biomarker findings without a sufficiently explicit mitochondrial or bioenergetic mechanism relevant to the review framework.	33098505
74	Londzin-Olesik M et al., 2021	2021	The Effect of Immunosuppression on Selected Antioxidant Parameters in Patients with Graves' Disease with Active Thyroid-Associated Orbitopathy.	Experimental and clinical endocrinology & diabetes : official journal, German Society of Endocrinology [and] German Diabetes Association	10.1055/a-1274-0998	Journal Article	PubMed	Appears potentially relevant because it uses aging- or senescence-related terminology, reports oxidative-stress or redox markers, includes inflammatory or immune markers.	Limited mitochondrial or bioenergetic specificity	Excluded because the report mainly describes oxidative-stress, antioxidant, or biomarker findings without a sufficiently explicit mitochondrial or bioenergetic mechanism relevant to the review framework.	33157557
75	Schneider K et al., 2021	2021	Differential effects of risuteganib and bevacizumab on AMD cybrid cells.	Experimental eye research	10.1016/j.exer.2020.108287	Comparative Study; Journal Article; Research Support, N.I.H., Extramural; Research Support, Non-U.S. Gov't	PubMed	Appears potentially relevant because it mentions mitochondrial biology, uses aging- or senescence-related terminology, reports oxidative-stress or redox markers.	Disease-specific ophthalmology report	Excluded because the report is focused on a disease-specific ophthalmologic endpoint and did not provide sufficient cross-domain aging-hallmark or systemic bioenergetic relevance for inclusion.	33075294
76	Duisenbek A et al., 2024	2024	Unveiling the Predictive Model for Macrovascular Complications in Type 2 Diabetes Mellitus: microRNAs Expression, Lipid Profile, and Oxidative Stress Markers.	International journal of molecular sciences	10.3390/ijms252111763	Journal Article	PubMed	Appears potentially relevant because it uses aging- or senescence-related terminology, reports oxidative-stress or redox markers, includes inflammatory or immune markers.	Limited mitochondrial or bioenergetic specificity	Excluded because the report mainly describes oxidative-stress, antioxidant, or biomarker findings without a sufficiently explicit mitochondrial or bioenergetic mechanism relevant to the review framework.	39519313
77	Liu X et al., 2024	2024	CYR61/CCN1: A novel mediator of redox response in corneal stromal cells of keratoconus.	Experimental eye research	10.1016/j.exer.2024.110093	Journal Article	PubMed	Appears potentially relevant because it reports oxidative-stress or redox markers.	Population or condition outside target aging-resilience scope	Excluded because the report focuses on a pediatric, developmental, reproductive, dermatologic, or other condition-specific context without sufficient relevance to aging-hallmark mapping or systemic bioenergetic resilience.	39277098
78	Peng H et al., 2024	2024	Lymphocyte antigen 96: A new potential biomarker and immune target in Parkinson's disease.	Experimental gerontology	10.1016/j.exger.2024.112415	Journal Article; Research Support, Non-U.S. Gov't	PubMed	Appears potentially relevant because it mentions mitochondrial biology, uses aging- or senescence-related terminology, reports oxidative-stress or redox markers.	Disease-specific oxidative-stress association	Excluded because the report focuses primarily on a disease-specific oxidative-stress or biomarker association without sufficient mechanistic detail for mapping mitochondrial bioenergetic constraint across aging hallmark domains.	38614225
79	Yu M et al., 2024	2024	Hyperglycemia-depleted glutamine contributes to the pathogenesis of diabetic corneal endothelial dysfunction.	Experimental eye research	10.1016/j.exer.2024.110124	Journal Article	PubMed	Appears potentially relevant because it mentions mitochondrial biology, uses aging- or senescence-related terminology, reports oxidative-stress or redox markers.	Disease-specific ophthalmology report	Excluded because the report is focused on a disease-specific ophthalmologic endpoint and did not provide sufficient cross-domain aging-hallmark or systemic bioenergetic relevance for inclusion.	39396694
