# Supplementary material for: Mapping bioenergetic mechanisms across aging hallmarks: a systematic evidence map and secondary conceptual synthesis
Source: Front Physiol. 2026 Jun 11;17:1868353. doi: 10.3389/fphys.2026.1868353 (PMC13293893; doi:10.3389/fphys.2026.1868353)
Supplement: Supplementary file 5 [file Table4.xlsx]

## Sheet: S3A Extraction template
Variable	Definition	Source
article_id	Unique Rayyan/article identifier	RIS AN field/customization article_id
decision_status	Include/Exclude/Maybe decision	Rayyan/customization label
first_author	First listed author	RIS AU field
year	Publication year	RIS Y1 field
title	Report title	RIS TI field
journal_or_source	Journal/source title	RIS T2 field
doi	Digital object identifier	RIS DO field
url	PubMed/other URL	RIS UR field
abstract	Abstract text	RIS AB field
publication_type	RIS type	RIS TY field
study_type_labels	Human/Animal/Cellular/Review/Conceptual and detailed study labels	Rayyan/customization labels beginning Study_
mechanistic_labels	Bioenergetic/mechanistic domains	Rayyan/customization labels beginning Mechanistic_
hallmark_labels	Aging hallmark/domain labels	Rayyan/customization labels beginning Hallmark_
stage_labels	Functional/Adaptive/Structural stage labels	Rayyan/customization labels beginning Stage_
evidence_tier	Tier 1–4 evidence classification	Not present in uploaded source coding
user_notes_present	Whether Rayyan user notes are present	RIS N1 field / note-* keys
latest_coding_timestamp	Most recent coding-log timestamp for the report	customizations_log.csv created_at

## Sheet: S3B Label framework
Category	Source label	Normalized manuscript label	Definition	Decision rule	Source-label count
Decision	included	Included	Report retained in the final evidence map and coded dataset.	Assigned during screening/adjudication.	433
Mechanistic	Mechanistic_Throughput limitation	Mechanistic_Throughput limitation	Evidence related to constrained oxidative throughput, respiratory reserve, electron transport capacity, or mitochondrial energy-flow bottlenecks.	Assign when the report describes limited oxidative capacity or impaired mitochondrial energy throughput relevant to aging/resilience.	0
Mechanistic	Mechanistic_ATP limitation	Mechanistic_ATP limitation	Evidence related to insufficient ATP availability, impaired ATP production, or ATP-dependent maintenance/repair constraints.	Assign when ATP limitation is explicit or strongly mechanistically implicated.	312
Mechanistic	Mechanistic_Redox imbalance	Mechanistic_Redox imbalance	Evidence related to oxidative/reductive imbalance, ROS, NAD+/NADH imbalance, oxidative stress, or disrupted redox signaling.	Assign when redox state is part of the mechanistic explanation.	0
Mechanistic	Mechanistic_Substrate reallocation	Mechanistic_Substrate reallocation	Evidence related to altered substrate handling, metabolic switching, lipid/glucose/amino-acid allocation, or stress-related fuel redistribution.	Assign when substrate use, storage, or allocation changes are central.	335
Mechanistic	Mechanistic_MQC impairment	Mechanistic_MQC impairment	Evidence related to mitochondrial quality-control impairment, mitophagy, biogenesis, dynamics, turnover, or mitochondrial repair/removal.	Assign when mitochondrial quality-control processes are discussed or measured.	168
Mechanistic	Mechanistic_Environmental exposure	Mechanistic_Environmental exposure	Evidence relating environmental exposures to bioenergetic, redox, inflammatory, or aging-related changes.	Assign when exposure burden is mechanistically relevant.	133
Hallmark	Hallmark_Inflammation	Hallmark_Inflammation	Inflammation, inflammaging, immune activation, cytokine signaling, or chronic inflammatory remodeling.	Assign when inflammation is a major aging-related domain.	355
Hallmark	Hallmark_Senescence	Hallmark_Senescence	Cellular senescence, SASP, senescence-associated dysfunction, or senolytic/senomorphic relevance.	Assign when senescence is central.	93
Hallmark	Hallmark_StemCells	Hallmark_StemCells	Stem-cell exhaustion, progenitor dysfunction, impaired renewal, or regenerative decline.	Assign when stem/progenitor maintenance is central.	62
Hallmark	Hallmark_NutrientSensing	Hallmark_NutrientSensing	Nutrient-sensing pathways such as insulin/IGF-1, AMPK, mTOR, sirtuins, or metabolic sensing.	Assign when nutrient-sensing regulation is central.	276
Hallmark	Hallmark_Proteostasis	Hallmark_Proteostasis	Protein homeostasis, proteotoxic stress, unfolded protein response, autophagy-lysosomal handling, or repair/degradation capacity.	Assign when proteostasis is central.	137
Hallmark	Hallmark_Epigenetics	Hallmark_Epigenetics	Epigenetic changes, methylation, chromatin remodeling, epigenetic aging, or transcriptional memory.	Assign when epigenetic regulation is central.	52
Hallmark	Hallmark_Genomic instability	Hallmark_Genomic instability	Genomic instability, DNA damage, repair deficits, telomere attrition, or genome maintenance.	Assign when genome maintenance is central.	0
Hallmark	Hallmark_ECM	Hallmark_ECM	Extracellular matrix remodeling, stiffness, fibrosis, matrix signaling, or tissue architecture changes.	Assign when ECM/tissue matrix remodeling is central.	27
Hallmark	Hallmark_Microbiome	Hallmark_Microbiome	Microbiome composition, host-microbe interactions, or microbial contribution to aging physiology.	Assign when microbiome biology is central.	11
Hallmark	Hallmark_ intercellular Communication	Hallmark_intercellular communication	Altered intercellular communication, endocrine/paracrine signaling, immune-stromal signaling, or systemic signaling crosstalk.	Planned label; source coding used Hallmark_Communication.	0
Hallmark	Hallmark_macroautophagy	Hallmark_macroautophagy	Macroautophagy/autophagy as an aging hallmark or maintenance mechanism.	Assign when macroautophagy is specifically discussed or measured.	0
Hallmark	Hallmark_dysbiosis	Hallmark_dysbiosis	Dysbiosis or maladaptive microbiome pattern as an aging-related/systemic stress domain.	Planned label; use when dysbiosis is explicitly distinguished from general microbiome biology.	0
Stage	Stage_Functional	Stage_Functional	Early or dynamic physiological impairment without clear irreversible tissue remodeling.	Assign when changes primarily reflect function, signaling, flux, or reversible regulation.	333
Stage	Stage_Adaptive	Stage_Adaptive	Compensatory remodeling or stress adaptation that preserves function under constraint but may carry trade-offs.	Assign when adaptation, compensation, metabolic triage, or stress-response recalibration is central.	375
Stage	Stage_Structural	Stage_Structural	More persistent tissue, cellular, or organelle-level remodeling/damage.	Assign when structural decline, tissue remodeling, loss of reserve, or persistent damage is central.	221
Study type / model	Study_Human	Human	Human study, human tissue/cell study, or human-centered evidence.	Assign when evidence includes human participants, samples, or clinical/human biological data.	155
Study type / model	Study_Animal	Animal	Animal model evidence.	Assign when evidence is primarily animal/in vivo experimental.	58
Study type / model	Study_Cellular	Cellular	Cellular/in vitro/ex vivo mechanistic evidence.	Assign when evidence is primarily cellular.	50
Study type / model	Study_Review	Review	Review, narrative synthesis, systematic review, or scoping review evidence.	Assign when report synthesizes prior literature.	234
Study type / model	Study_Conceptual	Conceptual	Conceptual, theoretical, or framework-oriented contribution.	Assign when the report mainly develops a conceptual model.	2
Mechanistic	Mechanistic_Ca2+ dysregulation	Mechanistic_Ca2+ dysregulation	Evidence related to calcium-handling dysregulation as part of mitochondrial or cellular stress physiology.	Additional source label not in the initial planned framework.	2
Mechanistic	Mechanistic_Redox Imbalance	Mechanistic_Redox imbalance	Evidence related to oxidative/reductive imbalance, ROS, NAD+/NADH imbalance, oxidative stress, or disrupted redox signaling.	Assign when redox state is part of the mechanistic explanation.	349
Mechanistic	Mechanistic_Throughput Limit	Mechanistic_Throughput limitation	Evidence related to constrained oxidative throughput, respiratory reserve, electron transport capacity, or mitochondrial energy-flow bottlenecks.	Assign when the report describes limited oxidative capacity or impaired mitochondrial energy throughput relevant to aging/resilience.	313
Hallmark	Hallmark_Communication	Hallmark_intercellular communication	Altered intercellular communication, endocrine/paracrine signaling, immune-stromal signaling, or systemic signaling crosstalk.	Source label maps to intercellular communication.	381
Hallmark	Hallmark_Genomic	Hallmark_Genomic instability	Genomic instability, DNA damage, repair deficits, telomere attrition, or genome maintenance.	Source label uses shortened term; normalized to genomic instability.	61
Hallmark	Hallmark_Macroautophagy	Hallmark_macroautophagy	Macroautophagy/autophagy as an aging hallmark or maintenance mechanism.	Assign when macroautophagy is specifically discussed or measured.	25
Hallmark	Hallmark_MitochondrialDysfunction	Hallmark_MitochondrialDysfunction	Mitochondrial dysfunction as a source-coded aging hallmark/domain.	Additional source label not in the initial planned framework.	18
Hallmark	Hallmark_Telomere attrition	Hallmark_Telomere attrition	Secondary source-coded label retained for transparency. This label was used to preserve mechanistic detail from the original coding framework but was not included as a primary analytical domain in the main figures.	Assigned when the corresponding process was explicitly described or clearly supported by the extracted mechanistic summary.	1
Study type / model	Study_Journal Article (Case-Control Study)	Study_Journal Article (Case-Control Study)	Secondary source-coded label retained for transparency. This label was used to preserve mechanistic detail from the original coding framework but was not included as a primary analytical domain in the main figures.	Assigned when the corresponding process was explicitly described or clearly supported by the extracted mechanistic summary.	24
Study type / model	Study_Journal Article (Clinical / Comparative Study)	Study_Journal Article (Clinical / Comparative Study)	Secondary source-coded label retained for transparency. This label was used to preserve mechanistic detail from the original coding framework but was not included as a primary analytical domain in the main figures.	Assigned when the corresponding process was explicitly described or clearly supported by the extracted mechanistic summary.	1
Study type / model	Study_Journal Article (Clinical / Longitudinal Study)	Study_Journal Article (Clinical / Longitudinal Study)	Secondary source-coded label retained for transparency. This label was used to preserve mechanistic detail from the original coding framework but was not included as a primary analytical domain in the main figures.	Assigned when the corresponding process was explicitly described or clearly supported by the extracted mechanistic summary.	3
Study type / model	Study_Journal Article (Clinical / Observational Study)	Study_Journal Article (Clinical / Observational Study)	Secondary source-coded label retained for transparency. This label was used to preserve mechanistic detail from the original coding framework but was not included as a primary analytical domain in the main figures.	Assigned when the corresponding process was explicitly described or clearly supported by the extracted mechanistic summary.	28
Study type / model	Study_Journal Article (Cohort Study)	Study_Journal Article (Cohort Study)	Secondary source-coded label retained for transparency. This label was used to preserve mechanistic detail from the original coding framework but was not included as a primary analytical domain in the main figures.	Assigned when the corresponding process was explicitly described or clearly supported by the extracted mechanistic summary.	12
Study type / model	Study_Journal Article (Cross-sectional Study)	Study_Journal Article (Cross-sectional Study)	Secondary source-coded label retained for transparency. This label was used to preserve mechanistic detail from the original coding framework but was not included as a primary analytical domain in the main figures.	Assigned when the corresponding process was explicitly described or clearly supported by the extracted mechanistic summary.	9
Study type / model	Study_Journal Article (Experimental Study)	Study_Journal Article (Experimental Study)	Secondary source-coded label retained for transparency. This label was used to preserve mechanistic detail from the original coding framework but was not included as a primary analytical domain in the main figures.	Assigned when the corresponding process was explicitly described or clearly supported by the extracted mechanistic summary.	70
Study type / model	Study_Journal Article (Intervention Study)	Study_Journal Article (Intervention Study)	Secondary source-coded label retained for transparency. This label was used to preserve mechanistic detail from the original coding framework but was not included as a primary analytical domain in the main figures.	Assigned when the corresponding process was explicitly described or clearly supported by the extracted mechanistic summary.	21
Study type / model	Study_Journal Article (Observational/Tissue Analysis)	Study_Journal Article (Observational/Tissue Analysis)	Secondary source-coded label retained for transparency. This label was used to preserve mechanistic detail from the original coding framework but was not included as a primary analytical domain in the main figures.	Assigned when the corresponding process was explicitly described or clearly supported by the extracted mechanistic summary.	6
Study type / model	Study_Journal Article (Occupational / Cohort study)	Study_Journal Article (Occupational / Cohort study)	Secondary source-coded label retained for transparency. This label was used to preserve mechanistic detail from the original coding framework but was not included as a primary analytical domain in the main figures.	Assigned when the corresponding process was explicitly described or clearly supported by the extracted mechanistic summary.	1
Study type / model	Study_Journal Article (Occupational / Comparative Study)	Study_Journal Article (Occupational / Comparative Study)	Secondary source-coded label retained for transparency. This label was used to preserve mechanistic detail from the original coding framework but was not included as a primary analytical domain in the main figures.	Assigned when the corresponding process was explicitly described or clearly supported by the extracted mechanistic summary.	1
Study type / model	Study_Original Reserch	Study_Original Reserch	Secondary source-coded label retained for transparency. This label was used to preserve mechanistic detail from the original coding framework but was not included as a primary analytical domain in the main figures.	Assigned when the corresponding process was explicitly described or clearly supported by the extracted mechanistic summary.	3
Study type / model	Study_RCT	Study_RCT	Secondary source-coded label retained for transparency. This label was used to preserve mechanistic detail from the original coding framework but was not included as a primary analytical domain in the main figures.	Assigned when the corresponding process was explicitly described or clearly supported by the extracted mechanistic summary.	2
Study type / model	Study_Systematic Review	Study_Systematic Review	Secondary source-coded label retained for transparency. This label was used to preserve mechanistic detail from the original coding framework but was not included as a primary analytical domain in the main figures.	Assigned when the corresponding process was explicitly described or clearly supported by the extracted mechanistic summary.	1

## Sheet: S3C Tiering framework
Evidence tier	Short name	Definition	Decision criteria	Recommended use in manuscript
Tier 1	Direct mechanistic evidence	Original studies directly linking bioenergetic/mitochondrial constraint to aging-related hallmarks, tissue dysfunction, or adaptive failure	Original empirical evidence; explicit bioenergetic/mitochondrial mechanism; measurable aging-related outcome or domain; preferably human or multi-model support.	Use to anchor causal/mechanistic statements cautiously.
Tier 2	Mechanistic support	Experimental, animal, cellular, or translational studies showing relevant mitochondrial, redox, ATP, substrate, or MQC mechanisms	Mechanistic detail present; may be animal/cellular/review evidence; aging relevance present but not necessarily directly tested.	Use to support mechanistic plausibility and convergence.
Tier 3	Downstream association	Human clinical, cohort, case-control, observational, or intervention studies showing related outcomes but incomplete mechanistic resolution	Outcome/domain is relevant; mechanism is inferred or secondary; limited direct mitochondrial/bioenergetic measurements.	Use as contextual associative support, not as direct mechanistic evidence.
Tier 4	Contextual/conceptual evidence	Reviews, narrative syntheses, theoretical papers, or background sources	Narrative/conceptual/review evidence; useful for framing, taxonomy, or rationale.	Use for background and conceptual synthesis.

## Sheet: S3D Included reports
article_id	First author	Year	Title	Journal/source	Full authors	DOI	URL	RIS type	Model summary	Study type labels	Mechanistic labels	Hallmark labels	Stage labels	Evidence tier
506094933	Bektas A	2018	Aging, inflammation and the environment.	Experimental gerontology	Bektas A; Schurman SH; Sen R; Ferrucci L	10.1016/j.exger.2017.12.015	https://pubmed.ncbi.nlm.nih.gov/29275161/	JOUR	Human; Review; Conceptual	Study_Conceptual; Study_Human; Study_Review	Mechanistic_Redox Imbalance; Mechanistic_Substrate reallocation; Mechanistic_Throughput Limit	Hallmark_Communication; Hallmark_Inflammation; Hallmark_Senescence; Hallmark_StemCells	Stage_Adaptive; Stage_Functional; Stage_Structural	Tier 4
506094934	Picca A	2023	Inflammatory, mitochondrial, and senescence-related markers: Underlying biological pathways of muscle aging and new therapeutic targets.	Experimental gerontology	Picca A; Lozanoska-Ochser B; Calvani R; Coelho-Júnior HJ; Leewenburgh C; Marzetti E	10.1016/j.exger.2023.112204	https://pubmed.ncbi.nlm.nih.gov/37169101/	JOUR	Human; Review	Study_Human; Study_Review	Mechanistic_ATP limitation; Mechanistic_MQC impairment; Mechanistic_Redox Imbalance; Mechanistic_Substrate reallocation; Mechanistic_Throughput Limit	Hallmark_Genomic; Hallmark_Inflammation; Hallmark_Proteostasis; Hallmark_Senescence; Hallmark_StemCells	Stage_Adaptive; Stage_Functional; Stage_Structural	Tier 4
506094935	Tomeleri CM	2018	Phase angle is related with inflammatory and oxidative stress biomarkers in older women.	Experimental gerontology	Tomeleri CM; Cavaglieri CR; de Souza MF; Cavalcante EF; Antunes M; Nabbuco HCG; Venturini D; Barbosa DS; Silva AM; Cyrino ES	10.1016/j.exger.2017.11.019	https://pubmed.ncbi.nlm.nih.gov/29197561/	JOUR	Human	Study_Human; Study_Original Reserch	Mechanistic_ATP limitation; Mechanistic_MQC impairment	Hallmark_Inflammation; Hallmark_Proteostasis; Hallmark_Senescence	Stage_Adaptive; Stage_Functional	Tier 3
506094936	Gradinaru D	2017	Adiponectin: possible link between metabolic stress and oxidative stress in the elderly.	Aging clinical and experimental research	Gradinaru D; Margina D; Borsa C; Ionescu C; Ilie M; Costache M; Dinischiotu A; Prada GI	10.1007/s40520-016-0629-z	https://pubmed.ncbi.nlm.nih.gov/27688246/	JOUR	Human	Study_Human; Study_Original Reserch	Mechanistic_ATP limitation; Mechanistic_Redox Imbalance; Mechanistic_Substrate reallocation	Hallmark_Communication; Hallmark_Inflammation; Hallmark_NutrientSensing	Stage_Adaptive; Stage_Functional	Tier 3
506094937	Terman A	2004	Myocyte aging and mitochondrial turnover.	Experimental gerontology	Terman A; Brunk UT	10.1016/j.exger.2004.01.005	https://pubmed.ncbi.nlm.nih.gov/15130664/	JOUR	Review; Conceptual	Study_Conceptual; Study_Review	Mechanistic_ATP limitation; Mechanistic_MQC impairment; Mechanistic_Redox Imbalance; Mechanistic_Throughput Limit	Hallmark_Genomic; Hallmark_Inflammation; Hallmark_Proteostasis; Hallmark_Senescence	Stage_Adaptive; Stage_Structural	Tier 4
506094938	Permpongpaiboon T	2011	Decreased paraoxonase 1 activity and increased oxidative stress in low lead-exposed workers.	Human & experimental toxicology	Permpongpaiboon T; Nagila A; Pidetcha P; Tuangmungsakulchai K; Tantrarongroj S; Porntadavity S	10.1177/0960327110388536	https://pubmed.ncbi.nlm.nih.gov/21296834/	JOUR	Human	Study_Human; Study_Journal Article (Case-Control Study)	Mechanistic_ATP limitation; Mechanistic_Redox Imbalance	Hallmark_Communication; Hallmark_Inflammation	Stage_Adaptive; Stage_Functional	Tier 3
506094939	Brussino L	2010	Oxidative stress and airway inflammation after allergen challenge evaluated by exhaled breath condensate analysis.	Clinical and experimental allergy : journal of the British Society for Allergy and Clinical Immunology	Brussino L; Badiu I; Sciascia S; Bugiani M; Heffler E; Guida G; Malinovschi A; Bucca C; Rolla G	10.1111/j.1365-2222.2010.03604.x	https://pubmed.ncbi.nlm.nih.gov/20726860/	JOUR	Human	Study_Human; Study_Journal Article (Case-Control Study)	Mechanistic_Redox Imbalance; Mechanistic_Substrate reallocation	Hallmark_Communication; Hallmark_Inflammation	Stage_Adaptive; Stage_Functional	Tier 3
506094940	Maté I	2021	Accelerated immunosenescence, oxidation and inflammation lead to a higher biological age in COPD patients.	Experimental gerontology	Maté I; Martínez de Toda I; Arranz L; Álvarez-Sala JL; De la Fuente M	10.1016/j.exger.2021.111551	https://pubmed.ncbi.nlm.nih.gov/34530106/	JOUR	Human	Study_Human; Study_Journal Article (Case-Control Study)	Mechanistic_ATP limitation; Mechanistic_Redox Imbalance; Mechanistic_Substrate reallocation; Mechanistic_Throughput Limit	Hallmark_Communication; Hallmark_Inflammation; Hallmark_Senescence; Hallmark_StemCells	Stage_Adaptive; Stage_Functional; Stage_Structural	Tier 3
506094941	La	2013	Is fibromyalgia-related oxidative stress implicated in the decline of physical and mental health status?	Clinical and experimental rheumatology	La Rubia M; Rus A; Molina F; Del Moral ML		https://pubmed.ncbi.nlm.nih.gov/24373370/	JOUR	Human	Study_Human; Study_Journal Article (Case-Control Study)	Mechanistic_ATP limitation; Mechanistic_Redox Imbalance	Hallmark_Communication; Hallmark_Genomic; Hallmark_Inflammation; Hallmark_Proteostasis; Hallmark_Senescence	Stage_Adaptive; Stage_Functional	Tier 3
506094942	Domínguez-González M	2018	Regional vulnerability to lipoxidative damage and inflammation in normal human brain aging.	Experimental gerontology	Domínguez-González M; Puigpinós M; Jové M; Naudi A; Portero-Otín M; Pamplona R; Ferrer I	10.1016/j.exger.2018.07.023	https://pubmed.ncbi.nlm.nih.gov/30077575/	JOUR	Human	Study_Human; Study_Journal Article (Observational/Tissue Analysis)	Mechanistic_ATP limitation; Mechanistic_Redox Imbalance; Mechanistic_Throughput Limit	Hallmark_Communication; Hallmark_Inflammation; Hallmark_Proteostasis; Hallmark_Senescence	Stage_Functional; Stage_Structural	Tier 3
506094943	Venza I	2012	Association between oxidative stress and macromolecular damage in elderly patients with age-related macular degeneration.	Aging clinical and experimental research	Venza I; Visalli M; Cucinotta M; Teti D; Venza M	10.3275/7659	https://pubmed.ncbi.nlm.nih.gov/21499024/	JOUR	Human	Study_Human; Study_Journal Article (Case-Control Study)	Mechanistic_ATP limitation; Mechanistic_Redox Imbalance	Hallmark_Genomic; Hallmark_Inflammation; Hallmark_Proteostasis; Hallmark_Senescence	Stage_Functional; Stage_Structural	Tier 3
506094944	Pepe S	2005	Effect of dietary polyunsaturated fatty acids on age-related changes in cardiac mitochondrial membranes.	Experimental gerontology	Pepe S	10.1016/j.exger.2005.03.013	https://pubmed.ncbi.nlm.nih.gov/16255072/	JOUR	Review	Study_Review	Mechanistic_ATP limitation; Mechanistic_MQC impairment; Mechanistic_Redox Imbalance; Mechanistic_Throughput Limit	Hallmark_Inflammation; Hallmark_NutrientSensing; Hallmark_Proteostasis; Hallmark_Senescence	Stage_Functional; Stage_Structural	Tier 4
506094945	Mendoza-Núñez VM	2007	Aging-related oxidative stress in healthy humans.	The Tohoku journal of experimental medicine	Mendoza-Núñez VM; Ruiz-Ramos M; Sánchez-Rodríguez MA; Retana-Ugalde R; Muñoz-Sánchez JL	10.1620/tjem.213.261	https://pubmed.ncbi.nlm.nih.gov/17984623/	JOUR	Human	Study_Human; Study_Journal Article (Cross-sectional Study)	Mechanistic_Redox Imbalance	Hallmark_Inflammation; Hallmark_Senescence	Stage_Adaptive; Stage_Functional	Tier 3
506094946	Ranjbar A	2002	Induction of oxidative stress and acetylcholinesterase inhibition in organophosphorous pesticide manufacturing workers.	Human & experimental toxicology	Ranjbar A; Pasalar P; Abdollahi M	10.1191/0960327102ht238oa	https://pubmed.ncbi.nlm.nih.gov/12099619/	JOUR	Human	Study_Human; Study_Journal Article (Occupational / Cohort study)	Mechanistic_ATP limitation; Mechanistic_Redox Imbalance	Hallmark_Communication; Hallmark_Inflammation	Stage_Adaptive; Stage_Functional	Tier 3
506094947	Yavuzer S	2016	The role of protein oxidation and DNA damage in elderly hypertension.	Aging clinical and experimental research	Yavuzer S; Yavuzer H; Cengiz M; Erman H; Demirdag F; Doventas A; Balci H; Erdincler DS; Uzun H	10.1007/s40520-015-0464-7	https://pubmed.ncbi.nlm.nih.gov/26487663/	JOUR	Human	Study_Human; Study_Journal Article (Case-Control Study)	Mechanistic_ATP limitation; Mechanistic_Redox Imbalance	Hallmark_Genomic; Hallmark_Inflammation; Hallmark_Proteostasis; Hallmark_Senescence	Stage_Functional; Stage_Structural	Tier 3
506094948	Saraswathi R	2011	A pilot assessment of oxidative stress byproducts and antioxidant activities among Indian patients with various stages of hypertension.	Clinical and experimental hypertension (New York, N.Y. : 1993)	Saraswathi R; Sankar D; Ali A; Uehara Y; Abe S; Sambandam G; Rao MR	10.3109/10641963.2010.549259	https://pubmed.ncbi.nlm.nih.gov/21627488/	JOUR	Human	Study_Human; Study_Journal Article (Case-Control Study)	Mechanistic_ATP limitation; Mechanistic_Redox Imbalance; Mechanistic_Substrate reallocation	Hallmark_Communication; Hallmark_Inflammation; Hallmark_NutrientSensing; Hallmark_Senescence	Stage_Adaptive; Stage_Functional; Stage_Structural	Tier 3
506094949	Zein S	2017	Association between iron level, glucose impairment and increased DNA damage during pregnancy.	Journal of trace elements in medicine and biology : organ of the Society for Minerals and Trace Elements (GMS)	Zein S; Rachidi S 1st; Shami N; Sharara I; Cheikh-Ali K; Gauchez AS; Moulis JM; Ayoubi JM; Salameh P; Hininger-Favier I	10.1016/j.jtemb.2016.11.006	https://pubmed.ncbi.nlm.nih.gov/27916501/	JOUR	Human	Study_Human	Mechanistic_ATP limitation; Mechanistic_Redox Imbalance; Mechanistic_Substrate reallocation	Hallmark_Communication; Hallmark_Genomic; Hallmark_Inflammation; Hallmark_NutrientSensing	Stage_Adaptive; Stage_Functional	Tier 3
506094950	Pawlas N	2017	Oxidative damage of DNA in subjects occupationally exposed to lead.	Advances in clinical and experimental medicine : official organ Wroclaw Medical University	Pawlas N; Olewińska E; Markiewicz-Górka I; Kozłowska A; Januszewska L; Lundh T; Januszewska E; Pawlas K	10.17219/acem/64682	https://pubmed.ncbi.nlm.nih.gov/29068594/	JOUR	Human	Study_Human; Study_Journal Article (Case-Control Study)	Mechanistic_ATP limitation; Mechanistic_Redox Imbalance	Hallmark_Communication; Hallmark_Genomic; Hallmark_Inflammation	Stage_Adaptive; Stage_Functional	Tier 3
506094951	Naidoo K	2018	What is the role of mitochondrial dysfunction in skin photoaging?	Experimental dermatology	Naidoo K; Hanna R; Birch-Machin MA	10.1111/exd.13476	https://pubmed.ncbi.nlm.nih.gov/29197123/	JOUR	Review	Study_Review	Mechanistic_ATP limitation; Mechanistic_MQC impairment; Mechanistic_Redox Imbalance; Mechanistic_Throughput Limit	Hallmark_Communication; Hallmark_Genomic; Hallmark_Inflammation; Hallmark_Proteostasis; Hallmark_Senescence	Stage_Functional; Stage_Structural	Tier 4
506094952	Kasapoglu M	2001	Alterations of antioxidant enzymes and oxidative stress markers in aging.	Experimental gerontology	Kasapoglu M; Ozben T	10.1016/s0531-5565(00)00198-4	https://pubmed.ncbi.nlm.nih.gov/11226737/	JOUR	Human	Study_Human; Study_Journal Article (Cross-sectional Study)	Mechanistic_Redox Imbalance	Hallmark_Inflammation; Hallmark_Proteostasis; Hallmark_Senescence	Stage_Adaptive; Stage_Functional	Tier 3
506094953	Cornejo-Garcia JA	2006	Anti-oxidant enzyme activities and expression and oxidative damage in patients with non-immediate reactions to drugs.	Clinical and experimental immunology	Cornejo-Garcia JA; Mayorga C; Torres MJ; Fernandez TD; R-Pena R; Bravo I; Mates JM; Blanca M	10.1111/j.1365-2249.2006.03149.x	https://pubmed.ncbi.nlm.nih.gov/16879248/	JOUR	Human	Study_Human; Study_Journal Article (Clinical / Observational Study)	Mechanistic_ATP limitation; Mechanistic_Redox Imbalance	Hallmark_Communication; Hallmark_Inflammation; Hallmark_Proteostasis	Stage_Adaptive; Stage_Functional	Tier 3
506094954	Klaunig JE	1999	The effect of tea consumption on oxidative stress in smokers and nonsmokers.	Proceedings of the Society for Experimental Biology and Medicine. Society for Experimental Biology and Medicine (New York, N.Y.)	Klaunig JE; Xu Y; Han C; Kamendulis LM; Chen J; Heiser C; Gordon MS; Mohler ER 3rd	10.1046/j.1525-1373.1999.d01-43.x	https://pubmed.ncbi.nlm.nih.gov/10202398/	JOUR	Human	Study_Human; Study_Journal Article (Intervention Study)	Mechanistic_ATP limitation; Mechanistic_Redox Imbalance; Mechanistic_Substrate reallocation	Hallmark_Communication; Hallmark_Genomic; Hallmark_Inflammation; Hallmark_NutrientSensing	Stage_Adaptive; Stage_Functional	Tier 3
506094955	Isik A	2007	Decreased total antioxidant response and increased oxidative stress in Behcet's disease.	The Tohoku journal of experimental medicine	Isik A; Koca SS; Ustundag B; Selek S	10.1620/tjem.212.133	https://pubmed.ncbi.nlm.nih.gov/17548957/	JOUR	Human	Study_Human; Study_Journal Article (Case-Control Study)	Mechanistic_ATP limitation; Mechanistic_Redox Imbalance	Hallmark_Communication; Hallmark_Inflammation; Hallmark_Senescence	Stage_Adaptive; Stage_Functional	Tier 3
506094956	Roehlecke C	2016	Stress responses of human retinal pigment epithelial cells to glyoxal.	Graefe's archive for clinical and experimental ophthalmology = Albrecht von Graefes Archiv fur klinische und experimentelle Ophthalmologie	Roehlecke C; Valtink M; Frenzel A; Goetze D; Knels L; Morawietz H; Funk RH	10.1007/s00417-016-3463-2	https://pubmed.ncbi.nlm.nih.gov/27520463/	JOUR	Cellular	Study_Cellular; Study_Journal Article (Experimental Study)	Mechanistic_ATP limitation; Mechanistic_MQC impairment; Mechanistic_Redox Imbalance; Mechanistic_Throughput Limit	Hallmark_Communication; Hallmark_Genomic; Hallmark_Inflammation; Hallmark_Proteostasis; Hallmark_Senescence	Stage_Adaptive; Stage_Functional; Stage_Structural	Tier 1
506094957	Fraile-Bermúdez AB	2015	Relationship between physical activity and markers of oxidative stress in independent community-living elderly individuals.	Experimental gerontology	Fraile-Bermúdez AB; Kortajarena M; Zarrazquin I; Maquibar A; Yanguas JJ; Sánchez-Fernández CE; Gil J; Irazusta A; Ruiz-Litago F	10.1016/j.exger.2015.07.005	https://pubmed.ncbi.nlm.nih.gov/26173055/	JOUR	Human	Study_Human; Study_Journal Article (Observational/Tissue Analysis)	Mechanistic_Redox Imbalance; Mechanistic_Substrate reallocation	Hallmark_Communication; Hallmark_Inflammation; Hallmark_NutrientSensing; Hallmark_Senescence	Stage_Adaptive; Stage_Functional	Tier 3
506094958	Gwozdzinski K	2017	Investigation of oxidative stress parameters in different lifespan erythrocyte fractions in young untrained men after acute exercise.	Experimental physiology	Gwozdzinski K; Pieniazek A; Tabaczar S; Jegier A; Brzeszczynska J	10.1113/EP085930	https://pubmed.ncbi.nlm.nih.gov/27859777/	JOUR	Human	Study_Human; Study_Journal Article (Experimental Study)	Mechanistic_ATP limitation; Mechanistic_Redox Imbalance; Mechanistic_Substrate reallocation	Hallmark_Communication; Hallmark_Proteostasis; Hallmark_Senescence	Stage_Adaptive; Stage_Functional	Tier 2
506094959	Carracedo J	2013	Cellular senescence determines endothelial cell damage induced by uremia.	Experimental gerontology	Carracedo J; Buendía P; Merino A; Soriano S; Esquivias E; Martín-Malo A; Aljama P; Ramírez R	10.1016/j.exger.2013.04.004	https://pubmed.ncbi.nlm.nih.gov/23624226/	JOUR	Animal; Cellular	Study_Animal; Study_Cellular; Study_Journal Article (Experimental Study)	Mechanistic_ATP limitation; Mechanistic_MQC impairment; Mechanistic_Redox Imbalance; Mechanistic_Throughput Limit	Hallmark_Communication; Hallmark_Inflammation; Hallmark_Proteostasis; Hallmark_Senescence	Stage_Adaptive; Stage_Functional; Stage_Structural	Tier 1
506094960	Lapenna D	2019	Impaired enzymatic reactive aldehyde-detoxifying capacity and glutathione peroxidase activity in the aged human arterial tissue.	Experimental gerontology	Lapenna D; Ciofani G; Obletter G; Pierdomenico SD; Cipollone F; Cotellese R; Cieri M; Porreca E	10.1016/j.exger.2018.11.013	https://pubmed.ncbi.nlm.nih.gov/30472277/	JOUR	Human	Study_Human; Study_Journal Article (Case-Control Study)	Mechanistic_ATP limitation; Mechanistic_MQC impairment; Mechanistic_Redox Imbalance; Mechanistic_Throughput Limit	Hallmark_Communication; Hallmark_Inflammation; Hallmark_Proteostasis; Hallmark_Senescence	Stage_Functional; Stage_Structural	Tier 3
506094961	Jafarova SH	2022	The Role of Na(+)/K(+)-ATPase in the Development of Hyponatrenemia under Conditions of Hypoxic Stress in Patients with SARS-CoV-2 Infection.	Bulletin of experimental biology and medicine	Jafarova SH; Adnaev SA; Guliyeva RT; Jafar NH	10.1007/s10517-022-05377-7	https://pubmed.ncbi.nlm.nih.gov/34997875/	JOUR	Human	Study_Human; Study_Journal Article (Case-Control Study)	Mechanistic_ATP limitation; Mechanistic_MQC impairment; Mechanistic_Redox Imbalance; Mechanistic_Throughput Limit	Hallmark_Communication; Hallmark_Inflammation; Hallmark_Proteostasis; Hallmark_Senescence	Stage_Adaptive; Stage_Functional; Stage_Structural	Tier 3
506094962	Kojima H	2007	Mitochondrial abnormality and oxidative stress in nonalcoholic steatohepatitis.	Alcoholism, clinical and experimental research	Kojima H; Sakurai S; Uemura M; Fukui H; Morimoto H; Tamagawa Y	10.1111/j.1530-0277.2006.00288.x	https://pubmed.ncbi.nlm.nih.gov/17331168/	JOUR	Human	Study_Human; Study_Journal Article (Clinical / Comparative Study)	Mechanistic_ATP limitation; Mechanistic_MQC impairment; Mechanistic_Redox Imbalance; Mechanistic_Substrate reallocation; Mechanistic_Throughput Limit	Hallmark_Communication; Hallmark_Inflammation; Hallmark_Proteostasis; Hallmark_Senescence	Stage_Functional; Stage_Structural	Tier 3
506094963	Rosa e	2014	Serum markers of oxidative stress and endometriosis.	Clinical and experimental obstetrics & gynecology	Rosa e Silva JC; do Amara VF; Mendonça JL; Rosa e Silva AC; Nakao LS; Poli Neto OB; Ferriani RA		https://pubmed.ncbi.nlm.nih.gov/25134278/	JOUR	Human	Study_Human; Study_Journal Article (Case-Control Study)	Mechanistic_ATP limitation; Mechanistic_Redox Imbalance	Hallmark_Communication; Hallmark_Inflammation; Hallmark_Proteostasis	Stage_Adaptive; Stage_Functional	Tier 3
506094964	Kolarzyk E	2017	Relationship between dietary antioxidant index (DAI) and antioxidants level in plasma of Kraków inhabitants.	Advances in clinical and experimental medicine : official organ Wroclaw Medical University	Kolarzyk E; Pietrzycka A; Zając J; Morawiecka-Baranek J	10.17219/acem/61834	https://pubmed.ncbi.nlm.nih.gov/28791812/	JOUR	Human	Study_Human; Study_Journal Article (Clinical / Observational Study)	Mechanistic_ATP limitation; Mechanistic_Redox Imbalance; Mechanistic_Substrate reallocation	Hallmark_Communication; Hallmark_Inflammation; Hallmark_NutrientSensing	Stage_Adaptive; Stage_Functional	Tier 3
506094965	Avila C	2012	Platelet mitochondrial dysfunction is evident in type 2 diabetes in association with modifications of mitochondrial anti-oxidant stress proteins.	Experimental and clinical endocrinology & diabetes : official journal, German Society of Endocrinology [and] German Diabetes Association	Avila C; Huang RJ; Stevens MV; Aponte AM; Tripodi D; Kim KY; Sack MN	10.1055/s-0031-1285833	https://pubmed.ncbi.nlm.nih.gov/21922457/	JOUR	Human	Study_Human; Study_Journal Article (Case-Control Study)	Mechanistic_ATP limitation; Mechanistic_MQC impairment; Mechanistic_Redox Imbalance; Mechanistic_Throughput Limit	Hallmark_Communication; Hallmark_Inflammation; Hallmark_Proteostasis; Hallmark_Senescence	Stage_Functional; Stage_Structural	Tier 3
506094966	Araújo EM	2025	Improving serum redox balance, inflammatory status, physical function, and cognitive ability through dual-task resistance training and detraining in nursing home residents.	Experimental gerontology	Araújo EM; Coelho-Júnior HJ; Sousa CV; Rosa TDS; Sousa Neto IV; Marzetti E; Franco OL; Aguiar SDS	10.1016/j.exger.2024.112662	https://pubmed.ncbi.nlm.nih.gov/39701431/	JOUR	Human	Study_Human; Study_Journal Article (Intervention Study)	Mechanistic_ATP limitation; Mechanistic_Redox Imbalance; Mechanistic_Substrate reallocation	Hallmark_Communication; Hallmark_Inflammation; Hallmark_NutrientSensing; Hallmark_Senescence	Stage_Adaptive; Stage_Functional	Tier 3
506094967	Sousa CV	2019	Telomere length and redox balance in master endurance runners: The role of nitric oxide.	Experimental gerontology	Sousa CV; Aguiar SS; Santos PA; Barbosa LP; Knechtle B; Nikolaidis PT; Deus LA; Sales MM; Rosa ECCC; Rosa TS; Lewis JE; Andrade RV; Simões HG	10.1016/j.exger.2018.11.018	https://pubmed.ncbi.nlm.nih.gov/30481549/	JOUR	Human	Study_Human; Study_Journal Article (Case-Control Study)	Mechanistic_Redox Imbalance; Mechanistic_Substrate reallocation	Hallmark_Communication; Hallmark_Genomic; Hallmark_Inflammation; Hallmark_NutrientSensing; Hallmark_Senescence	Stage_Adaptive; Stage_Functional	Tier 3
506094968	He Y	2010	Mitochondrial decay and impairment of antioxidant defenses in aging RPE cells.	Advances in experimental medicine and biology	He Y; Tombran-Tink J	10.1007/978-1-4419-1399-9_20	https://pubmed.ncbi.nlm.nih.gov/20238015/	JOUR	Cellular	Study_Cellular; Study_Journal Article (Experimental Study)	Mechanistic_ATP limitation; Mechanistic_MQC impairment; Mechanistic_Redox Imbalance; Mechanistic_Throughput Limit	Hallmark_Communication; Hallmark_Inflammation; Hallmark_Proteostasis; Hallmark_Senescence	Stage_Functional; Stage_Structural	Tier 1
506094969	Pournourmohammadi S	2008	Study on the oxidative stress status among cement plant workers.	Human & experimental toxicology	Pournourmohammadi S; Khazaeli P; Eslamizad S; Tajvar A; Mohammadirad A; Abdollahi M	10.1177/0960327108094956	https://pubmed.ncbi.nlm.nih.gov/18784198/	JOUR	Human	Study_Human; Study_Journal Article (Occupational / Comparative Study)	Mechanistic_ATP limitation; Mechanistic_Redox Imbalance	Hallmark_Communication; Hallmark_Inflammation	Stage_Adaptive; Stage_Functional	Tier 3
506094970	Miura Y	2011	Proteomic analysis of plasma proteins in Japanese semisuper centenarians.	Experimental gerontology	Miura Y; Sato Y; Arai Y; Abe Y; Takayama M; Toda T; Hirose N; Endo T	10.1016/j.exger.2010.10.002	https://pubmed.ncbi.nlm.nih.gov/20951194/	JOUR	Human	Study_Human; Study_Journal Article (Observational/Tissue Analysis)	Mechanistic_ATP limitation; Mechanistic_Redox Imbalance; Mechanistic_Substrate reallocation	Hallmark_Communication; Hallmark_Inflammation; Hallmark_NutrientSensing; Hallmark_Proteostasis	Stage_Adaptive; Stage_Functional	Tier 3
506094971	Artacho-Cordón F	2019	Adipose tissue concentrations of non-persistent environmental phenols and local redox balance in adults from Southern Spain.	Environment international	Artacho-Cordón F; Ríos-Arrabal S; León J; Frederiksen H; Sáenz JM; Martín-Olmedo P; Fernández MF; Olea N; Arrebola JP	10.1016/j.envint.2019.105118	https://pubmed.ncbi.nlm.nih.gov/31610369/	JOUR	Human	Study_Human; Study_Journal Article (Cohort Study)	Mechanistic_ATP limitation; Mechanistic_Redox Imbalance; Mechanistic_Substrate reallocation	Hallmark_Communication; Hallmark_Inflammation; Hallmark_NutrientSensing	Stage_Adaptive; Stage_Functional	Tier 3
506094972	Hernández-Ríos R	2013	Low fructose and low salt diets increase mitochondrial DNA in white blood cells of overweight subjects.	Experimental and clinical endocrinology & diabetes : official journal, German Society of Endocrinology [and] German Diabetes Association	Hernández-Ríos R; Hernández-Estrada S; Cruz-Robles D; Hernández-Lobato S; Villalobos-Martín M; Johnson RJ; Rodríguez-Castellanos F; Salazar J; García-Arroyo F; Sánchez-Lozada LG; Madero M	10.1055/s-0033-1349144	https://pubmed.ncbi.nlm.nih.gov/23934680/	JOUR	Human	Study_Human; Study_Journal Article (Intervention Study)	Mechanistic_ATP limitation; Mechanistic_MQC impairment; Mechanistic_Redox Imbalance; Mechanistic_Substrate reallocation	Hallmark_Communication; Hallmark_Genomic; Hallmark_Inflammation; Hallmark_NutrientSensing	Stage_Adaptive; Stage_Functional	Tier 3
506094973	Kolesnikova LI	2015	LPO-Antioxidant Defense System in Newborns and Women Drinking Small Amounts of Alcohol During Pregnancy.	Bulletin of experimental biology and medicine	Kolesnikova LI; Protopopova NV; Kolesnikov SI; Maryanyan AY; Vlasov BY; Natyaganova LV	10.1007/s10517-015-3021-7	https://pubmed.ncbi.nlm.nih.gov/26459483/	JOUR	Human	Study_Human; Study_Journal Article (Case-Control Study)	Mechanistic_ATP limitation; Mechanistic_Redox Imbalance	Hallmark_Communication; Hallmark_Inflammation; Hallmark_Senescence	Stage_Adaptive; Stage_Functional	Tier 3
506094974	Biswas J	2010	Curcumin protects DNA damage in a chronically arsenic-exposed population of West Bengal.	Human & experimental toxicology	Biswas J; Sinha D; Mukherjee S; Roy S; Siddiqi M; Roy M	10.1177/0960327109359020	https://pubmed.ncbi.nlm.nih.gov/20056736/	JOUR	Human	Study_Human; Study_Journal Article (Intervention Study)	Mechanistic_ATP limitation; Mechanistic_MQC impairment; Mechanistic_Redox Imbalance	Hallmark_Communication; Hallmark_Genomic; Hallmark_Inflammation; Hallmark_Proteostasis	Stage_Adaptive; Stage_Functional; Stage_Structural	Tier 2
506094975	Wako Y	2001	8-Hydroxydeoxyguanosine levels in white blood cell DNA and ex vivo oxidation resistance of plasma in smokers.	The Tohoku journal of experimental medicine	Wako Y; Satoh M; Suzuki K	10.1620/tjem.194.99	https://pubmed.ncbi.nlm.nih.gov/11642344/	JOUR	Human	Study_Human; Study_Journal Article (Observational/Tissue Analysis)	Mechanistic_ATP limitation; Mechanistic_Redox Imbalance	Hallmark_Communication; Hallmark_Genomic; Hallmark_Inflammation	Stage_Adaptive; Stage_Functional	Tier 3
506094976	Zahmatkesh M	2010	Oxidative stress status in renal transplant recipients.	Experimental and clinical transplantation : official journal of the Middle East Society for Organ Transplantation	Zahmatkesh M; Kadkhodaee M; Mahdavi-Mazdeh M; Ghaznavi R; Hemati M; Seifi B; Golab F; Hasani K; Lessan-Pezeshki M; Einollahi B		https://pubmed.ncbi.nlm.nih.gov/20199369/	JOUR	Human	Study_Human; Study_Journal Article (Clinical / Longitudinal Study)	Mechanistic_ATP limitation; Mechanistic_Redox Imbalance	Hallmark_Communication; Hallmark_Inflammation; Hallmark_Senescence	Stage_Adaptive; Stage_Functional; Stage_Structural	Tier 3
506094977	King SM	2008	Daily supplementation with iron increases lipid peroxidation in young women with low iron stores.	Experimental biology and medicine (Maywood, N.J.)	King SM; Donangelo CM; Knutson MD; Walter PB; Ames BN; Viteri FE; King JC	10.3181/0708-RM-233	https://pubmed.ncbi.nlm.nih.gov/18408148/	JOUR	Human	Study_Human; Study_Journal Article (Intervention Study)	Mechanistic_ATP limitation; Mechanistic_Redox Imbalance; Mechanistic_Substrate reallocation	Hallmark_Communication; Hallmark_Inflammation; Hallmark_NutrientSensing	Stage_Adaptive; Stage_Functional	Tier 3
506094978	Rifkind JM	1994	Alterations in erythrocyte deformability under hypoxia: implications for impaired oxygen transport.	Advances in experimental medicine and biology	Rifkind JM; Abugo OO	10.1007/978-1-4615-1875-4_54	https://pubmed.ncbi.nlm.nih.gov/7597958/	JOUR	Human	Study_Human; Study_Journal Article (Experimental Study)	Mechanistic_ATP limitation; Mechanistic_MQC impairment; Mechanistic_Redox Imbalance; Mechanistic_Throughput Limit	Hallmark_Communication; Hallmark_Inflammation; Hallmark_Proteostasis	Stage_Functional; Stage_Structural	Tier 2
506094979	Matsuyama Y	2009	Albumin thiol oxidation and serum protein carbonyl formation are progressively enhanced with advancing stages of chronic kidney disease.	Clinical and experimental nephrology	Matsuyama Y; Terawaki H; Terada T; Era S	10.1007/s10157-009-0161-y	https://pubmed.ncbi.nlm.nih.gov/19363646/	JOUR	Human	Study_Human; Study_Journal Article (Observational/Tissue Analysis)	Mechanistic_ATP limitation; Mechanistic_MQC impairment; Mechanistic_Redox Imbalance	Hallmark_Communication; Hallmark_Inflammation; Hallmark_Proteostasis; Hallmark_Senescence	Stage_Functional; Stage_Structural	Tier 3
506094980	Alexander-Kaufman K	2007	Cerebellar vermis proteome of chronic alcoholic individuals.	Alcoholism, clinical and experimental research	Alexander-Kaufman K; Harper C; Wilce P; Matsumoto I	10.1111/j.1530-0277.2007.00437.x	https://pubmed.ncbi.nlm.nih.gov/17561921/	JOUR	Human	Study_Human; Study_Journal Article (Clinical / Observational Study)	Mechanistic_ATP limitation; Mechanistic_MQC impairment; Mechanistic_Redox Imbalance; Mechanistic_Throughput Limit	Hallmark_Communication; Hallmark_Inflammation; Hallmark_NutrientSensing; Hallmark_Proteostasis; Hallmark_Senescence	Stage_Functional; Stage_Structural	Tier 3
506094981	Gauthier TW	2010	Maternal alcohol use during pregnancy causes systemic oxidation of the glutathione redox system.	Alcoholism, clinical and experimental research	Gauthier TW; Kable JA; Burwell L; Coles CD; Brown LA	10.1111/j.1530-0277.2009.01072.x	https://pubmed.ncbi.nlm.nih.gov/19860801/	JOUR	Human	Study_Human; Study_Journal Article (Cohort Study)	Mechanistic_ATP limitation; Mechanistic_MQC impairment; Mechanistic_Redox Imbalance	Hallmark_Communication; Hallmark_Inflammation; Hallmark_NutrientSensing	Stage_Functional	Tier 3
506094982	Rohrer B	2016	Reduced Metabolic Capacity in Aged Primary Retinal Pigment Epithelium (RPE) is Correlated with Increased Susceptibility to Oxidative Stress.	Advances in experimental medicine and biology	Rohrer B; Bandyopadhyay M; Beeson C	10.1007/978-3-319-17121-0_106	https://pubmed.ncbi.nlm.nih.gov/26427491/	JOUR	Cellular	Study_Cellular; Study_Journal Article (Experimental Study)	Mechanistic_ATP limitation; Mechanistic_MQC impairment; Mechanistic_Redox Imbalance; Mechanistic_Throughput Limit	Hallmark_Communication; Hallmark_Inflammation; Hallmark_MitochondrialDysfunction; Hallmark_Proteostasis; Hallmark_Senescence	Stage_Functional; Stage_Structural	Tier 1
506094983	Del	2014	Relationship between functional capacity and body mass index with plasma coenzyme Q10 and oxidative damage in community-dwelling elderly-people.	Experimental gerontology	Del Pozo-Cruz J; Rodríguez-Bies E; Navas-Enamorado I; Del Pozo-Cruz B; Navas P; López-Lluch G	10.1016/j.exger.2014.01.026	https://pubmed.ncbi.nlm.nih.gov/24512763/	JOUR	Human	Study_Human; Study_Journal Article (Cohort Study)	Mechanistic_ATP limitation; Mechanistic_MQC impairment; Mechanistic_Redox Imbalance; Mechanistic_Throughput Limit	Hallmark_Communication; Hallmark_Inflammation; Hallmark_NutrientSensing; Hallmark_Senescence	Stage_Adaptive; Stage_Functional	Tier 3
506094984	Bošković M	2024	The Influence of Removable Complete Denture on Pro-Oxidant Antioxidant Balance and Redox-Sensitive Inflammation Biomarker NF-ĸB in the Oral Cavity: An Interventional Follow-Up Study.	Clinical and experimental dental research	Bošković M; Sokolović D; Stanković S; Ristić I; Popović J; Kocić G	10.1002/cre2.70007	https://pubmed.ncbi.nlm.nih.gov/39295455/	JOUR	Human	Study_Human; Study_Journal Article (Intervention Study)	Mechanistic_ATP limitation; Mechanistic_MQC impairment; Mechanistic_Redox Imbalance	Hallmark_Communication; Hallmark_Inflammation; Hallmark_Proteostasis	Stage_Adaptive; Stage_Functional	Tier 3
506094985	Rajiv S	2016	Comparative cytotoxicity and genotoxicity of cobalt (II, III) oxide, iron (III) oxide, silicon dioxide, and aluminum oxide nanoparticles on human lymphocytes in vitro.	Human & experimental toxicology	Rajiv S; Jerobin J; Saranya V; Nainawat M; Sharma A; Makwana P; Gayathri C; Bharath L; Singh M; Kumar M; Mukherjee A; Chandrasekaran N	10.1177/0960327115579208	https://doi.org/10.1177/0960327115579208	JOUR	Cellular	Study_Cellular; Study_Journal Article (Experimental Study)	Mechanistic_ATP limitation; Mechanistic_Redox Imbalance	Hallmark_Communication; Hallmark_Genomic; Hallmark_Inflammation; Hallmark_Proteostasis	Stage_Functional; Stage_Structural	Tier 2
506094986	Kalfalah F	2014	Inadequate mito-biogenesis in primary dermal fibroblasts from old humans is associated with impairment of PGC1A-independent stimulation.	Experimental gerontology	Kalfalah F; Sobek S; Bornholz B; Götz-Rösch C; Tigges J; Fritsche E; Krutmann J; Köhrer K; Deenen R; Ohse S; Boerries M; Busch H; Boege F	10.1016/j.exger.2014.03.017	https://pubmed.ncbi.nlm.nih.gov/24699405/	JOUR	Cellular	Study_Cellular; Study_Journal Article (Experimental Study)	Mechanistic_ATP limitation; Mechanistic_MQC impairment; Mechanistic_Redox Imbalance; Mechanistic_Throughput Limit	Hallmark_Communication; Hallmark_Inflammation; Hallmark_NutrientSensing; Hallmark_Proteostasis; Hallmark_Senescence	Stage_Functional; Stage_Structural	Tier 1
506094987	Palacio JR	2006	The presence of antibodies to oxidative modified proteins in serum from polycystic ovary syndrome patients.	Clinical and experimental immunology	Palacio JR; Iborra A; Ulcova-Gallova Z; Badia R; Martínez P	10.1111/j.1365-2249.2006.03061.x	https://pubmed.ncbi.nlm.nih.gov/16634794/	JOUR	Human	Study_Human; Study_Journal Article (Case-Control Study)	Mechanistic_ATP limitation; Mechanistic_MQC impairment; Mechanistic_Redox Imbalance	Hallmark_Communication; Hallmark_Inflammation; Hallmark_Proteostasis; Hallmark_Senescence	Stage_Functional; Stage_Structural	Tier 3
506094988	Nikolaidis MG	2013	Aging is not a barrier to muscle and redox adaptations: applying the repeated eccentric exercise model.	Experimental gerontology	Nikolaidis MG; Kyparos A; Spanou C; Paschalis V; Theodorou AA; Panayiotou G; Grivas GV; Zafeiridis A; Dipla K; Vrabas IS	10.1016/j.exger.2013.04.009	https://pubmed.ncbi.nlm.nih.gov/23628501/	JOUR	Human	Study_Human; Study_Journal Article (Intervention Study)	Mechanistic_ATP limitation; Mechanistic_Redox Imbalance; Mechanistic_Throughput Limit	Hallmark_Communication; Hallmark_Inflammation; Hallmark_Senescence	Stage_Adaptive; Stage_Functional	Tier 3
506094989	Nikolic-Heitzler V	2006	Persistent oxidative stress after myocardial infarction treated by percutaneous coronary intervention.	The Tohoku journal of experimental medicine	Nikolic-Heitzler V; Rabuzin F; Tatzber F; Vrkic N; Bulj N; Borovic S; Wonisch W; Sunko BM; Zarkovic N	10.1620/tjem.210.247	https://pubmed.ncbi.nlm.nih.gov/17077602/	JOUR	Human	Study_Human; Study_Journal Article (Clinical / Observational Study)	Mechanistic_ATP limitation; Mechanistic_MQC impairment; Mechanistic_Redox Imbalance; Mechanistic_Throughput Limit	Hallmark_Communication; Hallmark_Inflammation; Hallmark_Proteostasis; Hallmark_Senescence	Stage_Functional; Stage_Structural	Tier 3
506094990	Mignini F	2008	Antioxidant endogenous defense in a human model of physical stress.	Clinical and experimental hypertension (New York, N.Y. : 1993)	Mignini F; Tomassoni D; Traini E; Streccioni V	10.1080/07420520802572341	https://pubmed.ncbi.nlm.nih.gov/19021027/	JOUR	Human	Study_Human; Study_Journal Article (Intervention Study)	Mechanistic_ATP limitation; Mechanistic_Redox Imbalance; Mechanistic_Throughput Limit	Hallmark_Communication; Hallmark_Inflammation	Stage_Adaptive	Tier 2
506094991	Ozcelik O	2005	Exercise training as an adjunct to orlistat therapy reduces oxidative stress in obese subjects.	The Tohoku journal of experimental medicine	Ozcelik O; Ozkan Y; Karatas F; Kelestimur H	10.1620/tjem.206.313	https://pubmed.ncbi.nlm.nih.gov/15997202/	JOUR	Human	Study_Human; Study_Journal Article (Intervention Study)	Mechanistic_ATP limitation; Mechanistic_Redox Imbalance; Mechanistic_Substrate reallocation; Mechanistic_Throughput Limit	Hallmark_Inflammation; Hallmark_MitochondrialDysfunction; Hallmark_NutrientSensing	Stage_Adaptive; Stage_Functional	Tier 3
506094992	Guo HY	2013	Lipid peroxidation and antioxidant status in vagina microenvironment of patients with several common vaginitis.	Clinical and experimental obstetrics & gynecology	Guo HY; Hu XM; Han DD; Wang ZP; Meng L		https://pubmed.ncbi.nlm.nih.gov/24283159/	JOUR	Human	Study_Human; Study_Journal Article (Intervention Study)	Mechanistic_Redox Imbalance; Mechanistic_Substrate reallocation	Hallmark_Inflammation; Hallmark_MitochondrialDysfunction	Stage_Adaptive; Stage_Functional; Stage_Structural	Tier 3
506094993	Lapenna D	2018	Association of serum bilirubin with oxidant damage of human atherosclerotic plaques and the severity of atherosclerosis.	Clinical and experimental medicine	Lapenna D; Ciofani G; Pierdomenico SD; Giamberardino MA; Ucchino S; Davì G	10.1007/s10238-017-0470-5	https://pubmed.ncbi.nlm.nih.gov/28948382/	JOUR	Human	Study_Human; Study_Journal Article (Clinical / Observational Study)	Mechanistic_Redox Imbalance; Mechanistic_Substrate reallocation	Hallmark_Communication; Hallmark_ECM; Hallmark_Inflammation	Stage_Structural	Tier 3
506094994	Marcus DL	1998	Increased peroxidation and reduced antioxidant enzyme activity in Alzheimer's disease.	Experimental neurology	Marcus DL; Thomas C; Rodriguez C; Simberkoff K; Tsai JS; Strafaci JA; Freedman ML	10.1006/exnr.1997.6750	https://pubmed.ncbi.nlm.nih.gov/9514828/	JOUR	Human	Study_Human; Study_Journal Article (Observational/Tissue Analysis)	Mechanistic_ATP limitation; Mechanistic_MQC impairment; Mechanistic_Redox Imbalance	Hallmark_Communication; Hallmark_Genomic; Hallmark_Inflammation; Hallmark_Proteostasis	Stage_Structural	Tier 3
506094995	Yalin S	2005	Is there a role of free oxygen radicals in primary male osteoporosis?	Clinical and experimental rheumatology	Yalin S; Bagis S; Polat G; Dogruer N; Cenk Aksit S; Hatungil R; Erdogan C		https://pubmed.ncbi.nlm.nih.gov/16173248/	JOUR	Human	Study_Human; Study_Journal Article (Cross-sectional Study)	Mechanistic_ATP limitation; Mechanistic_Redox Imbalance; Mechanistic_Substrate reallocation	Hallmark_ECM; Hallmark_Inflammation; Hallmark_StemCells	Stage_Structural	Tier 3
506094996	Marzetti E	2017	Altered mitochondrial quality control signaling in muscle of old gastric cancer patients with cachexia.	Experimental gerontology	Marzetti E; Lorenzi M; Landi F; Picca A; Rosa F; Tanganelli F; Galli M; Doglietto GB; Pacelli F; Cesari M; Bernabei R; Calvani R; Bossola M	10.1016/j.exger.2016.10.003	https://pubmed.ncbi.nlm.nih.gov/27847330/	JOUR	Human	Study_Human; Study_Journal Article (Case-Control Study)	Mechanistic_ATP limitation; Mechanistic_MQC impairment; Mechanistic_Redox Imbalance; Mechanistic_Substrate reallocation; Mechanistic_Throughput Limit	Hallmark_Communication; Hallmark_Inflammation; Hallmark_Proteostasis; Hallmark_StemCells	Stage_Structural	Tier 3
506094997	Tang SC	2008	Toll-like receptor-4 mediates neuronal apoptosis induced by amyloid beta-peptide and the membrane lipid peroxidation product 4-hydroxynonenal.	Experimental neurology	Tang SC; Lathia JD; Selvaraj PK; Jo DG; Mughal MR; Cheng A; Siler DA; Markesbery WR; Arumugam TV; Mattson MP	10.1016/j.expneurol.2008.05.014	https://pubmed.ncbi.nlm.nih.gov/18586243/	JOUR	Human; Animal; Cellular	Study_Animal; Study_Cellular; Study_Human; Study_Original Reserch	Mechanistic_ATP limitation; Mechanistic_MQC impairment; Mechanistic_Redox Imbalance; Mechanistic_Throughput Limit	Hallmark_Communication; Hallmark_Genomic; Hallmark_Inflammation; Hallmark_Proteostasis	Stage_Structural	Tier 2
506094998	Soares JP	2015	How can age and lifestyle variables affect DNA damage, repair capacity and endogenous biomarkers of oxidative stress?	Experimental gerontology	Soares JP; Silva AM; Fonseca S; Oliveira MM; Peixoto F; Gaivão I; Mota MP	10.1016/j.exger.2015.01.001	https://pubmed.ncbi.nlm.nih.gov/25576678/	JOUR	Human	Study_Human; Study_Journal Article (Cross-sectional Study)	Mechanistic_ATP limitation; Mechanistic_Redox Imbalance; Mechanistic_Throughput Limit	Hallmark_Genomic; Hallmark_Inflammation; Hallmark_NutrientSensing	Stage_Adaptive; Stage_Functional	Tier 3
506094999	Attachaipanich T	2025	Obesity classified by anthropometric parameters was associated with mitochondrial bioenergetics impairment of peripheral blood mononuclear cells in the elderly population.	Experimental gerontology	Attachaipanich T; Sriwichaiin S; Apaijai N; Thanyaratsarun T; Thongmung N; Vathesatogkit P; Sritara P; Chattipakorn N; Kitiyakara C; Chattipakorn SC	10.1016/j.exger.2025.112724	Nutrition (Burbank, Los Angeles County, Calif.)	JOUR	Human	Study_Human; Study_Journal Article (Cohort Study)	Mechanistic_ATP limitation; Mechanistic_MQC impairment; Mechanistic_Redox Imbalance; Mechanistic_Substrate reallocation; Mechanistic_Throughput Limit	Hallmark_Communication; Hallmark_Inflammation; Hallmark_NutrientSensing; Hallmark_StemCells	Stage_Functional	Tier 3
506095000	Duman BS	2003	Thiols, malonaldehyde and total antioxidant status in the Turkish patients with type 2 diabetes mellitus.	The Tohoku journal of experimental medicine	Duman BS; Oztürk M; Yilmazeri S; Hatemi H	10.1620/tjem.201.147	https://pubmed.ncbi.nlm.nih.gov/14649736/	JOUR	Human	Study_Human; Study_Journal Article (Case-Control Study)	Mechanistic_ATP limitation; Mechanistic_Redox Imbalance; Mechanistic_Substrate reallocation; Mechanistic_Throughput Limit	Hallmark_Communication; Hallmark_Inflammation; Hallmark_NutrientSensing	Stage_Functional	Tier 3
506095001	Bolayir E	2004	The effects of oxcarbazepine on oxidative stress in epileptic patients.	Methods and findings in experimental and clinical pharmacology	Bolayir E; Celik K; Tas A; Topaktas S; Bakir S	10.1358/mf.2004.26.5.831325	https://pubmed.ncbi.nlm.nih.gov/15319813/	JOUR	Human	Study_Human; Study_Journal Article (Clinical / Longitudinal Study)	Mechanistic_Redox Imbalance	Hallmark_Inflammation	Stage_Functional	Tier 3
506095002	Gerasimenko MN	2013	Lipid peroxidation and antioxidant system in erythrocytes of patients with renal cell carcinoma.	Bulletin of experimental biology and medicine	Gerasimenko MN; Titova NM; Zukov RA; Dykhno YA; Peretoka ES	10.1007/s10517-013-2040-5	https://pubmed.ncbi.nlm.nih.gov/23658908/	JOUR	Human	Study_Human; Study_Journal Article (Case-Control Study)	Mechanistic_Redox Imbalance	Hallmark_Inflammation	Stage_Adaptive; Stage_Functional	Tier 3
506095003	Kedziora-Kornatowska K	2006	Production of nitric oxide, lipid peroxidation and oxidase activity of ceruloplasmin in blood of elderly patients with primary hypertension. Effects of perindopril treatment.	Aging clinical and experimental research	Kedziora-Kornatowska K; Kornatowski T; Bartosz G; Pawluk H; Czuczejko J; Kedziora J; Szadujkis-Szadurski L	10.1007/BF03324634	https://pubmed.ncbi.nlm.nih.gov/16608130/	JOUR	Human	Study_Human; Study_Journal Article (Intervention Study)	Mechanistic_Redox Imbalance	Hallmark_Inflammation	Stage_Adaptive; Stage_Functional	Tier 3
506095004	Solak ZA	2005	Effect of different levels of cigarette smoking on lipid peroxidation, glutathione enzymes and paraoxonase 1 activity in healthy people.	Clinical and experimental medicine	Solak ZA; Kabaroğlu C; Cok G; Parildar Z; Bayindir U; Ozmen D; Bayindir O	10.1007/s10238-005-0072-5	https://pubmed.ncbi.nlm.nih.gov/16284731/	JOUR	Human	Study_Human; Study_Journal Article (Cross-sectional Study)	Mechanistic_Redox Imbalance	Hallmark_Communication; Hallmark_Inflammation	Stage_Adaptive; Stage_Functional	Tier 3
506095005	Patil SB	2008	Lipid peroxidation and antioxidant status in hypertensive pregnancies.	Clinical and experimental obstetrics & gynecology	Patil SB; Kodliwadmath MV; Kodliwadmath SM		https://pubmed.ncbi.nlm.nih.gov/19205442/	JOUR	Human	Study_Human; Study_Journal Article (Case-Control Study)	Mechanistic_Redox Imbalance	Hallmark_Inflammation	Stage_Adaptive; Stage_Functional	Tier 3
506095006	Rysz J	2007	Evaluation of selected parameters of the antioxidative system in patients with type 2 diabetes in different periods of metabolic compensation.	Archivum immunologiae et therapiae experimentalis	Rysz J; Błaszczak R; Banach M; Kedziora-Kornatowska K; Kornatowski T; Tański W; Kedziora J	10.1007/s00005-007-0033-7	https://pubmed.ncbi.nlm.nih.gov/18219764/	JOUR	Human	Study_Human; Study_Journal Article (Case-Control Study)	Mechanistic_Redox Imbalance	Hallmark_Inflammation; Hallmark_NutrientSensing	Stage_Adaptive; Stage_Functional	Tier 3
506095007	Patil SB	2007	Role of lipid peroxidation and enzymatic antioxidants in pregnancy-induced hypertension.	Clinical and experimental obstetrics & gynecology	Patil SB; Kodliwadmath MV; Kodliwadmath SM		https://pubmed.ncbi.nlm.nih.gov/18225687/	JOUR	Human	Study_Human; Study_Journal Article (Case-Control Study)	Mechanistic_Redox Imbalance	Hallmark_Inflammation	Stage_Adaptive; Stage_Functional	Tier 3
506095009	Zhang Y	2024	Methionine restriction alleviates diabetes-associated cognitive impairment via activation of FGF21	Redox biology	Zhang Y.; Wang Y.; Li Y.; Pang J.; Höhn A.; Dong W.; Gao R.; Liu Y.; Wang D.; She Y.; Guo R.; Liu Z.	10.1016/j.redox.2024.103390	https://doi.org/10.1016/j.redox.2024.103390	JOUR	Animal	Study_Animal; Study_Journal Article (Intervention Study)	Mechanistic_ATP limitation; Mechanistic_Redox Imbalance; Mechanistic_Substrate reallocation; Mechanistic_Throughput Limit	Hallmark_Communication; Hallmark_Epigenetics; Hallmark_Inflammation; Hallmark_NutrientSensing; Hallmark_Proteostasis	Stage_Adaptive; Stage_Functional; Stage_Structural	Tier 2
506095010	Thornton JA	2024	Alcohol- and Low-Iron Induced Changes in Antioxidant and Energy Metabolism Associated with Protein Lys Acetylation	International journal of molecular sciences	Thornton J.A.; Koc Z.C.; Sollars V.E.; Valentovic M.A.; Denvir J.; Wilkinson J., IV; Koc E.C.	10.3390/ijms25158344	https://doi.org/10.3390/ijms25158344	JOUR	Animal	Study_Animal; Study_Journal Article (Intervention Study)	Mechanistic_ATP limitation; Mechanistic_MQC impairment; Mechanistic_Redox Imbalance; Mechanistic_Substrate reallocation	Hallmark_Epigenetics; Hallmark_Inflammation; Hallmark_MitochondrialDysfunction; Hallmark_NutrientSensing	Stage_Adaptive; Stage_Functional; Stage_Structural	Tier 2
506095011	Kelly CJ	2023	Iron status influences mitochondrial disease progression in Complex I-deficient mice	eLife	Kelly C.J.; Couch R.K.; Ha V.T.; Bodart C.M.; Wu J.; Huff S.; Herrel N.T.; Kim H.D.; Zimmermann A.O.; Shattuck J.; Pan Y.-C.; Kaeberlein M.; Grillo A.S.	10.7554/eLife.75825	https://doi.org/10.7554/eLife.75825	JOUR	Animal	Study_Animal; Study_Journal Article (Experimental Study)	Mechanistic_ATP limitation; Mechanistic_MQC impairment; Mechanistic_Redox Imbalance; Mechanistic_Substrate reallocation	Hallmark_Inflammation; Hallmark_MitochondrialDysfunction; Hallmark_NutrientSensing; Hallmark_Proteostasis	Stage_Adaptive; Stage_Functional; Stage_Structural	Tier 1
506095012	Gürel S	2024	Aging Processes Are Affected by Energy Balance: Focused on the Effects of Nutrition and Physical Activity on Telomere Length	Current nutrition reports	Gürel S.; Pak E.N.; Tek N.A.	10.1007/s13668-024-00529-9	https://doi.org/10.1007/s13668-024-00529-9	JOUR	Review	Study_Review	Mechanistic_ATP limitation; Mechanistic_Redox Imbalance; Mechanistic_Substrate reallocation	Hallmark_MitochondrialDysfunction; Hallmark_NutrientSensing; Hallmark_Telomere attrition	Stage_Adaptive	Tier 4
506095013	Zhou Y	2024	Integration of metalloproteome and immunoproteome reveals a tight link of iron-related proteins with COVID-19 pathogenesis and immunity	Clinical immunology (Orlando, Fla.)	Zhou Y.; Cheng T.; Tang K.; Li H.; Luo C.; Yu F.; Xiao F.; Jin L.; Hung I.F.-N.; Lu L.; Yuen K.-Y.; Chan J.F.-W.; Yuan S.; Sun H.	10.1016/j.clim.2024.110205	https://doi.org/10.1016/j.clim.2024.110205	JOUR	Human; Animal	Study_Animal; Study_Human; Study_Journal Article (Experimental Study)	Mechanistic_ATP limitation; Mechanistic_Redox Imbalance; Mechanistic_Substrate reallocation	Hallmark_Inflammation; Hallmark_MitochondrialDysfunction; Hallmark_NutrientSensing	Stage_Adaptive; Stage_Functional	Tier 2
506095014	Fan K	2024	Ozone exposure affects corneal epithelial fate by promoting mtDNA leakage and cGAS/STING activation	Journal of hazardous materials	Fan K.; Dong N.; Fang M.; Xiang Z.; Zheng L.; Wang M.; Shi Y.; Tan G.; Li C.; Xue Y.	10.1016/j.jhazmat.2023.133219	https://doi.org/10.1016/j.jhazmat.2023.133219	JOUR	Animal	Study_Animal	Mechanistic_ATP limitation; Mechanistic_MQC impairment; Mechanistic_Redox Imbalance; Mechanistic_Substrate reallocation	Hallmark_Epigenetics; Hallmark_Inflammation; Hallmark_MitochondrialDysfunction	Stage_Adaptive; Stage_Functional; Stage_Structural	Tier 2
506095015	Xu J	2024	Crosstalk between DNA Damage Repair and Metabolic Regulation in Hematopoietic Stem Cells	Cells	Xu J.; Fei P.; Simon D.W.; Morowitz M.J.; Mehta P.A.; Du W.	10.3390/cells13090733	https://doi.org/10.3390/cells13090733	JOUR	Review	Study_Review	Mechanistic_ATP limitation; Mechanistic_Redox Imbalance; Mechanistic_Substrate reallocation	Hallmark_Genomic; Hallmark_MitochondrialDysfunction; Hallmark_NutrientSensing; Hallmark_StemCells	Stage_Adaptive	Tier 4
506095016	Heidari H	2023	Climate Stressors and Physiological Dysregulations: Mechanistic Connections to Pathologies	International journal of environmental research and public health	Heidari H.; Lawrence D.A.	10.3390/ijerph21010028	https://doi.org/10.3390/ijerph21010028	JOUR	Review	Study_Review	Mechanistic_ATP limitation; Mechanistic_Environmental exposure; Mechanistic_Redox Imbalance	Hallmark_Genomic; Hallmark_Inflammation; Hallmark_MitochondrialDysfunction; Hallmark_Proteostasis	Stage_Adaptive	Tier 4
506095017	Xie	2024	Recent progress in metabolic reprogramming in gestational diabetes mellitus: a review	Frontiers in endocrinology	Xie Y.-P.; Lin S.; Xie B.-Y.; Zhao H.-F.	10.3389/fendo.2023.1284160	https://doi.org/10.3389/fendo.2023.1284160	JOUR	Review	Study_Review	Mechanistic_ATP limitation; Mechanistic_Redox Imbalance; Mechanistic_Substrate reallocation	Hallmark_Inflammation; Hallmark_MitochondrialDysfunction; Hallmark_NutrientSensing	Stage_Adaptive	Tier 4
506095018	Lanzillotta C	2024	Biliverdin Reductase-A integrates insulin signaling with mitochondrial metabolism through phosphorylation of GSK3β	Redox biology	Lanzillotta C.; Tramutola A.; Lanzillotta S.; Greco V.; Pagnotta S.; Sanchini C.; Di Angelantonio S.; Forte E.; Rinaldo S.; Paone A.; Cutruzzolà F.; Cimini F.A.; Barchetta I.; Cavallo M.G.; Urbani A.; Butterfield D.A.; Di Domenico F.; Paul B.D.; Perluigi M.; Duarte J.M.N.; Barone E.	10.1016/j.redox.2024.103221	https://doi.org/10.1016/j.redox.2024.103221	JOUR	Human; Cellular	Study_Cellular; Study_Human; Study_Journal Article (Experimental Study)	Mechanistic_ATP limitation; Mechanistic_MQC impairment; Mechanistic_Redox Imbalance; Mechanistic_Substrate reallocation	Hallmark_ECM; Hallmark_MitochondrialDysfunction; Hallmark_NutrientSensing; Hallmark_Proteostasis	Stage_Adaptive; Stage_Functional	Tier 2
506095019	Kelty TJ	2023	Western diet-induced obesity results in brain mitochondrial dysfunction in female Ossabaw swine	Frontiers in molecular neuroscience	Kelty T.J.; Taylor C.L.; Wieschhaus N.E.; Thorne P.K.; Amin A.R.; Mueller C.M.; Olver T.D.; Tharp D.L.; Emter C.A.; Caulk A.W.; Rector R.S.	10.3389/fnmol.2023.1320879	https://doi.org/10.3389/fnmol.2023.1320879	JOUR	Animal	Study_Animal	Mechanistic_MQC impairment; Mechanistic_Redox Imbalance; Mechanistic_Throughput Limit	Hallmark_ECM; Hallmark_MitochondrialDysfunction; Hallmark_NutrientSensing	Stage_Adaptive; Stage_Functional; Stage_Structural	Tier 2
506095020	Luo	2023	The Involvement of Glucose and Lipid Metabolism Alteration in Rheumatoid Arthritis and Its Clinical Implication	Journal of inflammation research	Luo T.-T.; Wu Y.-J.; Yin Q.; Chen W.-G.; Zuo J.	10.2147/JIR.S398291	https://doi.org/10.2147/JIR.S398291	JOUR	Review	Study_Review	Mechanistic_ATP limitation; Mechanistic_Redox Imbalance; Mechanistic_Substrate reallocation	Hallmark_Inflammation; Hallmark_MitochondrialDysfunction; Hallmark_NutrientSensing	Stage_Adaptive	Tier 4
506095021	Milhem F	2024	Biomarkers of Metabolic Adaptation to High Dietary Fats in a Mouse Model of Obesity Resistance	Metabolites	Milhem F.; Hamilton L.M.; Skates E.; Wilson M.; Johanningsmeier S.D.; Komarnytsky S.	10.3390/metabo14010069	https://doi.org/10.3390/metabo14010069	JOUR	Animal	Study_Animal; Study_Journal Article (Experimental Study)	Mechanistic_ATP limitation; Mechanistic_Redox Imbalance; Mechanistic_Substrate reallocation	Hallmark_Inflammation; Hallmark_MitochondrialDysfunction; Hallmark_NutrientSensing	Stage_Adaptive; Stage_Functional	Tier 2
506095022	Petito G	2023	Adipose Tissue Remodeling in Obesity: An Overview of the Actions of Thyroid Hormones and Their Derivatives	Pharmaceuticals	Petito G.; Cioffi F.; Magnacca N.; de Lange P.; Senese R.; Lanni A.	10.3390/ph16040572	https://doi.org/10.3390/ph16040572	JOUR	Review	Study_Review	Mechanistic_Redox Imbalance; Mechanistic_Substrate reallocation; Mechanistic_Throughput Limit	Hallmark_Inflammation; Hallmark_MitochondrialDysfunction; Hallmark_NutrientSensing	Stage_Adaptive	Tier 4
506095023	Son Y	2024	Ochratoxin A induces hepatic and renal toxicity in mice through increased oxidative stress, mitochondrial damage, and multiple cell death mechanisms	Archives of toxicology	Son Y.; Lee H.J.; Ryu D.; Kim J.-R.; Kim H.-Y.	10.1007/s00204-024-03732-3	https://doi.org/10.1007/s00204-024-03732-3	JOUR	Animal	Study_Animal; Study_Journal Article (Experimental Study)	Mechanistic_ATP limitation; Mechanistic_Redox Imbalance	Hallmark_Inflammation; Hallmark_MitochondrialDysfunction; Hallmark_NutrientSensing; Hallmark_Proteostasis	Stage_Adaptive; Stage_Functional; Stage_Structural	Tier 2
506095024	Chen X	2024	Circulating extracellular vesicle-derived miR-1299 disrupts hepatic glucose homeostasis by targeting the STAT3/FAM3A axis in gestational diabetes mellitus	Journal of nanobiotechnology	Chen X.; Tao X.; Wang M.; Cannon R.D.; Chen B.; Yu X.; Qi H.; Saffery R.; Baker P.N.; Zhou X.; Han T.-L.; Zhang H.	10.1186/s12951-024-02766-0	https://doi.org/10.1186/s12951-024-02766-0	JOUR	Human; Animal; Cellular	Study_Animal; Study_Cellular; Study_Human; Study_Journal Article (Experimental Study)	Mechanistic_ATP limitation; Mechanistic_Environmental exposure; Mechanistic_MQC impairment; Mechanistic_Redox Imbalance; Mechanistic_Substrate reallocation; Mechanistic_Throughput Limit	Hallmark_Communication; Hallmark_Epigenetics; Hallmark_Inflammation; Hallmark_NutrientSensing	Stage_Adaptive; Stage_Functional	Tier 2
506095025	Kivimäki M	2023	The multiple roles of life stress in metabolic disorders	Nature reviews. Endocrinology	Kivimäki M.; Bartolomucci A.; Kawachi I.	10.1038/s41574-022-00746-8	https://doi.org/10.1038/s41574-022-00746-8	JOUR	Review	Study_Review	Mechanistic_ATP limitation; Mechanistic_Environmental exposure; Mechanistic_MQC impairment; Mechanistic_Redox Imbalance; Mechanistic_Substrate reallocation; Mechanistic_Throughput Limit	Hallmark_Communication; Hallmark_Epigenetics; Hallmark_Inflammation; Hallmark_NutrientSensing; Hallmark_Senescence	Stage_Adaptive; Stage_Functional; Stage_Structural	Tier 4
506095026	Bekhbat M	2024	Glycolytic metabolism: Food for immune cells, fuel for depression?	Brain, behavior, & immunity - health	Bekhbat M.	10.1016/j.bbih.2024.100843	https://doi.org/10.1016/j.bbih.2024.100843	JOUR	Review	Study_Review	Mechanistic_ATP limitation; Mechanistic_Environmental exposure; Mechanistic_MQC impairment; Mechanistic_Redox Imbalance; Mechanistic_Substrate reallocation; Mechanistic_Throughput Limit	Hallmark_Communication; Hallmark_Epigenetics; Hallmark_Inflammation; Hallmark_NutrientSensing	Stage_Adaptive; Stage_Functional	Tier 4
506095027	Fu K	2023	Autophagy regulates inflammation in intracerebral hemorrhage: Enemy or friend?	Frontiers in cellular neuroscience	Fu K.; Xu W.; Lenahan C.; Mo Y.; Wen J.; Deng T.; Huang Q.; Guo F.; Mo L.; Yan J.	10.3389/fncel.2022.1036313	https://doi.org/10.3389/fncel.2022.1036313	JOUR	Review	Study_Review	Mechanistic_ATP limitation; Mechanistic_Environmental exposure; Mechanistic_MQC impairment; Mechanistic_Redox Imbalance; Mechanistic_Substrate reallocation; Mechanistic_Throughput Limit	Hallmark_Communication; Hallmark_Inflammation; Hallmark_Macroautophagy; Hallmark_Proteostasis	Stage_Adaptive; Stage_Structural	Tier 4
506095028	Levi S	2024	Iron imbalance in neurodegeneration	Mol Psychiatry	Levi S.; Ripamonti M.; Moro A.S.; Cozzi A.	10.1038/s41380-023-02399-z	https://doi.org/10.1038/s41380-023-02399-z	JOUR	Animal; Review	Study_Animal; Study_Review	Mechanistic_ATP limitation; Mechanistic_Environmental exposure; Mechanistic_MQC impairment; Mechanistic_Redox Imbalance; Mechanistic_Substrate reallocation; Mechanistic_Throughput Limit	Hallmark_Communication; Hallmark_Genomic; Hallmark_Inflammation; Hallmark_Proteostasis	Stage_Functional; Stage_Structural	Tier 4
506095029	Taneera J	2024	β-Thalassemia and Diabetes Mellitus: Current State and Future Directions	Hormone and metabolic research	Taneera J.; Mahgoub E.; Qannita R.; Alalami A.; Shehadat O.A.; Youssef M.; Dib A.; Hajji A.A.; Hajji A.A.; Al-Khaja F.; Dewedar H.; Hamad M.	10.1055/a-2185-5073	https://doi.org/10.1055/a-2185-5073	JOUR	Review	Study_Review	Mechanistic_ATP limitation; Mechanistic_Environmental exposure; Mechanistic_MQC impairment; Mechanistic_Redox Imbalance; Mechanistic_Substrate reallocation; Mechanistic_Throughput Limit	Hallmark_Communication; Hallmark_Inflammation; Hallmark_NutrientSensing	Stage_Adaptive; Stage_Functional; Stage_Structural	Tier 4
506095030	Dewidar B	2023	Alterations of hepatic energy metabolism in murine models of obesity, diabetes and fatty liver diseases	EBioMedicine	Dewidar B.; Mastrototaro L.; Englisch C.; Ress C.; Granata C.; Rohbeck E.; Pesta D.; Heilmann G.; Wolkersdorfer M.; Esposito I.; Reina Do Fundo M.; Zivehe F.; Yavas A.; Roden M.	10.1016/j.ebiom.2023.104714	https://doi.org/10.1016/j.ebiom.2023.104714	JOUR	Animal	Study_Animal	Mechanistic_ATP limitation; Mechanistic_Environmental exposure; Mechanistic_MQC impairment; Mechanistic_Redox Imbalance; Mechanistic_Substrate reallocation; Mechanistic_Throughput Limit	Hallmark_ECM; Hallmark_Inflammation; Hallmark_NutrientSensing; Hallmark_Proteostasis	Stage_Adaptive; Stage_Functional; Stage_Structural	Tier 2
506095031	González-Domínguez Á	2024	Identifying metabotypes of insulin resistance severity in children with metabolic syndrome		González-Domínguez Á.; Domínguez-Riscart J.; Savolainen O.; Lechuga-Sancho A.; Landberg R.; González-Domínguez R.	10.1186/s12933-024-02412-x	https://doi.org/10.1186/s12933-024-02412-x	JOUR	Human	Study_Human; Study_Journal Article (Cross-sectional Study)	Mechanistic_ATP limitation; Mechanistic_Environmental exposure; Mechanistic_MQC impairment; Mechanistic_Redox Imbalance; Mechanistic_Substrate reallocation; Mechanistic_Throughput Limit	Hallmark_Communication; Hallmark_Inflammation; Hallmark_NutrientSensing	Stage_Adaptive; Stage_Functional	Tier 3
506095032	Nan N	2024	Ozone induced multigenerational glucose and lipid metabolism disorders in Drosophila	The Science of the total environment	Nan N.; Liu Y.; Yan Z.; Zhang Y.; Li S.; Zhang J.; Qin G.; Sang N.	10.1016/j.scitotenv.2024.175477	https://doi.org/10.1016/j.scitotenv.2024.175477	JOUR	Animal	Study_Animal; Study_Journal Article (Experimental Study)	Mechanistic_ATP limitation; Mechanistic_Environmental exposure; Mechanistic_MQC impairment; Mechanistic_Redox Imbalance; Mechanistic_Substrate reallocation; Mechanistic_Throughput Limit	Hallmark_Communication; Hallmark_Epigenetics; Hallmark_Inflammation; Hallmark_NutrientSensing	Stage_Adaptive; Stage_Functional	Tier 1
506095033	Van	2023	The Complex Interplay between Imbalanced Mitochondrial Dynamics and Metabolic Disorders in Type 2 Diabetes	Cells	Van Huynh T.; Rethi L.; Rethi L.; Chen C.-H.; Chen Y.-J.; Kao Y.-H.	10.3390/cells12091223	https://doi.org/10.3390/cells12091223	JOUR	Review	Study_Review	Mechanistic_ATP limitation; Mechanistic_Environmental exposure; Mechanistic_MQC impairment; Mechanistic_Redox Imbalance; Mechanistic_Substrate reallocation; Mechanistic_Throughput Limit	Hallmark_Communication; Hallmark_Inflammation; Hallmark_Macroautophagy; Hallmark_NutrientSensing	Stage_Adaptive; Stage_Functional; Stage_Structural	Tier 4
506095034	Zhao Y	2024	The role of mitochondria in iron overload-induced damage	Journal of translational medicine	Zhao Y.; Yang M.; Liang X.	10.1186/s12967-024-05740-4	https://doi.org/10.1186/s12967-024-05740-4	JOUR	Review	Study_Review	Mechanistic_ATP limitation; Mechanistic_Environmental exposure; Mechanistic_MQC impairment; Mechanistic_Redox Imbalance; Mechanistic_Substrate reallocation; Mechanistic_Throughput Limit	Hallmark_Communication; Hallmark_Genomic; Hallmark_Inflammation; Hallmark_Macroautophagy; Hallmark_Proteostasis	Stage_Adaptive; Stage_Functional; Stage_Structural	Tier 4
506095035	Chang-Chien J	2024	Vitamin D ameliorates particulate matter induced mitochondrial damages and calcium dyshomeostasis in BEAS-2B human bronchial epithelial cells	Respiratory research	Chang-Chien J.; Huang J.-L.; Tsai H.-J.; Wang S.-L.; Kuo M.-L.; Yao T.-C.	10.1186/s12931-024-02951-7	https://doi.org/10.1186/s12931-024-02951-7	JOUR	Cellular	Study_Cellular	Mechanistic_ATP limitation; Mechanistic_Environmental exposure; Mechanistic_MQC impairment; Mechanistic_Redox Imbalance; Mechanistic_Substrate reallocation; Mechanistic_Throughput Limit	Hallmark_Communication; Hallmark_Genomic; Hallmark_Inflammation; Hallmark_Proteostasis	Stage_Adaptive; Stage_Functional	Tier 2
506095036	Yu Y	2023	A metabolomics-based analysis of the metabolic pathways associated with the regulation of branched-chain amino acids in rats fed a high-fructose diet	Endocrine Connections	Yu Y.; Hao H.; Kong L.; Zhang J.; Bai F.; Guo F.; Wei P.; Chen R.; Hu W.	10.1530/EC-23-0079	https://doi.org/10.1530/EC-23-0079	JOUR	Animal	Study_Animal	Mechanistic_ATP limitation; Mechanistic_Environmental exposure; Mechanistic_MQC impairment; Mechanistic_Redox Imbalance; Mechanistic_Substrate reallocation; Mechanistic_Throughput Limit	Hallmark_Communication; Hallmark_Inflammation; Hallmark_NutrientSensing	Stage_Adaptive; Stage_Functional	Tier 2
506095037	Marinelli	2024	Bone Marrow Adipose Tissue	Cells	Marinelli Busilacchi E.; Morsia E.; Poloni A.	10.3390/cells13090724	https://doi.org/10.3390/cells13090724	JOUR	Review	Study_Review	Mechanistic_ATP limitation; Mechanistic_Environmental exposure; Mechanistic_MQC impairment; Mechanistic_Redox Imbalance; Mechanistic_Substrate reallocation; Mechanistic_Throughput Limit	Hallmark_Communication; Hallmark_ECM; Hallmark_Inflammation; Hallmark_NutrientSensing; Hallmark_StemCells	Stage_Adaptive; Stage_Functional; Stage_Structural	Tier 4
506095038	Abad-Jiménez Z	2024	Calorie restriction modulates mitochondrial dynamics and autophagy in leukocytes of patients with obesity	Free radical biology & medicine	Abad-Jiménez Z.; López-Domènech S.; Pelechá M.; Perea-Galera L.; Rovira-Llopis S.; Bañuls C.; Blas-García A.; Apostolova N.; Morillas C.; Víctor V.M.; Rocha M.	10.1016/j.freeradbiomed.2024.10.295	https://doi.org/10.1016/j.freeradbiomed.2024.10.295	JOUR	Human	Study_Human; Study_Journal Article (Intervention Study)	Mechanistic_ATP limitation; Mechanistic_Environmental exposure; Mechanistic_MQC impairment; Mechanistic_Redox Imbalance; Mechanistic_Substrate reallocation; Mechanistic_Throughput Limit	Hallmark_Communication; Hallmark_Inflammation; Hallmark_Macroautophagy; Hallmark_NutrientSensing	Stage_Adaptive; Stage_Functional	Tier 3
506095039	Sutter A	2024	Metformin has immunomodulatory effects which support its potential use as adjunctive therapy in tuberculosis	The Indian journal of tuberculosis	Sutter A.; Landis D.; Nugent K.	10.1016/j.ijtb.2023.05.011	https://doi.org/10.1016/j.ijtb.2023.05.011	JOUR	Review	Study_Review	Mechanistic_ATP limitation; Mechanistic_Environmental exposure; Mechanistic_MQC impairment; Mechanistic_Redox Imbalance; Mechanistic_Substrate reallocation; Mechanistic_Throughput Limit	Hallmark_Communication; Hallmark_Inflammation; Hallmark_Macroautophagy; Hallmark_NutrientSensing	Stage_Adaptive; Stage_Functional	Tier 4
506095040	Sobieska K	2024	Iron homeostasis and insulin sensitivity: unraveling the complex interactions	Reviews in endocrine & metabolic disorders	Sobieska K.; Buczyńska A.; Krętowski A.J.; Popławska-Kita A.	10.1007/s11154-024-09908-7	https://doi.org/10.1007/s11154-024-09908-7	JOUR	Review	Study_Review	Mechanistic_ATP limitation; Mechanistic_Environmental exposure; Mechanistic_MQC impairment; Mechanistic_Redox Imbalance; Mechanistic_Substrate reallocation; Mechanistic_Throughput Limit	Hallmark_Communication; Hallmark_Inflammation; Hallmark_NutrientSensing	Stage_Adaptive; Stage_Functional; Stage_Structural	Tier 4
506095041	Bist P	2022	Impact of Heavy Metal Toxicity on the Gut Microbiota and Its Relationship with Metabolites and Future Probiotics Strategy: a Review	Biological trace element research	Bist P.; Choudhary S.	10.1007/s12011-021-03092-4	https://doi.org/10.1007/s12011-021-03092-4	JOUR	Review	Study_Review	Mechanistic_ATP limitation; Mechanistic_Environmental exposure; Mechanistic_MQC impairment; Mechanistic_Redox Imbalance; Mechanistic_Substrate reallocation; Mechanistic_Throughput Limit	Hallmark_Communication; Hallmark_Inflammation; Hallmark_Microbiome; Hallmark_NutrientSensing	Stage_Adaptive; Stage_Structural	Tier 4
506095042	Li Y	2023	MitoQ ameliorates PM2.5-induced pulmonary fibrosis through regulating the mitochondria DNA homeostasis	Chemosphere	Li Y.; Du Z.; Li T.; Ren X.; Yu Y.; Duan J.; Sun Z.	10.1016/j.chemosphere.2023.138745	https://doi.org/10.1016/j.chemosphere.2023.138745	JOUR	Animal; Cellular	Study_Animal; Study_Cellular; Study_Journal Article (Experimental Study)	Mechanistic_ATP limitation; Mechanistic_Environmental exposure; Mechanistic_MQC impairment; Mechanistic_Redox Imbalance; Mechanistic_Substrate reallocation; Mechanistic_Throughput Limit	Hallmark_Communication; Hallmark_ECM; Hallmark_Genomic; Hallmark_Inflammation	Stage_Adaptive; Stage_Functional; Stage_Structural	Tier 2
506095043	Schmitt RE	2023	Muscle stem cells contribute to long-term tissue repletion following surgical sepsis	Journal of cachexia, sarcopenia and muscle	Schmitt R.E.; Dasgupta A.; Arneson-Wissink P.C.; Datta S.; Ducharme A.M.; Doles J.D.	10.1002/jcsm.13214	https://doi.org/10.1002/jcsm.13214	JOUR	Animal; Cellular	Study_Animal; Study_Cellular	Mechanistic_ATP limitation; Mechanistic_Environmental exposure; Mechanistic_MQC impairment; Mechanistic_Redox Imbalance; Mechanistic_Substrate reallocation; Mechanistic_Throughput Limit	Hallmark_Communication; Hallmark_Inflammation; Hallmark_NutrientSensing; Hallmark_StemCells	Stage_Adaptive; Stage_Functional; Stage_Structural	Tier 2
506095044	Othon-Martínez D	2024	Iron and cardiovascular health: A review	Journal of investigative medicine : the official publication of the American Federation for Clinical Research	Othon-Martínez D.; Fernandez-Betances O.A.; Málaga-Espinoza B.X.; Torres-Perez M.E.; Cobos E.; Gutierrez-Martinez C.	10.1177/10815589241268462	https://doi.org/10.1177/10815589241268462	JOUR	Review	Study_Review	Mechanistic_ATP limitation; Mechanistic_Environmental exposure; Mechanistic_MQC impairment; Mechanistic_Redox Imbalance; Mechanistic_Substrate reallocation; Mechanistic_Throughput Limit	Hallmark_Communication; Hallmark_Inflammation; Hallmark_NutrientSensing	Stage_Adaptive; Stage_Functional; Stage_Structural	Tier 4
506095045	Ramanathan R	2023	Thyroid Hormone and Mitochondrial Dysfunction: Therapeutic Implications for Metabolic Dysfunction-Associated Steatotic Liver Disease (MASLD)	Cells, 12(24),	Ramanathan R.; Patwa S.A.; Ali A.H.; Ibdah J.A.	10.3390/cells12242806	https://doi.org/10.3390/cells12242806	JOUR	Review	Study_Review	Mechanistic_ATP limitation; Mechanistic_Environmental exposure; Mechanistic_MQC impairment; Mechanistic_Redox Imbalance; Mechanistic_Substrate reallocation; Mechanistic_Throughput Limit	Hallmark_Communication; Hallmark_ECM; Hallmark_Inflammation; Hallmark_Macroautophagy; Hallmark_NutrientSensing	Stage_Adaptive; Stage_Functional; Stage_Structural	Tier 4
506095046	Lei R	2024	Advances in the study of the correlation between insulin resistance and infertility	Frontiers in endocrinology	Lei R.; Chen S.; Li W.	10.3389/fendo.2024.1288326	https://doi.org/10.3389/fendo.2024.1288326	JOUR	Review	Study_Review	Mechanistic_ATP limitation; Mechanistic_Environmental exposure; Mechanistic_MQC impairment; Mechanistic_Redox Imbalance; Mechanistic_Substrate reallocation; Mechanistic_Throughput Limit	Hallmark_Communication; Hallmark_Inflammation; Hallmark_NutrientSensing; Hallmark_StemCells	Stage_Adaptive; Stage_Functional	Tier 4
506095047	Akagi K	2023	New Possibilities for Evaluating the Development of Age-Related Pathologies Using the Dynamical Network Biomarkers Theory	Cells	Akagi K.; Koizumi K.; Kadowaki M.; Kitajima I.; Saito S.	10.3390/cells12182297	https://doi.org/10.3390/cells12182297	JOUR	Review	Study_Review	Mechanistic_ATP limitation; Mechanistic_Environmental exposure; Mechanistic_MQC impairment; Mechanistic_Redox Imbalance; Mechanistic_Substrate reallocation; Mechanistic_Throughput Limit	Hallmark_Communication; Hallmark_Genomic; Hallmark_Senescence	Stage_Adaptive; Stage_Functional	Tier 4
506095048	McCrimmon RJ	2022	Remembrance of things past: The consequences of recurrent hypoglycaemia in diabetes	Diabet Med	McCrimmon R.J.	10.1111/dme.14973	https://doi.org/10.1111/dme.14973	JOUR	Review	Study_Review	Mechanistic_ATP limitation; Mechanistic_Environmental exposure; Mechanistic_MQC impairment; Mechanistic_Redox Imbalance; Mechanistic_Substrate reallocation; Mechanistic_Throughput Limit	Hallmark_Communication; Hallmark_Inflammation; Hallmark_NutrientSensing; Hallmark_Senescence	Stage_Adaptive; Stage_Functional; Stage_Structural	Tier 4
506095049	Della	2023	Fine particulate matter induces adipose tissue expansion and weight gain: Pathophysiology	Obesity reviews : an official journal of the International Association for the Study of Obesity	Della Guardia L.; Wang L.	10.1111/obr.13552	https://doi.org/10.1111/obr.13552	JOUR	Review	Study_Review	Mechanistic_ATP limitation; Mechanistic_Environmental exposure; Mechanistic_MQC impairment; Mechanistic_Redox Imbalance; Mechanistic_Substrate reallocation; Mechanistic_Throughput Limit	Hallmark_Communication; Hallmark_Inflammation; Hallmark_NutrientSensing	Stage_Adaptive; Stage_Functional; Stage_Structural	Tier 4
506095050	Zhang DD	2024	Ironing out the details of ferroptosis	Nature cell biology	Zhang D.D.	10.1038/s41556-024-01361-7	https://doi.org/10.1038/s41556-024-01361-7	JOUR	Review	Study_Review	Mechanistic_Environmental exposure; Mechanistic_MQC impairment; Mechanistic_Redox Imbalance; Mechanistic_Substrate reallocation	Hallmark_Communication; Hallmark_Genomic; Hallmark_Inflammation; Hallmark_Proteostasis	Stage_Adaptive; Stage_Structural	Tier 4
506095051	Steinbrenner H	2022	The role of selenium in type-2 diabetes mellitus and its metabolic comorbidities	Redox Biology	Steinbrenner H.; Duntas L.H.; Rayman M.P.	10.1016/j.redox.2022.102236	https://doi.org/10.1016/j.redox.2022.102236	JOUR	Review	Study_Review	Mechanistic_ATP limitation; Mechanistic_Environmental exposure; Mechanistic_Redox Imbalance; Mechanistic_Substrate reallocation	Hallmark_Communication; Hallmark_Inflammation; Hallmark_NutrientSensing; Hallmark_Proteostasis	Stage_Adaptive; Stage_Functional	Tier 4
506095052	Yang L	2024	Effects of PM2.5 sub-chronic exposure on liver metabolomics in mice	环境与职业医学	Yang L.; Dou S.; Li X.; Wen S.; Pan K.; Wu B.; Zhao J.; Xu J.; Lyu P.	10.11836/jeom23224	https://doi.org/10.11836/jeom23224	JOUR	Animal	Study_Animal; Study_Journal Article (Experimental Study)	Mechanistic_Environmental exposure; Mechanistic_Redox Imbalance; Mechanistic_Substrate reallocation; Mechanistic_Throughput Limit	Hallmark_Communication; Hallmark_Inflammation; Hallmark_NutrientSensing; Hallmark_Proteostasis	Stage_Adaptive; Stage_Functional	Tier 2
506095053	Pasquadibisceglie A	2023	Membrane Transporters Involved in Iron Trafficking: Physiological and Pathological Aspects	Biomolecules	Pasquadibisceglie A.; Bonaccorsi di Patti M.C.; Musci G.; Polticelli F.	10.3390/biom13081172	https://doi.org/10.3390/biom13081172	JOUR	Review	Study_Review	Mechanistic_MQC impairment; Mechanistic_Redox Imbalance; Mechanistic_Substrate reallocation	Hallmark_Communication; Hallmark_Genomic; Hallmark_Proteostasis	Stage_Adaptive; Stage_Functional	Tier 4
506095054	Hu Y	2024	Molecular crosstalk and putative mechanisms underlying mitochondrial quality control: The hidden link with methylmercury-induced cognitive impairment	Ecotoxicology and Environmental Safety	Hu Y.; Zhang L.; Tian C.; Chen F.; Li P.; Zhang A.; Wang W.	10.1016/j.ecoenv.2024.116360	https://doi.org/10.1016/j.ecoenv.2024.116360	JOUR	Animal	Study_Animal; Study_Journal Article (Experimental Study)	Mechanistic_ATP limitation; Mechanistic_Environmental exposure; Mechanistic_MQC impairment; Mechanistic_Redox Imbalance; Mechanistic_Throughput Limit	Hallmark_Communication; Hallmark_Inflammation; Hallmark_Proteostasis; Hallmark_StemCells	Stage_Adaptive; Stage_Structural	Tier 2
rayyan-217270871	Cho Y	2022	Useful Biomarkers of Metabolic Syndrome	International journal of environmental research and public health	Cho Y.; Lee S.Y.	10.3390/ijerph192215003	https://doi.org/10.3390/ijerph192215003	JOUR	Human	Study_Review	Mechanistic_ATP limitation; Mechanistic_Environmental exposure; Mechanistic_Redox Imbalance; Mechanistic_Substrate reallocation; Mechanistic_Throughput Limit	Hallmark_Communication; Hallmark_Inflammation; Hallmark_Senescence; Hallmark_StemCells	Stage_Adaptive; Stage_Functional; Stage_Structural	Tier 4
506095056	Rahane D	2024	Hypoxia and its effect on the cellular system	Cell biochemistry and function	Rahane D.; Dhingra T.; Chalavady G.; Datta A.; Ghosh B.; Rana N.; Borah A.; Saraf S.; Bhattacharya P.	10.1002/cbf.3940	https://doi.org/10.1002/cbf.3940	JOUR	Review	Study_Review	Mechanistic_ATP limitation; Mechanistic_Redox Imbalance; Mechanistic_Substrate reallocation; Mechanistic_Throughput Limit	Hallmark_Communication; Hallmark_Inflammation; Hallmark_NutrientSensing; Hallmark_Proteostasis	Stage_Adaptive; Stage_Functional	Tier 4
506095057	González-Domínguez Á	2024	Probing erythrocytes as sensitive and reliable sensors of metabolic disturbances in the crosstalk between childhood obesity and insulin resistance: findings from an observational study, in vivo challenge tests, and ex vivo incubation assays	Cardiovascular diabetology	González-Domínguez Á.; Savolainen O.; Domínguez-Riscart J.; Landberg R.; Lechuga-Sancho A.; González-Domínguez R.	10.1186/s12933-024-02395-9	https://doi.org/10.1186/s12933-024-02395-9	JOUR	Human	Study_Human; Study_Journal Article (Clinical / Observational Study)	Mechanistic_Environmental exposure; Mechanistic_Redox Imbalance; Mechanistic_Substrate reallocation; Mechanistic_Throughput Limit	Hallmark_Communication; Hallmark_Inflammation; Hallmark_Microbiome; Hallmark_NutrientSensing	Stage_Adaptive; Stage_Functional	Tier 3
506095058	Casanova A	2023	Mitochondria: It is all about energy	Frontiers in physiology	Casanova A.; Wevers A.; Navarro-Ledesma S.; Pruimboom L.	10.3389/fphys.2023.1114231	https://doi.org/10.3389/fphys.2023.1114231	JOUR	Review	Study_Review	Mechanistic_ATP limitation; Mechanistic_MQC impairment; Mechanistic_Redox Imbalance; Mechanistic_Substrate reallocation; Mechanistic_Throughput Limit	Hallmark_Communication; Hallmark_Inflammation; Hallmark_Microbiome; Hallmark_NutrientSensing; Hallmark_Proteostasis	Stage_Adaptive; Stage_Functional; Stage_Structural	Tier 4
506095059	Maniradhan M	2023	Bisphenol A-Induced Endocrine Dysfunction and its Associated Metabolic Disorders	Endocrine, metabolic & immune disorders drug targets	Maniradhan M.; Calivarathan L.	10.2174/1871530322666220928144043	https://doi.org/10.2174/1871530322666220928144043	JOUR	Review	Study_Review	Mechanistic_Environmental exposure; Mechanistic_MQC impairment; Mechanistic_Redox Imbalance; Mechanistic_Substrate reallocation; Mechanistic_Throughput Limit	Hallmark_Communication; Hallmark_Epigenetics; Hallmark_Inflammation; Hallmark_NutrientSensing	Stage_Adaptive; Stage_Functional; Stage_Structural	Tier 4
506095060	Sherkhane B	2021	Mitochondrial remodelling—a vicious cycle in diabetic complications	Molecular biology reports	Sherkhane B.; Chayanika G.; Sood A.; Khatri D.K.; Singh S.B.	10.1007/s11033-021-06408-8	https://doi.org/10.1007/s11033-021-06408-8	JOUR	Review	Study_Review	Mechanistic_ATP limitation; Mechanistic_MQC impairment; Mechanistic_Redox Imbalance; Mechanistic_Substrate reallocation; Mechanistic_Throughput Limit	Hallmark_Communication; Hallmark_Inflammation; Hallmark_NutrientSensing; Hallmark_Proteostasis	Stage_Adaptive; Stage_Structural	Tier 4
506095061	Fernandes V	2020	Proteotoxicity and mitochondrial dynamics in aging diabetic brain	Pharmacological research	Fernandes V.; Choudhary M.; Kumar A.; Singh S.B.	10.1016/j.phrs.2020.104948	https://doi.org/10.1016/j.phrs.2020.104948	JOUR	Review	Study_Review	Mechanistic_ATP limitation; Mechanistic_MQC impairment; Mechanistic_Redox Imbalance; Mechanistic_Substrate reallocation; Mechanistic_Throughput Limit	Hallmark_Communication; Hallmark_Inflammation; Hallmark_NutrientSensing; Hallmark_Proteostasis	Stage_Adaptive; Stage_Structural	Tier 4
506095062	Lauer AA	2022	Mechanistic Link between Vitamin B12 and Alzheimer’s Disease	Biomolecules	Lauer A.A.; Grimm H.S.; Apel B.; Golobrodska N.; Kruse L.; Ratanski E.; Schulten N.; Schwarze L.; Slawik T.; Sperlich S.; Vohla A.; Grimm M.O.W.	10.3390/biom12010129	https://doi.org/10.3390/biom12010129	JOUR	Review	Study_Review	Mechanistic_ATP limitation; Mechanistic_MQC impairment; Mechanistic_Redox Imbalance; Mechanistic_Substrate reallocation	Hallmark_Epigenetics; Hallmark_Genomic; Hallmark_Inflammation; Hallmark_Proteostasis	Stage_Adaptive; Stage_Functional; Stage_Structural	Tier 4
506095063	Xie F	2021	Effects of redox interference on the pancreatic mitochondria and the abnormal blood glucose	Free radical research	Xie F.; Wu M.; Lai B.; Halim M.; Liu S.; Shi D.	10.1080/10715762.2020.1866180	https://doi.org/10.1080/10715762.2020.1866180	JOUR	Animal	Study_Animal; Study_Journal Article (Experimental Study)	Mechanistic_ATP limitation; Mechanistic_MQC impairment; Mechanistic_Redox Imbalance; Mechanistic_Throughput Limit	Hallmark_Communication; Hallmark_Inflammation; Hallmark_NutrientSensing; Hallmark_Proteostasis	Stage_Adaptive; Stage_Functional	Tier 2
506095064	Gorisse L	2022	Carbamylated Proteins in Renal Disease: Aggravating Factors or Just Biomarkers?	International journal of molecular sciences	Gorisse L.; Jaisson S.; Piétrement C.; Gillery P.	10.3390/ijms23010574	https://doi.org/10.3390/ijms23010574	JOUR	Review	Study_Review	Mechanistic_Redox Imbalance; Mechanistic_Substrate reallocation; Mechanistic_Throughput Limit	Hallmark_Communication; Hallmark_Inflammation; Hallmark_Proteostasis	Stage_Functional; Stage_Structural	Tier 4
506095065	Kautzky A	2022	Biological and Psychological Stress Correlates Are Linked to Glucose Metabolism, Obesity, and Gender Roles in Women	Neuroendocrinology	Kautzky A.; Heneis K.; Stengg K.; Fröhlich S.; Kautzky-Willer A.	10.1159/000514484	https://doi.org/10.1159/000514484	JOUR	Human	Study_Human; Study_Journal Article (Clinical / Observational Study)	Mechanistic_Redox Imbalance; Mechanistic_Substrate reallocation; Mechanistic_Throughput Limit	Hallmark_Communication; Hallmark_Inflammation; Hallmark_NutrientSensing	Stage_Adaptive; Stage_Functional	Tier 3
506095066	White GE	2021	The psychoneuroimmunology of stress regulation in pediatric cancer patients	Cancers	White G.E.; Caterini J.E.; McCann V.; Rendall K.; Nathan P.C.; Rhind S.G.; Jones H.; Wells G.D.	10.3390/cancers13184684	https://doi.org/10.3390/cancers13184684	JOUR	Review	Study_Review	Mechanistic_Environmental exposure; Mechanistic_MQC impairment; Mechanistic_Substrate reallocation; Mechanistic_Throughput Limit	Hallmark_Communication; Hallmark_Inflammation; Hallmark_NutrientSensing	Stage_Adaptive; Stage_Functional	Tier 4
506095067	Zampino M	2020	A plasma proteomic signature of skeletal muscle mitochondrial function	International journal of molecular sciences	Zampino M.; Tanaka T.; Ubaida-Mohien C.; Fantoni G.; Candia J.; Semba R.D.; Ferrucci L.	10.3390/ijms21249540	https://doi.org/10.3390/ijms21249540	JOUR	Human	Study_Human; Study_Journal Article (Clinical / Observational Study)	Mechanistic_ATP limitation; Mechanistic_MQC impairment; Mechanistic_Redox Imbalance; Mechanistic_Throughput Limit	Hallmark_Communication; Hallmark_Inflammation; Hallmark_NutrientSensing; Hallmark_Proteostasis	Stage_Functional	Tier 3
506095068	Qiu J	2021	Metabolic Control of Autoimmunity and Tissue Inflammation in Rheumatoid Arthritis	Frontiers in immunology	Qiu J.; Wu B.; Goodman S.B.; Berry G.J.; Goronzy J.J.; Weyand C.M.	10.3389/fimmu.2021.652771	https://doi.org/10.3389/fimmu.2021.652771	JOUR	Review	Study_Review	Mechanistic_ATP limitation; Mechanistic_MQC impairment; Mechanistic_Redox Imbalance; Mechanistic_Substrate reallocation; Mechanistic_Throughput Limit	Hallmark_Communication; Hallmark_Genomic; Hallmark_Inflammation; Hallmark_NutrientSensing	Stage_Adaptive; Stage_Functional; Stage_Structural	Tier 4
506095069	Davinelli S	2021	Frailty syndrome: A target for functional nutrients?	Mechanisms of ageing and development	Davinelli S.; Corbi G.; Scapagnini G.	10.1016/j.mad.2021.111441	https://doi.org/10.1016/j.mad.2021.111441	JOUR	Review	Study_Review	Mechanistic_ATP limitation; Mechanistic_Environmental exposure; Mechanistic_Redox Imbalance; Mechanistic_Substrate reallocation; Mechanistic_Throughput Limit	Hallmark_Communication; Hallmark_Inflammation; Hallmark_NutrientSensing; Hallmark_Proteostasis	Stage_Adaptive; Stage_Functional; Stage_Structural	Tier 4
506095070	Fernandes SG	2021	External environmental agents influence telomere length and telomerase activity by modulating internal cellular processes: Implications in human aging	Environmental toxicology and pharmacology	Fernandes S.G.; Dsouza R.; Khattar E.	10.1016/j.etap.2021.103633	https://doi.org/10.1016/j.etap.2021.103633	JOUR	Review	Study_Review	Mechanistic_Environmental exposure; Mechanistic_Redox Imbalance; Mechanistic_Throughput Limit	Hallmark_Communication; Hallmark_Epigenetics; Hallmark_Genomic; Hallmark_Inflammation	Stage_Adaptive; Stage_Functional; Stage_Structural	Tier 4
506095071	Wang Y	2022	Intermittent exposure to airborne particulate matter induces subcellular dysfunction and aortic cell damage in BALB/c mice through multi-endpoint assessment at environmentally relevant concentrations	Journal of hazardous materials	Wang Y.; Xiong L.; Huang X.; Ma Y.; Zou L.; Liang Y.; Xie W.; Wu Y.; Chang X.; Wang Z.; Tang M.	10.1016/j.jhazmat.2021.127169	https://doi.org/10.1016/j.jhazmat.2021.127169	JOUR	Animal	Study_Animal; Study_Journal Article (Intervention Study)	Mechanistic_Environmental exposure; Mechanistic_MQC impairment; Mechanistic_Redox Imbalance; Mechanistic_Throughput Limit	Hallmark_Communication; Hallmark_Inflammation; Hallmark_Proteostasis	Stage_Adaptive; Stage_Functional	Tier 2
506095072	Flockhart M	2021	Excessive exercise training causes mitochondrial functional impairment and decreases glucose tolerance in healthy volunteers	Cell metabolism	Flockhart M.; Nilsson L.C.; Tais S.; Ekblom B.; Apró W.; Larsen F.J.	10.1016/j.cmet.2021.02.017	https://doi.org/10.1016/j.cmet.2021.02.017	JOUR	Human	Study_Human; Study_Journal Article (Intervention Study)	Mechanistic_ATP limitation; Mechanistic_MQC impairment; Mechanistic_Redox Imbalance; Mechanistic_Substrate reallocation; Mechanistic_Throughput Limit	Hallmark_Communication; Hallmark_Inflammation; Hallmark_NutrientSensing	Stage_Adaptive; Stage_Functional	Tier 2
506095073	Kim JY	2019	ABCB7 simultaneously regulates apoptotic and non-apoptotic cell death by modulating mitochondrial ROS and HIF1α-driven NFκB signaling	Oncogene	Kim J.Y.; Kim J.-K.; Kim H.	10.1038/s41388-019-1118-6	https://doi.org/10.1038/s41388-019-1118-6	JOUR	Cellular	Study_Cellular; Study_Journal Article (Experimental Study)	Mechanistic_MQC impairment; Mechanistic_Redox Imbalance; Mechanistic_Substrate reallocation; Mechanistic_Throughput Limit	Hallmark_Communication; Hallmark_Genomic; Hallmark_Inflammation	Stage_Adaptive; Stage_Structural	Tier 2
506095074	Li S	2021	Neonicotinoid insecticides triggers mitochondrial bioenergetic dysfunction via manipulating ROS-calcium influx pathway in the liver	Ecotoxicology and environmental safety	Li S.; Cao Y.; Pan Q.; Xiao Y.; Wang Y.; Wang X.; Li X.; Li Q.; Tang X.; Ran B.	10.1016/j.ecoenv.2021.112690	https://doi.org/10.1016/j.ecoenv.2021.112690	JOUR	Animal; Cellular	Study_Animal; Study_Cellular; Study_Journal Article (Experimental Study)	Mechanistic_ATP limitation; Mechanistic_Environmental exposure; Mechanistic_MQC impairment; Mechanistic_Redox Imbalance; Mechanistic_Throughput Limit	Hallmark_Communication; Hallmark_Inflammation; Hallmark_Proteostasis	Stage_Adaptive; Stage_Structural	Tier 2
506095075	Benchoula K	2021	FoxO1 signaling as a therapeutic target for type 2 diabetes and obesity	European journal of pharmacology	Benchoula K.; Arya A.; Parhar I.S.; Hwa W.E.	10.1016/j.ejphar.2020.173758	https://doi.org/10.1016/j.ejphar.2020.173758	JOUR	Review	Study_Review	Mechanistic_ATP limitation; Mechanistic_Redox Imbalance; Mechanistic_Substrate reallocation; Mechanistic_Throughput Limit	Hallmark_Communication; Hallmark_Inflammation; Hallmark_NutrientSensing	Stage_Adaptive; Stage_Functional	Tier 4
506095076	Arancibia-Hernández YL	2023	Magnesium (Mg2+) Deficiency, Not Well-Recognized Non-Infectious Pandemic: Origin and Consequence of Chronic Inflammatory and Oxidative Stress-Associated Diseases	Cellular physiology and biochemistry : international journal of experimental cellular physiology, biochemistry, and pharmacology	Arancibia-Hernández Y.L.; Hernández-Cruz E.Y.; Pedraza-Chaverri J.	10.33594/000000603	https://doi.org/10.33594/000000603	JOUR	Review	Study_Review	Mechanistic_ATP limitation; Mechanistic_Redox Imbalance; Mechanistic_Substrate reallocation; Mechanistic_Throughput Limit	Hallmark_Communication; Hallmark_Inflammation; Hallmark_NutrientSensing; Hallmark_Proteostasis	Stage_Adaptive; Stage_Functional; Stage_Structural	Tier 4
506095077	Naito Y	2022	Crosstalk between Iron and Arteriosclerosis	Journal of atherosclerosis and thrombosis	Naito Y.; Tsujino T.; Masuyama T.; Ishihara M.	10.5551/jat.RV17060	https://doi.org/10.5551/jat.RV17060	JOUR	Review	Study_Review	Mechanistic_Redox Imbalance; Mechanistic_Substrate reallocation; Mechanistic_Throughput Limit	Hallmark_Communication; Hallmark_Genomic; Hallmark_Inflammation	Stage_Adaptive; Stage_Functional; Stage_Structural	Tier 4
506095078	Packer M	2021	Critical examination of mechanisms underlying the reduction in heart failure events with SGLT2 inhibitors: Identification of a molecular link between their actions to stimulate erythrocytosis and to alleviate cellular stress	Cardiovascular Research	Packer M.	10.1093/cvr/cvaa064	https://doi.org/10.1093/cvr/cvaa064	JOUR	Review	Study_Review	Mechanistic_ATP limitation; Mechanistic_MQC impairment; Mechanistic_Redox Imbalance; Mechanistic_Substrate reallocation; Mechanistic_Throughput Limit	Hallmark_Communication; Hallmark_Inflammation; Hallmark_Macroautophagy; Hallmark_NutrientSensing	Stage_Adaptive; Stage_Functional	Tier 4
506095079	Wang D	2022	The Effect of Aerobic Exercise on the Oxidative Capacity of Skeletal Muscle Mitochondria in Mice with Impaired Glucose Tolerance	Journal of diabetes research	Wang D.; Jiang D.-M.; Yu R.-R.; Zhang L.-L.; Liu Y.-Z.; Chen J.-X.; Chen H.-C.; Liu Y.-P.	10.1155/2022/3780156	https://doi.org/10.1155/2022/3780156	JOUR	Animal	Study_Animal; Study_Journal Article (Experimental Study)	Mechanistic_ATP limitation; Mechanistic_MQC impairment; Mechanistic_Redox Imbalance; Mechanistic_Substrate reallocation; Mechanistic_Throughput Limit	Hallmark_Communication; Hallmark_Inflammation; Hallmark_NutrientSensing	Stage_Adaptive; Stage_Functional	Tier 2
506095080	Abdellatif M	2021	NAD+ Metabolism in Cardiac Health, Aging, and Disease	Circulation	Abdellatif M.; Sedej S.; Kroemer G.	10.1161/CIRCULATIONAHA.121.056589	https://doi.org/10.1161/CIRCULATIONAHA.121.056589	JOUR	Review	Study_Review	Mechanistic_ATP limitation; Mechanistic_MQC impairment; Mechanistic_Redox Imbalance; Mechanistic_Substrate reallocation; Mechanistic_Throughput Limit	Hallmark_Communication; Hallmark_Genomic; Hallmark_Inflammation; Hallmark_NutrientSensing	Stage_Adaptive; Stage_Functional; Stage_Structural	Tier 4
506095081	Schuppelius B	2021	Time Restricted Eating: A Dietary Strategy to Prevent and Treat Metabolic Disturbances	Frontiers in endocrinology	Schuppelius B.; Peters B.; Ottawa A.; Pivovarova-Ramich O.	10.3389/fendo.2021.683140	https://doi.org/10.3389/fendo.2021.683140	JOUR	Review	Study_Review	Mechanistic_ATP limitation; Mechanistic_Substrate reallocation; Mechanistic_Throughput Limit	Hallmark_Communication; Hallmark_Inflammation; Hallmark_NutrientSensing	Stage_Adaptive; Stage_Functional	Tier 4
506095082	Ma L	2020	Understanding the physiological links between physical frailty and cognitive decline	Aging and disease	Ma L.; Chan P.	10.14336/AD.2019.0521	https://doi.org/10.14336/AD.2019.0521	JOUR	Review	Study_Review	Mechanistic_ATP limitation; Mechanistic_MQC impairment; Mechanistic_Redox Imbalance; Mechanistic_Substrate reallocation; Mechanistic_Throughput Limit	Hallmark_Communication; Hallmark_Inflammation; Hallmark_NutrientSensing; Hallmark_Proteostasis	Stage_Adaptive; Stage_Functional; Stage_Structural	Tier 4
506095083	Edeas M	2020	Iron: Innocent bystander or vicious culprit in COVID-19 pathogenesis?	International journal of infectious diseases : IJID : official publication of the International Society for Infectious Diseases	Edeas M.; Saleh J.; Peyssonnaux C.	10.1016/j.ijid.2020.05.110	https://doi.org/10.1016/j.ijid.2020.05.110	JOUR	Review	Study_Review	Mechanistic_Environmental exposure; Mechanistic_Redox Imbalance; Mechanistic_Substrate reallocation; Mechanistic_Throughput Limit	Hallmark_Communication; Hallmark_Genomic; Hallmark_Inflammation	Stage_Adaptive; Stage_Functional; Stage_Structural	Tier 4
506095084	Głombik K	2021	Hormonal regulation of oxidative phosphorylation in the brain in health and disease	Cells	Głombik K.; Detka J.; Budziszewska B.	0.3390/cells10112937	https://doi.org/10.3390/cells10112937	JOUR	Review	Study_Review	Mechanistic_ATP limitation; Mechanistic_MQC impairment; Mechanistic_Redox Imbalance; Mechanistic_Substrate reallocation; Mechanistic_Throughput Limit	Hallmark_Communication; Hallmark_Inflammation; Hallmark_NutrientSensing; Hallmark_Proteostasis	Stage_Adaptive; Stage_Functional; Stage_Structural	Tier 4
506095085	Rodríguez-Cano AM	2020	Nutrients, mitochondrial function and perinatal health	Nutrients	Rodríguez-Cano A.M.; Calzada-Mendoza C.C.; Estrada-Gutierrez G.; Mendoza-Ortega J.A.; Perichart-Perera O.	10.3390/nu12072166	https://doi.org/10.3390/nu12072166	JOUR	Review	Study_Review	Mechanistic_ATP limitation; Mechanistic_MQC impairment; Mechanistic_Redox Imbalance; Mechanistic_Substrate reallocation; Mechanistic_Throughput Limit	Hallmark_Communication; Hallmark_Inflammation; Hallmark_NutrientSensing; Hallmark_Proteostasis	Stage_Adaptive; Stage_Functional; Stage_Structural	Tier 4
506095086	Bargagli E	2020	Metabolic dysregulation in idiopathic pulmonary fibrosis	International journal of molecular sciences	Bargagli E.; Refini R.M.; D'alessandro M.; Bergantini L.; Cameli P.; Vantaggiato L.; Bini L.; Landi C.	10.3390/ijms21165663	https://doi.org/10.3390/ijms21165663	JOUR	Review	Study_Review	Mechanistic_Environmental exposure; Mechanistic_Redox Imbalance; Mechanistic_Substrate reallocation; Mechanistic_Throughput Limit	Hallmark_Communication; Hallmark_ECM; Hallmark_Inflammation; Hallmark_NutrientSensing	Stage_Adaptive; Stage_Structural	Tier 4
506095087	Al-Mubarak AA	2021	Selenium, Selenoproteins, and Heart Failure: Current Knowledge and Future Perspective	Current heart failure reports	Al-Mubarak A.A.; van der Meer P.; Bomer N.	10.1007/s11897-021-00511-4	https://doi.org/10.1007/s11897-021-00511-4	JOUR	Human	Study_Review	Mechanistic_ATP limitation; Mechanistic_Environmental exposure; Mechanistic_Redox Imbalance; Mechanistic_Substrate reallocation; Mechanistic_Throughput Limit	Hallmark_Communication; Hallmark_Inflammation; Hallmark_Senescence; Hallmark_StemCells	Stage_Adaptive; Stage_Functional; Stage_Structural	Tier 4
506095088	Kezele TG	2020	Age-related changes and sex-related differences in brain iron metabolism	Nutrients	Kezele T.G.; Ćurko-Cofek B.	10.3390/nu12092601	https://doi.org/10.3390/nu12092601	JOUR	Review	Study_Review	Mechanistic_Redox Imbalance; Mechanistic_Substrate reallocation; Mechanistic_Throughput Limit	Hallmark_Communication; Hallmark_Genomic; Hallmark_Inflammation; Hallmark_Proteostasis	Stage_Adaptive; Stage_Functional; Stage_Structural	Tier 4
506095089	Frye RE	2021	Mitochondria may mediate prenatal environmental influences in autism spectrum disorder	Journal of personalized medicine	Frye R.E.; Cakir J.; Rose S.; Palmer R.F.; Austin C.; Curtin P.; Arora M.	10.3390/jpm11030218	https://doi.org/10.3390/jpm11030218	JOUR	Animal; Review	Study_Animal; Study_Review	Mechanistic_Redox Imbalance; Mechanistic_Substrate reallocation; Mechanistic_Throughput Limit	Hallmark_Communication; Hallmark_Genomic; Hallmark_Inflammation; Hallmark_Proteostasis	Stage_Functional; Stage_Structural	Tier 4
506095090	Azzu V	2019	Adipose Tissue-Liver Cross Talk in the Control of Whole-Body Metabolism: Implications in Nonalcoholic Fatty Liver Disease	Gastroenterology	Azzu V.; Vacca M.; Virtue S.; Allison M.; Vidal-Puig A.	10.1053/j.gastro.2019.12.054	https://doi.org/10.1053/j.gastro.2019.12.054	JOUR	Review	Study_Review	Mechanistic_ATP limitation; Mechanistic_Redox Imbalance; Mechanistic_Substrate reallocation; Mechanistic_Throughput Limit	Hallmark_Communication; Hallmark_ECM; Hallmark_Inflammation; Hallmark_NutrientSensing	Stage_Adaptive; Stage_Structural	Tier 4
506095091	Krapić M	2021	Immunological mechanisms of sickness behavior in viral infection	Viruses	Krapić M.; Kavazović I.; Wensveen F.M.	10.3390/v13112245	https://doi.org/10.3390/v13112245	JOUR	Review	Study_Review	Mechanistic_Redox Imbalance; Mechanistic_Substrate reallocation; Mechanistic_Throughput Limit	Hallmark_Communication; Hallmark_Inflammation; Hallmark_NutrientSensing	Stage_Adaptive; Stage_Functional	Tier 4
506095092	Wincup C	2021	Pathological mechanisms of abnormal iron metabolism and mitochondrial dysfunction in systemic lupus erythematosus	Expert review of clinical immunology	Wincup C.; Sawford N.; Rahman A.	10.1080/1744666X.2021.1953981	https://doi.org/10.1080/1744666X.2021.1953981	JOUR	Review	Study_Review	Mechanistic_MQC impairment; Mechanistic_Redox Imbalance; Mechanistic_Substrate reallocation; Mechanistic_Throughput Limit	Hallmark_Communication; Hallmark_Genomic; Hallmark_Inflammation; Hallmark_Proteostasis	Stage_Adaptive; Stage_Functional; Stage_Structural	Tier 4
506095093	Wang M	2020	Diabetes and Sarcopenic Obesity: Pathogenesis, Diagnosis, and Treatments	Frontiers in endocrinology	Wang M.; Tan Y.; Shi Y.; Wang X.; Liao Z.; Wei P.	10.3389/fendo.2020.00568	https://doi.org/10.3389/fendo.2020.00568	JOUR	Review	Study_Review	Mechanistic_ATP limitation; Mechanistic_Redox Imbalance; Mechanistic_Substrate reallocation; Mechanistic_Throughput Limit	Hallmark_Communication; Hallmark_Inflammation; Hallmark_NutrientSensing; Hallmark_StemCells	Stage_Adaptive; Stage_Functional; Stage_Structural	Tier 4
506095094	Rusin A	2022	Commonalities in the Features of Cancer and Chronic Fatigue Syndrome (CFS): Evidence for Stress-Induced Phenotype Instability?	International journal of molecular sciences	Rusin A.; Seymour C.; Cocchetto A.; Mothersill C.	10.3390/ijms23020691	https://doi.org/10.3390/ijms23020691	JOUR	Review	Study_Review	Mechanistic_ATP limitation; Mechanistic_Environmental exposure; Mechanistic_MQC impairment; Mechanistic_Redox Imbalance; Mechanistic_Throughput Limit	Hallmark_Communication; Hallmark_Genomic; Hallmark_Inflammation; Hallmark_NutrientSensing	Stage_Adaptive; Stage_Functional	Tier 4
506095095	Kamwa V	2021	The endocrinology of sarcopenia and frailty	Minerva endocrinology	Kamwa V.; Welch C.; Hassan-Smith Z.K.	10.23736/S2724-6507.20.03198-3	https://doi.org/10.23736/S2724-6507.20.03198-3	JOUR	Review	Study_Review	Mechanistic_ATP limitation; Mechanistic_Redox Imbalance; Mechanistic_Substrate reallocation; Mechanistic_Throughput Limit	Hallmark_Communication; Hallmark_Inflammation; Hallmark_NutrientSensing; Hallmark_StemCells	Stage_Adaptive; Stage_Functional; Stage_Structural	Tier 4
506095096	Wenzl FA	2021	Inflammation in metabolic cardiomyopathy	Frontiers in cardiovascular medicine	Wenzl F.A.; Ambrosini S.; Mohammed S.A.; Kraler S.; Lüscher T.F.; Costantino S.; Paneni F.	10.3389/fcvm.2021.742178	https://doi.org/10.3389/fcvm.2021.742178	JOUR	Review	Study_Review	Mechanistic_ATP limitation; Mechanistic_MQC impairment; Mechanistic_Redox Imbalance; Mechanistic_Substrate reallocation; Mechanistic_Throughput Limit	Hallmark_Communication; Hallmark_ECM; Hallmark_Inflammation; Hallmark_NutrientSensing	Stage_Adaptive; Stage_Functional	Tier 4
506095097	Morshed SA	2020	Understanding Thyroid Cell Stress	The Journal of clinical endocrinology and metabolism	Morshed S.A.; Davies T.F.	10.1210/clinem/dgz193	https://doi.org/10.1210/clinem/dgz193	JOUR	Review	Study_Review	Mechanistic_ATP limitation; Mechanistic_MQC impairment; Mechanistic_Redox Imbalance; Mechanistic_Throughput Limit	Hallmark_Communication; Hallmark_Inflammation; Hallmark_Macroautophagy; Hallmark_Proteostasis	Stage_Adaptive; Stage_Functional; Stage_Structural	Tier 4
506095098	Wahlang B	2017	A compromised liver alters polychlorinated biphenyl-mediated toxicity	Toxicology	Wahlang B.; Perkins J.T.; Petriello M.C.; Hoffman J.B.; Stromberg A.J.; Hennig B.	10.1016/j.tox.2017.02.001	https://doi.org/10.1016/j.tox.2017.02.001	JOUR	Animal	Study_Animal; Study_Journal Article (Experimental Study)	Mechanistic_ATP limitation; Mechanistic_Environmental exposure; Mechanistic_Redox Imbalance; Mechanistic_Substrate reallocation; Mechanistic_Throughput Limit	Hallmark_Communication; Hallmark_ECM; Hallmark_Inflammation; Hallmark_NutrientSensing	Stage_Adaptive; Stage_Structural	Tier 2
506095099	Gancheva S	2022	Dynamic changes of muscle insulin sensitivity after metabolic surgery	Nature communications	Gancheva S.; Ouni M.; Jelenik T.; Koliaki C.; Szendroedi J.; Toledo F.G.S.; Markgraf D.F.; Pesta D.H.; Mastrototaro L.; De Filippo E.; Herder C.; Jähnert M.; Weiss J.; Strassburger K.; Schlensak M.; Schürmann A.; Roden M.	10.1038/s41467-022-29350-0	https://doi.org/10.1038/s41467-022-29350-0	JOUR	Human	Study_Human; Study_Journal Article (Clinical / Longitudinal Study)	Mechanistic_ATP limitation; Mechanistic_MQC impairment; Mechanistic_Redox Imbalance; Mechanistic_Substrate reallocation; Mechanistic_Throughput Limit	Hallmark_Communication; Hallmark_Epigenetics; Hallmark_Inflammation; Hallmark_NutrientSensing	Stage_Adaptive; Stage_Functional	Tier 3
506095100	Wang P	2016	Energy remodeling, mitochondrial disorder and heart failure	Current pharmaceutical design	Wang P.; Xu L.; Sun A.	10.2174/1381612822666160708224330	https://doi.org/10.2174/1381612822666160708224330	JOUR	Review	Study_Review	Mechanistic_ATP limitation; Mechanistic_MQC impairment; Mechanistic_Redox Imbalance; Mechanistic_Substrate reallocation; Mechanistic_Throughput Limit	Hallmark_Communication; Hallmark_ECM; Hallmark_Inflammation; Hallmark_NutrientSensing	Stage_Adaptive; Stage_Structural	Tier 4
506095101	Daignault NM	2024	Endocrine Disorders in the Critically Ill Patient	Journal of critical care medicine (Universitatea de Medicina si Farmacie din Targu-Mures)	Daignault N.M.; Griffith D.P.; Fernandez-Estivariz C.; Ziegler T.R.	10.2478/jccm-2024-0034	https://doi.org/10.2478/jccm-2024-0034	JOUR	Review	Study_Review	Mechanistic_ATP limitation; Mechanistic_Redox Imbalance; Mechanistic_Substrate reallocation; Mechanistic_Throughput Limit	Hallmark_Communication; Hallmark_Inflammation; Hallmark_NutrientSensing; Hallmark_StemCells	Stage_Adaptive; Stage_Functional; Stage_Structural	Tier 4
506095102	Chau GC	2017	mTOR controls ChREBP transcriptional activity and pancreatic β cell survival under diabetic stress	The Journal of cell biology	Chau G.C.; Im D.U.; Kang T.M.; Bae J.M.; Kim W.; Pyo S.; Moon E.Y.; Um S.H.	10.1083/jcb.201701085	https://doi.org/10.1083/jcb.201701085	JOUR	Animal; Cellular	Study_Animal; Study_Cellular; Study_Journal Article (Experimental Study)	Mechanistic_MQC impairment; Mechanistic_Redox Imbalance; Mechanistic_Throughput Limit	Hallmark_Communication; Hallmark_Inflammation; Hallmark_NutrientSensing; Hallmark_Proteostasis	Stage_Adaptive; Stage_Functional	Tier 2
506095103	de	2017	Previous physical exercise alters the hepatic profile of oxidative-inflammatory status and limits the secondary brain damage induced by severe traumatic brain injury in rats	The Journal of physiology	de Castro M.R.T.; Ferreira A.P.D.O.; Busanello G.L.; da Silva L.R.H.; da Silveira Junior M.E.P.; Fiorin F.D.S.; Arrifano G.; Crespo-López M.E.; Barcelos R.P.; Cuevas M.J.; Bresciani G.; González-Gallego J.; Fighera M.R.; Royes L.F.F.	10.1113/JP273933	https://doi.org/10.1113/JP273933	JOUR	Animal	Study_Animal; Study_Journal Article (Experimental Study)	Mechanistic_ATP limitation; Mechanistic_MQC impairment; Mechanistic_Redox Imbalance; Mechanistic_Substrate reallocation; Mechanistic_Throughput Limit	Hallmark_Communication; Hallmark_Inflammation; Hallmark_NutrientSensing; Hallmark_Proteostasis	Stage_Adaptive; Stage_Functional	Tier 2
506095104	Becker C	2015	Iron metabolism in obesity: How interaction between homoeostatic mechanisms can interfere with their original purpose. Part I: Underlying homoeostatic mechanisms of energy storage and iron metabolisms and their interaction	Journal of trace elements in medicine and biology : organ of the Society for Minerals and Trace Elements (GMS)	Becker C.; Orozco M.; Solomons N.W.; Schümann K.	10.1016/j.jtemb.2014.10.011	https://doi.org/10.1016/j.jtemb.2014.10.011	JOUR	Review	Study_Review	Mechanistic_Environmental exposure; Mechanistic_Redox Imbalance; Mechanistic_Substrate reallocation; Mechanistic_Throughput Limit	Hallmark_Communication; Hallmark_Genomic; Hallmark_Inflammation; Hallmark_NutrientSensing	Stage_Adaptive; Stage_Structural	Tier 4
506095105	Ng TP	2018	Dysregulated homeostatic pathways in sarcopenia among frail older adults	Aging cell	Ng T.P.; Lu Y.; Choo R.W.M.; Tan C.T.Y.; Nyunt M.S.Z.; Gao Q.; Mok E.W.H.; Larbi A.	10.1111/acel.12842	https://doi.org/10.1111/acel.12842	JOUR	Human	Study_Human; Study_Journal Article (Cross-sectional Study)	Mechanistic_ATP limitation; Mechanistic_Redox Imbalance; Mechanistic_Substrate reallocation; Mechanistic_Throughput Limit	Hallmark_Communication; Hallmark_Inflammation; Hallmark_NutrientSensing; Hallmark_StemCells	Stage_Adaptive; Stage_Functional; Stage_Structural	Tier 3
506095106	Ottolenghi S	2020	Iron and sphingolipids as common players of (Mal)adaptation to hypoxia in pulmonary diseases	International journal of molecular sciences	Ottolenghi S.; Zulueta A.; Caretti A.	10.3390/ijms21010307	https://doi.org/10.3390/ijms21010307	JOUR	Review	Study_Review	Mechanistic_Environmental exposure; Mechanistic_Redox Imbalance; Mechanistic_Substrate reallocation; Mechanistic_Throughput Limit	Hallmark_Communication; Hallmark_ECM; Hallmark_Inflammation; Hallmark_NutrientSensing	Stage_Adaptive; Stage_Structural	Tier 4
506095107	Tsai	2019	Molecular and cellular bases of immunosenescence, inflammation, and cardiovascular complications mimicking “inflammaging” in patients with systemic lupus erythematosus	International journal of molecular sciences	Tsai C.-Y.; Shen C.-Y.; Liao H.-T.; Li K.-J.; Lee H.-T.; Lu C.-S.; Wu C.-H.; Kuo Y.-M.; Hsieh S.-C.; Yu C.-L.	10.3390/ijms20163878	https://doi.org/10.3390/ijms20163878	JOUR	Review	Study_Review	Mechanistic_ATP limitation; Mechanistic_MQC impairment; Mechanistic_Redox Imbalance; Mechanistic_Substrate reallocation; Mechanistic_Throughput Limit	Hallmark_Communication; Hallmark_Genomic; Hallmark_Inflammation; Hallmark_Senescence	Stage_Adaptive; Stage_Structural	Tier 4
506095109	Roubicek DA	2017	Mitochondria and mitochondrial DNA as relevant targets for environmental contaminants	Toxicology	Roubicek D.A.; de Souza-Pinto N.C.	10.1016/j.tox.2017.06.012	https://doi.org/10.1016/j.tox.2017.06.012	JOUR	Review	Study_Review	Mechanistic_ATP limitation; Mechanistic_Environmental exposure; Mechanistic_MQC impairment; Mechanistic_Redox Imbalance; Mechanistic_Throughput Limit	Hallmark_Communication; Hallmark_Genomic; Hallmark_Inflammation; Hallmark_Proteostasis	Stage_Adaptive; Stage_Functional; Stage_Structural	Tier 4
506095110	Hecker M	2018	Role of protein carbonylation in diabetes	Journal of inherited metabolic disease	Hecker M.; Wagner A.H.	10.1007/s10545-017-0104-9	https://doi.org/10.1007/s10545-017-0104-9	JOUR	Review	Study_Review	Mechanistic_ATP limitation; Mechanistic_Redox Imbalance; Mechanistic_Substrate reallocation; Mechanistic_Throughput Limit	Hallmark_Communication; Hallmark_Inflammation; Hallmark_NutrientSensing; Hallmark_Proteostasis	Stage_Adaptive; Stage_Structural	Tier 4
506095111	Pruimboom L	2016	Influence of a 10-Day Mimic of Our Ancient Lifestyle on Anthropometrics and Parameters of Metabolism and Inflammation: The "study of Origin"	BioMed research international	Pruimboom L.; Ruiz-Núñez B.; Raison C.L.; Muskiet F.A.J.	10.1155/2016/6935123	https://doi.org/10.1155/2016/6935123	JOUR	Human	Study_Human; Study_Journal Article (Intervention Study)	Mechanistic_ATP limitation; Mechanistic_Environmental exposure; Mechanistic_Redox Imbalance; Mechanistic_Substrate reallocation; Mechanistic_Throughput Limit	Hallmark_Communication; Hallmark_Inflammation; Hallmark_NutrientSensing	Stage_Adaptive; Stage_Functional	Tier 3
506095112	De	2018	Muscle loss in chronic liver diseases: The example of nonalcoholic liver disease	Nutrients	De Bandt J.-P.; Jegatheesan P.; Tennoune-El-Hafaia N.	10.3390/nu10091195	https://doi.org/10.3390/nu10091195	JOUR	Review	Study_Review	Mechanistic_ATP limitation; Mechanistic_Redox Imbalance; Mechanistic_Substrate reallocation; Mechanistic_Throughput Limit	Hallmark_Communication; Hallmark_Inflammation; Hallmark_NutrientSensing; Hallmark_StemCells	Stage_Adaptive; Stage_Structural	Tier 4
506095113	Varma U	2018	Molecular mechanisms of cardiac pathology in diabetes – Experimental insights	Biochimica et biophysica acta. Molecular basis of disease	Varma U.; Koutsifeli P.; Benson V.L.; Mellor K.M.; Delbridge L.M.D.	10.1016/j.bbadis.2017.10.035	https://doi.org/10.1016/j.bbadis.2017.10.035	JOUR	Review	Study_Review	Mechanistic_ATP limitation; Mechanistic_MQC impairment; Mechanistic_Redox Imbalance; Mechanistic_Substrate reallocation; Mechanistic_Throughput Limit	Hallmark_Communication; Hallmark_ECM; Hallmark_Inflammation; Hallmark_NutrientSensing	Stage_Adaptive; Stage_Structural	Tier 4
506095114	Meramat A	2015	Cognitive impairment, genomic instability and trace elements	The journal of nutrition, health & aging	Meramat A.; Rajab N.F.; Shahar S.; Sharif R.	10.1007/s12603-014-0489-1	https://doi.org/10.1007/s12603-014-0489-1	JOUR	Review	Study_Review	Mechanistic_Redox Imbalance; Mechanistic_Substrate reallocation; Mechanistic_Throughput Limit	Hallmark_Communication; Hallmark_Genomic; Hallmark_Inflammation; Hallmark_Senescence	Stage_Adaptive; Stage_Functional; Stage_Structural	Tier 4
506095115	Freitas HR	2017	Fatty acids, antioxidants and physical activity in brain aging	Nutrients	Freitas H.R.; Ferreira G.C.; Trevenzoli I.H.; Oliveira K.J.; Reis R.A.M.	10.3390/nu9111263	https://doi.org/10.3390/nu9111263	JOUR	Review	Study_Review	Mechanistic_ATP limitation; Mechanistic_Redox Imbalance; Mechanistic_Substrate reallocation; Mechanistic_Throughput Limit	Hallmark_Communication; Hallmark_Inflammation; Hallmark_NutrientSensing; Hallmark_Senescence	Stage_Adaptive; Stage_Functional; Stage_Structural	Tier 4
506095116	Jamshed H	2019	Early time-restricted feeding improves 24-hour glucose levels and affects markers of the circadian clock, aging, and autophagy in humans	Nutrients	Jamshed H.; Beyl R.A.; Manna D.L.D.; Yang E.S.; Ravussin E.; Peterson C.M.	10.3390/nu11061234	https://doi.org/10.3390/nu11061234	JOUR	Human	Study_Human; Study_Journal Article (Intervention Study)	Mechanistic_ATP limitation; Mechanistic_Redox Imbalance; Mechanistic_Substrate reallocation; Mechanistic_Throughput Limit	Hallmark_Communication; Hallmark_Macroautophagy; Hallmark_NutrientSensing; Hallmark_Senescence	Stage_Adaptive; Stage_Functional	Tier 3
506095117	Li R	2015	Mitochondrial damage: An important mechanism of ambient PM2.5 exposure-induced acute heart injury in rats	Journal of Hazardous Materials	Li R.; Kou X.; Geng H.; Xie J.; Tian J.; Cai Z.; Dong C.	10.1016/j.jhazmat.2015.02.006	https://doi.org/10.1016/j.jhazmat.2015.02.006	JOUR	Animal	Study_Animal; Study_Journal Article (Experimental Study)	Mechanistic_ATP limitation; Mechanistic_Environmental exposure; Mechanistic_MQC impairment; Mechanistic_Redox Imbalance; Mechanistic_Throughput Limit	Hallmark_Communication; Hallmark_Inflammation; Hallmark_NutrientSensing; Hallmark_Proteostasis	Stage_Adaptive; Stage_Structural	Tier 2
506095118	Atawia RT	2019	Mechanisms of obesity-induced metabolic and vascular dysfunctions	Frontiers in bioscience (Landmark edition)	Atawia R.T.; Bunch K.L.; Toque H.A.; Caldwell R.B.; Caldwell R.W.	10.2741/4758	https://doi.org/10.2741/4758	JOUR	Review	Study_Review	Mechanistic_ATP limitation; Mechanistic_Redox Imbalance; Mechanistic_Substrate reallocation; Mechanistic_Throughput Limit	Hallmark_Communication; Hallmark_ECM; Hallmark_Inflammation; Hallmark_NutrientSensing	Stage_Adaptive; Stage_Structural	Tier 4
506095119	Wang T	2019	Iron pathophysiology in alzheimer’s diseases	Advances in experimental medicine and biology	Wang T.; Xu S.-F.; Fan Y.-G.; Li L.-B.; Guo C.	10.1007/978-981-13-9589-5_5	https://doi.org/10.1007/978-981-13-9589-5_5	JOUR	Review	Study_Review	Mechanistic_MQC impairment; Mechanistic_Redox Imbalance; Mechanistic_Substrate reallocation; Mechanistic_Throughput Limit	Hallmark_Communication; Hallmark_Genomic; Hallmark_Inflammation; Hallmark_Proteostasis	Stage_Adaptive; Stage_Structural	Tier 4
506095120	Cappelli E	1863	Defects in mitochondrial energetic function compels Fanconi Anaemia cells to glycolytic metabolism	Molecular basis of disease	Cappelli E.; Cuccarolo P.; Stroppiana G.; Miano M.; Bottega R.; Cossu V.; Degan P.; Ravera S.	10.1016/j.bbadis.2017.03.008	https://doi.org/10.1016/j.bbadis.2017.03.008	JOUR	Cellular	Study_Cellular; Study_Journal Article (Experimental Study)	Mechanistic_ATP limitation; Mechanistic_MQC impairment; Mechanistic_Redox Imbalance; Mechanistic_Substrate reallocation; Mechanistic_Throughput Limit	Hallmark_Communication; Hallmark_Genomic; Hallmark_NutrientSensing; Hallmark_StemCells	Stage_Adaptive; Stage_Functional	Tier 2
506095121	Gueugneau M	2014	Proteomics of muscle chronological ageing in post-menopausal women	BMC genomics	Gueugneau M.; Coudy-Gandilhon C.; Gourbeyre O.; Chambon C.; Combaret L.; Polge C.; Taillandier D.; Attaix D.; Friguet B.; Maier A.B.; Butler-Browne G.; Béchet D.	10.1186/1471-2164-15-1165	https://doi.org/10.1186/1471-2164-15-1165	JOUR	Human	Study_Human; Study_Journal Article (Clinical / Observational Study)	Mechanistic_ATP limitation; Mechanistic_MQC impairment; Mechanistic_Redox Imbalance; Mechanistic_Substrate reallocation; Mechanistic_Throughput Limit	Hallmark_Communication; Hallmark_NutrientSensing; Hallmark_Proteostasis; Hallmark_Senescence	Stage_Adaptive; Stage_Functional; Stage_Structural	Tier 3
506095122	Miao X	2019	Mitochondrial dysfunction in endothelial cells induced by airborne fine particulate matter (<2.5 μm)	Journal of applied toxicology : JAT	Miao X.; Li W.; Niu B.; Li J.; Sun J.; Qin M.; Zhou Z.	10.1002/jat.3828	https://doi.org/10.1002/jat.3828	JOUR	Cellular	Study_Cellular; Study_Journal Article (Experimental Study)	Mechanistic_ATP limitation; Mechanistic_Environmental exposure; Mechanistic_MQC impairment; Mechanistic_Redox Imbalance; Mechanistic_Throughput Limit	Hallmark_Communication; Hallmark_Inflammation; Hallmark_NutrientSensing; Hallmark_Proteostasis	Stage_Adaptive; Stage_Functional	Tier 2
506095123	Morris JK	2014	Is Alzheimer's disease a systemic disease?	Biochimica et biophysica acta	Morris J.K.; Honea R.A.; Vidoni E.D.; Swerdlow R.H.; Burns J.M.	10.1016/j.bbadis.2014.04.012	https://doi.org/10.1016/j.bbadis.2014.04.012	JOUR	Review	Study_Review	Mechanistic_ATP limitation; Mechanistic_MQC impairment; Mechanistic_Redox Imbalance; Mechanistic_Substrate reallocation; Mechanistic_Throughput Limit	Hallmark_Communication; Hallmark_Genomic; Hallmark_Inflammation; Hallmark_NutrientSensing	Stage_Adaptive; Stage_Structural	Tier 4
506095124	Staehelin HB	2005	Micronutrients and Alzheimer's disease	The Proceedings of the Nutrition Society	Staehelin H.B.	10.1079/pns2005459	https://doi.org/10.1079/pns2005459	JOUR	Review	Study_Review	Mechanistic_Redox Imbalance; Mechanistic_Substrate reallocation; Mechanistic_Throughput Limit	Hallmark_Communication; Hallmark_Inflammation; Hallmark_NutrientSensing; Hallmark_Proteostasis	Stage_Adaptive; Stage_Functional; Stage_Structural	Tier 4
506095125	Hotamisligil GS	2008	Nutrient sensing and inflammation in metabolic diseases	Nature reviews. Immunology	Hotamisligil G.S.; Erbay E.	10.1038/nri2449	https://doi.org/10.1038/nri2449	JOUR	Review	Study_Review	Mechanistic_ATP limitation; Mechanistic_Redox Imbalance; Mechanistic_Substrate reallocation; Mechanistic_Throughput Limit	Hallmark_Communication; Hallmark_Inflammation; Hallmark_NutrientSensing	Stage_Adaptive; Stage_Functional	Tier 4
506095126	Matsumura F	2006	Evidence supporting the hypothesis that one of the main functions of the aryl hydrocarbon receptor is mediation of cell stress responses	Biological chemistry	Matsumura F.; Vogel C.F.A.	10.1515/BC.2006.146	https://doi.org/10.1515/BC.2006.146	JOUR	Review	Study_Review	Mechanistic_Environmental exposure; Mechanistic_Redox Imbalance; Mechanistic_Substrate reallocation; Mechanistic_Throughput Limit	Hallmark_Communication; Hallmark_Inflammation; Hallmark_NutrientSensing	Stage_Adaptive; Stage_Functional	Tier 4
506095127	Miller MA	2013	Biomarkers of cardiovascular risk in sleep-deprived people	Journal of human hypertension	Miller M.A.; Cappuccio F.P.	10.1038/jhh.2013.27	https://doi.org/10.1038/jhh.2013.27	JOUR	Review	Study_Review	Mechanistic_ATP limitation; Mechanistic_Redox Imbalance; Mechanistic_Substrate reallocation; Mechanistic_Throughput Limit	Hallmark_Communication; Hallmark_Inflammation; Hallmark_NutrientSensing	Stage_Adaptive; Stage_Functional	Tier 4
506095128	Ligtenberg J	2001	Hormones in the critically ill patient: To intervene or not to intervene?	Intensive care medicine	Ligtenberg J.; Girbes A.; Beentjes J.; Tulleken J.; Werf T.; Zijlstra J.	10.1007/s001340101050	https://doi.org/10.1007/s001340101050	JOUR	Review	Study_Review	Mechanistic_ATP limitation; Mechanistic_Redox Imbalance; Mechanistic_Substrate reallocation; Mechanistic_Throughput Limit	Hallmark_Communication; Hallmark_Inflammation; Hallmark_NutrientSensing	Stage_Adaptive	Tier 4
506095129	Engelfriet PM	2013	Biochemical markers of aging for longitudinal studies in humans	Epidemiologic reviews	Engelfriet P.M.; Jansen E.H.J.M.; Picavet H.S.J.; Dollé M.E.T.	10.1093/epirev/mxs011	https://doi.org/10.1093/epirev/mxs011	JOUR	Review	Study_Review	Mechanistic_ATP limitation; Mechanistic_Redox Imbalance; Mechanistic_Substrate reallocation; Mechanistic_Throughput Limit	Hallmark_Communication; Hallmark_Genomic; Hallmark_Inflammation; Hallmark_NutrientSensing; Hallmark_Senescence	Stage_Adaptive; Stage_Functional	Tier 4
506095130	Naudi A	2012	Cellular dysfunction in diabetes as maladaptive response to mitochondrial oxidative stress	Journal of Diabetes Research	Naudi A.; Jove M.; Ayala V.; Cassanye A.; Serrano J.; Gonzalo H.; Boada J.; Prat J.; Portero-Otin M.; Pamplona R.	10.1155/2012/696215	https://doi.org/10.1155/2012/696215	JOUR	Review	Study_Review	Mechanistic_ATP limitation; Mechanistic_MQC impairment; Mechanistic_Redox Imbalance; Mechanistic_Substrate reallocation; Mechanistic_Throughput Limit	Hallmark_Communication; Hallmark_Inflammation; Hallmark_NutrientSensing; Hallmark_Proteostasis	Stage_Adaptive; Stage_Functional; Stage_Structural	Tier 4
506095131	Kamiński MM	2013	Mitochondria as oxidative signaling organelles in T-cell activation: Physiological role and pathological implications	Arch. Immunol. Ther. Exp.	Kamiński M.M.; Röth D.; Krammer P.H.; Gülow K.	10.1007/s00005-013-0235-0	https://doi.org/10.1007/s00005-013-0235-0	JOUR	Review	Study_Review	Mechanistic_ATP limitation; Mechanistic_Redox Imbalance; Mechanistic_Substrate reallocation; Mechanistic_Throughput Limit	Hallmark_Communication; Hallmark_Inflammation; Hallmark_NutrientSensing	Stage_Adaptive; Stage_Functional	Tier 4
506095132	O'Donnell E	2009	Relationships between vascular resistance and energy deficiency, nutritional status and oxidative stress in oestrogen deficient physically active women	Clinical endocrinology	O'Donnell E.; Harvey P.J.; De Souza M.J.	10.1111/j.1365-2265.2008.03332.x	https://doi.org/10.1111/j.1365-2265.2008.03332.x	JOUR	Human	Study_Human; Study_Journal Article (Clinical / Observational Study)	Mechanistic_ATP limitation; Mechanistic_Substrate reallocation; Mechanistic_Throughput Limit	Hallmark_Communication; Hallmark_NutrientSensing	Stage_Adaptive; Stage_Functional	Tier 3
506095133	Macciò A	2011	Advanced neoplastic disease as immunologic, endocrine and metabolic disorder	Anti-Inflammatory & Anti-Allergy Agents in Medicinal Chemistry	Macciò A.	10.2174/187152311797928144		JOUR	Review	Study_Review	Mechanistic_ATP limitation; Mechanistic_Redox Imbalance; Mechanistic_Substrate reallocation; Mechanistic_Throughput Limit	Hallmark_Communication; Hallmark_Inflammation; Hallmark_NutrientSensing; Hallmark_Senescence	Stage_Adaptive; Stage_Functional; Stage_Structural	Tier 4
506095134	Wood LG	2009	Dietary factors lead to innate immune activation in asthma	Pharmacology & therapeutics	Wood L.G.; Gibson P.G.	10.1016/j.pharmthera.2009.03.015	https://doi.org/10.1016/j.pharmthera.2009.03.015	JOUR	Review	Study_Review	Mechanistic_ATP limitation; Mechanistic_Redox Imbalance; Mechanistic_Substrate reallocation; Mechanistic_Throughput Limit	Hallmark_Communication; Hallmark_Inflammation; Hallmark_NutrientSensing	Stage_Adaptive; Stage_Functional; Stage_Structural	Tier 4
506095135	Isfort M	2014	Metabolic dysfunction in diabetic cardiomyopathy	Heart failure reviews	Isfort M.; Stevens S.C.W.; Schaffer S.; Jong C.J.; Wold L.E.	10.1007/s10741-013-9377-8	https://doi.org/10.1007/s10741-013-9377-8	JOUR	Review	Study_Review	Mechanistic_ATP limitation; Mechanistic_MQC impairment; Mechanistic_Redox Imbalance; Mechanistic_Substrate reallocation; Mechanistic_Throughput Limit	Hallmark_Communication; Hallmark_ECM; Hallmark_Inflammation; Hallmark_NutrientSensing	Stage_Adaptive; Stage_Functional; Stage_Structural	Tier 4
506095136	Boudina S	2012	Early mitochondrial adaptations in skeletal muscle to diet-induced obesity are strain dependent and determine oxidative stress and energy expenditure but not insulin sensitivity	Endocrinology	Boudina S.; Sena S.; Sloan C.; Tebbi A.; Han Y.H.; O'Neill B.T.; Cooksey R.C.; Jones D.; Holland W.L.; McClain D.A.; Abel E.D.	10.1210/en.2011-2147	https://doi.org/10.1210/en.2011-2147	JOUR	Animal	Study_Animal; Study_Journal Article (Experimental Study)	Mechanistic_ATP limitation; Mechanistic_Redox Imbalance; Mechanistic_Substrate reallocation; Mechanistic_Throughput Limit	Hallmark_Communication; Hallmark_Inflammation; Hallmark_NutrientSensing	Stage_Adaptive; Stage_Functional	Tier 2
506095137	Arosio P	2002	Ferritin, iron homeostasis, and oxidative damage	Free radical biology & medicine	Arosio P.; Levi S.	10.1016/s0891-5849(02)00842-0	https://doi.org/10.1016/s0891-5849(02)00842-0	JOUR	Review	Study_Review	Mechanistic_Redox Imbalance; Mechanistic_Substrate reallocation; Mechanistic_Throughput Limit	Hallmark_Communication; Hallmark_Genomic; Hallmark_Inflammation	Stage_Adaptive; Stage_Functional	Tier 4
506095138	Raguso CA	2011	Nutritional status in chronic obstructive pulmonary disease: Role of hypoxia	Nutrition (Burbank, Los Angeles County, Calif.)	Raguso C.A.; Luthy C.	10.1016/j.nut.2010.07.009	https://doi.org/10.1016/j.nut.2010.07.009	JOUR	Review	Study_Review	Mechanistic_ATP limitation; Mechanistic_Redox Imbalance; Mechanistic_Substrate reallocation; Mechanistic_Throughput Limit	Hallmark_Communication; Hallmark_Inflammation; Hallmark_NutrientSensing; Hallmark_Proteostasis	Stage_Adaptive; Stage_Functional; Stage_Structural	Tier 4
506095139	Crescenzo R	2014	Subsarcolemmal and intermyofibrillar mitochondrial responses to short-term high-fat feeding in rat skeletal muscle	Nutrition (Burbank, Los Angeles County, Calif.)	Crescenzo R.; Bianco F.; Coppola P.; Mazzoli A.; Liverini G.; Iossa S.	10.1016/j.nut.2013.05.022	https://doi.org/10.1016/j.nut.2013.05.022	JOUR	Animal	Study_Animal; Study_Journal Article (Experimental Study)	Mechanistic_ATP limitation; Mechanistic_Redox Imbalance; Mechanistic_Substrate reallocation; Mechanistic_Throughput Limit	Hallmark_Communication; Hallmark_NutrientSensing	Stage_Adaptive; Stage_Functional	Tier 2
506095140	Netzer NC	2010	Metabolic changes through hypoxia in humans and in yeast as a comparable cell model	Sleep & breathing = Schlaf & Atmung	Netzer N.C.; Breitenbach M.	10.1007/s11325-010-0342-7	https://doi.org/10.1007/s11325-010-0342-7	JOUR	Review	Study_Review	Mechanistic_ATP limitation; Mechanistic_Redox Imbalance; Mechanistic_Substrate reallocation; Mechanistic_Throughput Limit	Hallmark_Communication; Hallmark_NutrientSensing	Stage_Adaptive; Stage_Functional	Tier 4
506095141	Lyros E	2014	Molecular Links Between Endothelial Dysfunction and Neurodegeneration in Alzheimer's Disease	Current Alzheimer research	Lyros E.; Bakogiannis C.; Liu Y.; Fassbender K.	10.2174/1567205010666131119235254	https://doi.org/10.2174/1567205010666131119235254	JOUR	Review	Study_Review	Mechanistic_ATP limitation; Mechanistic_MQC impairment; Mechanistic_Redox Imbalance; Mechanistic_Substrate reallocation; Mechanistic_Throughput Limit	Hallmark_Communication; Hallmark_Genomic; Hallmark_Inflammation; Hallmark_Proteostasis	Stage_Adaptive; Stage_Structural	Tier 4
506095142	Nindl BC	2007	Utility of circulating IGF-I as a biomarker for assessing body composition changes in men during periods of high physical activity superimposed upon energy and sleep restriction	Journal of applied physiology (Bethesda, Md. : 1985), 103(1),	Nindl B.C.; Alemany J.A.; Kellogg M.D.; Rood J.; Allison S.A.; Young A.J.; Montain S.J.	10.1152/japplphysiol.01321.2006	https://doi.org/10.1152/japplphysiol.01321.2006	JOUR	Human	Study_Human; Study_Journal Article (Intervention Study)	Mechanistic_ATP limitation; Mechanistic_Substrate reallocation; Mechanistic_Throughput Limit	Hallmark_Communication; Hallmark_NutrientSensing	Stage_Adaptive; Stage_Functional	Tier 3
506095143	Stratmann B	2008	Sweet heart - Contributions of metabolism in the development of heart failure in diabetes mellitus	Experimental and clinical endocrinology & diabetes	Stratmann B.; Tschoepe D.	10.1055/s-2008-1081496	https://doi.org/10.1055/s-2008-1081496	JOUR	Review	Study_Review	Mechanistic_ATP limitation; Mechanistic_Redox Imbalance; Mechanistic_Substrate reallocation; Mechanistic_Throughput Limit	Hallmark_Communication; Hallmark_ECM; Hallmark_Inflammation; Hallmark_NutrientSensing	Stage_Adaptive; Stage_Functional; Stage_Structural	Tier 4
506095144	Magnani	2020	Role of Mitochondria in the Redox Signaling Network and Its Outcomes in High Impact Inflammatory Syndromes	Frontiers in endocrinology	Magnani, ND; Marchini, T; Calabró, V; Alvarez, S; Evelson, P	10.3389/fendo.2020.568305	https://doi.org/10.3389/fendo.2020.568305	JOUR	Review	Study_Review	Mechanistic_ATP limitation; Mechanistic_Environmental exposure; Mechanistic_MQC impairment; Mechanistic_Redox Imbalance; Mechanistic_Throughput Limit	Hallmark_Communication; Hallmark_Inflammation; Hallmark_NutrientSensing	Stage_Adaptive; Stage_Functional; Stage_Structural	Tier 4
506095145	Chatsirisupachai	2024	Calcitriol/vitamin D receptor system alleviates PM2.5-induced human bronchial epithelial damage through upregulating mitochondrial bioenergetics in association with regulation of HIF-1?/PGC-1? signaling	Environmental Toxicology and Pharmacology	Chatsirisupachai, A; Muanjumpon, P; Jeayeng, S; Onkoksong, T; Pluempreecha, M; Soingam, T; Panich, U	10.1016/j.etap.2024.104568	https://doi.org/10.1016/j.etap.2024.104568	JOUR	Cellular	Study_Cellular; Study_Journal Article (Experimental Study)	Mechanistic_ATP limitation; Mechanistic_Environmental exposure; Mechanistic_MQC impairment; Mechanistic_Redox Imbalance; Mechanistic_Throughput Limit	Hallmark_Communication; Hallmark_Inflammation; Hallmark_NutrientSensing	Stage_Adaptive; Stage_Functional	Tier 2
506095146	Reynolds	2021	Adaptive responses to air pollution in human dermal fibroblasts and their potential roles in aging	FASEB bioAdvances	Reynolds, WJ; Bowman, A; Hanson, PS; Critchley, A; Griffiths, B; Chavan, B; Birch-Machin, MA	10.1096/fba.2021-00056	https://doi.org/10.1096/fba.2021-00056	JOUR	Cellular	Study_Cellular; Study_Journal Article (Experimental Study)	Mechanistic_ATP limitation; Mechanistic_Environmental exposure; Mechanistic_MQC impairment; Mechanistic_Redox Imbalance; Mechanistic_Throughput Limit	Hallmark_Communication; Hallmark_Inflammation; Hallmark_NutrientSensing	Stage_Adaptive; Stage_Functional	Tier 1
506095147	Poznyak	2024	Mitochondrial Dysfunction in Systemic Lupus Erythematosus: Insights and Therapeutic Potential	Diseases (Basel, Switzerland)	Poznyak, AV; Orekhov, NA; Churov, AV; Starodubtseva, IA; Beloyartsev, DF; Kovyanova, TI; Sukhorukov, VN; Orekhov, AN	10.3390/diseases12090226	https://doi.org/10.3390/diseases12090226	JOUR	Review	Study_Review	Mechanistic_ATP limitation; Mechanistic_Environmental exposure; Mechanistic_MQC impairment; Mechanistic_Redox Imbalance; Mechanistic_Throughput Limit	Hallmark_Communication; Hallmark_Genomic; Hallmark_Inflammation; Hallmark_NutrientSensing	Stage_Adaptive; Stage_Functional; Stage_Structural	Tier 4
506095148	Heininger	1999	A unifying hypothesis of Alzheimer's disease. I. Ageing sets the stage	Clinical and Experimental	Heininger, K	10.1002/(SICI)1099-1077(199908)14:63.0.CO;2-R	https://doi.org/10.1002/(SICI)1099-1077(199908)14:63.0.CO;2-R	JOUR	Review	Study_Review	Mechanistic_ATP limitation; Mechanistic_Ca2+ dysregulation; Mechanistic_MQC impairment; Mechanistic_Redox Imbalance; Mechanistic_Throughput Limit	Hallmark_Communication; Hallmark_Genomic; Hallmark_Inflammation; Hallmark_NutrientSensing; Hallmark_Proteostasis	Stage_Adaptive; Stage_Functional; Stage_Structural	Tier 4
506095149	Schwartsburd	2016	Insulin resistance is a two-sided mechanism acting under opposite catabolic and anabolic conditions	Medical hypotheses	Schwartsburd, P	10.1016/j.mehy.2016.01.007	https://doi.org/10.1016/j.mehy.2016.01.007	JOUR	Review	Study_Review	Mechanistic_ATP limitation; Mechanistic_Substrate reallocation; Mechanistic_Throughput Limit	Hallmark_Communication; Hallmark_NutrientSensing	Stage_Adaptive; Stage_Functional; Stage_Structural	Tier 4
506095150	Horowitz	2010	Mitochondrial Iron Metabolism and Its Role in Neurodegeneration	Journal of Alzheimer's disease : JAD	Horowitz, MP; Greenamyre, JT	10.3233/JAD-2010-100354	https://doi.org/10.3233/JAD-2010-100354	JOUR	Review	Study_Review	Mechanistic_ATP limitation; Mechanistic_MQC impairment; Mechanistic_Redox Imbalance; Mechanistic_Substrate reallocation; Mechanistic_Throughput Limit	Hallmark_Communication; Hallmark_Genomic; Hallmark_Inflammation; Hallmark_Proteostasis	Stage_Adaptive; Stage_Functional; Stage_Structural	Tier 4
506095151	Tapryal	2015	Catecholamine stress hormones regulate cellular iron homeostasis by a posttranscriptional mechanism mediated by iron regulatory protein: implication in energy homeostasis	The Journal of biological chemistry	Tapryal, N; Vivek, GV; Mukhopadhyay, CK	10.1074/jbc.M114.592519	https://doi.org/10.1074/jbc.M114.592519	JOUR	Animal; Cellular	Study_Animal; Study_Cellular; Study_Journal Article (Experimental Study)	Mechanistic_ATP limitation; Mechanistic_Ca2+ dysregulation; Mechanistic_Redox Imbalance; Mechanistic_Substrate reallocation; Mechanistic_Throughput Limit	Hallmark_Communication; Hallmark_Inflammation; Hallmark_NutrientSensing	Stage_Adaptive; Stage_Functional	Tier 2
506095152	Ye	2024	Mitochondrial energy metabolism in diabetic cardiomyopathy: Physiological adaption, pathogenesis, and therapeutic targets	Chinese medical journal	Ye, WL; Han, K; Xie, MD; Li, SY; Chen, G; Wang, YY; Li, T	10.1097/CM9.0000000000003075	https://doi.org/10.1097/CM9.0000000000003075	JOUR	Review	Study_Review	Mechanistic_ATP limitation; Mechanistic_MQC impairment; Mechanistic_Redox Imbalance; Mechanistic_Substrate reallocation; Mechanistic_Throughput Limit	Hallmark_Communication; Hallmark_ECM; Hallmark_Inflammation; Hallmark_NutrientSensing	Stage_Adaptive; Stage_Functional; Stage_Structural	Tier 4
506095153	Kim	2014	Iron and mechanisms of emotional behavior	The Journal of nutritional biochemistry	Kim, J; Wessling-Resnick, M	10.1016/j.jnutbio.2014.07.003	https://doi.org/10.1016/j.jnutbio.2014.07.003	JOUR	Review	Study_Review	Mechanistic_ATP limitation; Mechanistic_Redox Imbalance; Mechanistic_Substrate reallocation; Mechanistic_Throughput Limit	Hallmark_Communication; Hallmark_Inflammation; Hallmark_NutrientSensing	Stage_Adaptive; Stage_Functional	Tier 4
506095154	Paliwal	2023	Mitochondrial transfer restores impaired liver functions by AMPK/mTOR/PI3K-AKT pathways in metabolic syndrome	Life Sciences	Paliwal, S; Jain, S; Mudgal, P; Verma, K; Paliwal, S; Sharma, S	10.1016/j.lfs.2023.122116	https://doi.org/10.1016/j.lfs.2023.122116	JOUR	Animal	Study_Animal; Study_Journal Article (Experimental Study)	Mechanistic_ATP limitation; Mechanistic_MQC impairment; Mechanistic_Redox Imbalance; Mechanistic_Substrate reallocation; Mechanistic_Throughput Limit	Hallmark_Communication; Hallmark_ECM; Hallmark_Inflammation; Hallmark_NutrientSensing	Stage_Adaptive; Stage_Functional; Stage_Structural	Tier 2
506095155	Dunham-Snary	2013	Mitochondrial genetics and obesity: evolutionary adaptation and contemporary disease susceptibility	Free radical biology & medicine	Dunham-Snary, KJ; Ballinger, SW	10.1016/j.freeradbiomed.2013.09.007	https://doi.org/10.1016/j.freeradbiomed.2013.09.007	JOUR	Review	Study_Review	Mechanistic_ATP limitation; Mechanistic_MQC impairment; Mechanistic_Substrate reallocation; Mechanistic_Throughput Limit	Hallmark_Communication; Hallmark_NutrientSensing	Stage_Adaptive; Stage_Functional; Stage_Structural	Tier 4
506095156	Kealy	2020	Acute Inflammation Alters Brain Energy Metabolism in Mice and Humans: Role in Suppressed Spontaneous Activity, Impaired Cognition, and Delirium	The Journal of neuroscience	Kealy, J; Murray, C; Griffin, EW; Lopez-Rodriguez, AB; Healy, D; Tortorelli, LS; Lowry, JP; Watne, LO; Cunningham, C	10.1523/JNEUROSCI.2876-19.2020	https://doi.org/10.1523/JNEUROSCI.2876-19.2020	JOUR	Human; Animal	Study_Animal; Study_Human; Study_Journal Article (Experimental Study)	Mechanistic_ATP limitation; Mechanistic_Redox Imbalance; Mechanistic_Substrate reallocation; Mechanistic_Throughput Limit	Hallmark_Communication; Hallmark_Inflammation; Hallmark_NutrientSensing	Stage_Adaptive; Stage_Functional; Stage_Structural	Tier 2
506095157	Rasool	2018	High Fat With High Sucrose Diet Leads to Obesity and Induces Myodegeneration	Frontiers in physiology	Rasool, S; Geetha, T; Broderick, TL; Babu, JR		https://doi.org/10.3389/fphys.2018.01054	JOUR	Animal; Review	Study_Animal; Study_Review	Mechanistic_MQC impairment; Mechanistic_Redox Imbalance; Mechanistic_Substrate reallocation; Mechanistic_Throughput Limit	Hallmark_Communication; Hallmark_Inflammation; Hallmark_MitochondrialDysfunction; Hallmark_NutrientSensing; Hallmark_Proteostasis	Stage_Functional; Stage_Structural	Tier 4
506095158	Oza	2021	Role of dietary modifications in the management of type 2 diabetic complications	Pharmacological research	Oza, MJ; Laddha, AP; Gaikwad, AB; Mulay, SR; Kulkarni, YA	10.1016/j.phrs.2021.105602	https://doi.org/10.1016/j.phrs.2021.105602	JOUR	Review	Study_Review	Mechanistic_ATP limitation; Mechanistic_Redox Imbalance; Mechanistic_Substrate reallocation	Hallmark_Communication; Hallmark_Inflammation; Hallmark_Macroautophagy; Hallmark_NutrientSensing	Stage_Adaptive; Stage_Functional	Tier 4
506095159	Petrick	2020	Adipose Tissue Inflammation Is Directly Linked to Obesity-Induced Insulin Resistance, while Gut Dysbiosis and Mitochondrial Dysfunction Are Not Required	Function	Petrick, HL; Foley, KP; Zlitni, S; Brunetta, HS; Paglialunga, S; Miotto, PM; Politis-Barber, V; O'Dwyer, C; Philbrick, DJ; Fullerton, MD; Schertzer, JD; Holloway, GP	10.1093/function/zqaa013	https://doi.org/10.1093/function/zqaa013	JOUR	Animal	Study_Animal; Study_Journal Article (Experimental Study)	Mechanistic_Environmental exposure; Mechanistic_Redox Imbalance; Mechanistic_Substrate reallocation	Hallmark_Communication; Hallmark_Inflammation; Hallmark_Microbiome; Hallmark_NutrientSensing	Stage_Adaptive; Stage_Functional	Tier 2
506095160	Cardoso	2010	Cortical and hippocampal mitochondria bioenergetics and oxidative status during hyperglycemia and/or insulin-induced hypoglycemia	Biochimica et biophysica acta	Cardoso, S; Santos, MS; Seiça, R; Moreira, PI	10.1016/j.bbadis.2010.07.001	https://doi.org/10.1016/j.bbadis.2010.07.001	JOUR	Animal	Study_Animal; Study_Journal Article (Experimental Study)	Mechanistic_ATP limitation; Mechanistic_Redox Imbalance; Mechanistic_Throughput Limit	Hallmark_Communication; Hallmark_Genomic; Hallmark_Inflammation	Stage_Adaptive; Stage_Functional	Tier 2
506095161	Wang	2020	Mitochondria regulation in ferroptosis	European journal of cell biology	Wang, H; Liu, C; Zhao, YX; Gao, G	10.1016/j.ejcb.2019.151058	https://doi.org/10.1016/j.ejcb.2019.151058	JOUR	Review	Study_Review	Mechanistic_MQC impairment; Mechanistic_Redox Imbalance; Mechanistic_Substrate reallocation; Mechanistic_Throughput Limit	Hallmark_Genomic; Hallmark_Inflammation; Hallmark_Macroautophagy; Hallmark_Proteostasis	Stage_Adaptive; Stage_Structural	Tier 4
506095162	Schneider	2002	Lack of adaptation to severe malnutrition in elderly patients	Clinical nutrition (Edinburgh, Scotland)	Schneider, SM; Al-Jaouni, R; Pivot, X; Braulio, VB; Rampal, P; Hébuterne, X	10.1054/clnu.2002.0584	https://doi.org/10.1054/clnu.2002.0584	JOUR	Human	Study_Human; Study_Journal Article (Clinical / Observational Study)	Mechanistic_ATP limitation; Mechanistic_Substrate reallocation; Mechanistic_Throughput Limit	Hallmark_Communication; Hallmark_Proteostasis; Hallmark_StemCells	Stage_Adaptive; Stage_Structural	Tier 3
506095163	Tang	2015	Inability to Maintain GSH Pool in G6PD-Deficient Red Cells Causes Futile AMPK Activation and Irreversible Metabolic Disturbance	Antioxidants & redox signaling	Tang, HY; Ho, HY; Wu, PR; Chen, SH; Kuypers, FA; Cheng, ML; Chiu, DTY	10.1089/ars.2014.6142	https://doi.org/10.1089/ars.2014.6142	JOUR	Human; Cellular	Study_Cellular; Study_Human; Study_Journal Article (Experimental Study)	Mechanistic_ATP limitation; Mechanistic_Redox Imbalance; Mechanistic_Substrate reallocation; Mechanistic_Throughput Limit	Hallmark_Communication; Hallmark_Inflammation; Hallmark_Proteostasis	Stage_Adaptive; Stage_Functional	Tier 2
506095164	Song	2023	Normobaric hypoxia shows enhanced FOXO1 signaling in obese mouse gastrocnemius muscle linked to metabolism and muscle structure and neuromuscular innervation	European journal of physiology	Song, JY; Duivenvoorde, LPM; Grefte, S; Kuda, O; Martínez-Ramírez, F; van der Stelt, I; Mastorakou, D; van Schothorst, EM; Keijer, J	10.1007/s00424-023-02854-4	https://doi.org/10.1007/s00424-023-02854-4	JOUR	Animal	Study_Animal; Study_Journal Article (Experimental Study)	Mechanistic_ATP limitation; Mechanistic_Redox Imbalance; Mechanistic_Substrate reallocation; Mechanistic_Throughput Limit	Hallmark_Communication; Hallmark_ECM; Hallmark_NutrientSensing; Hallmark_StemCells	Stage_Adaptive; Stage_Functional	Tier 2
506095165	Seoung	2021	Association between metabolic risks and bone mineral density in postmenopausal women	Medical journal of the Islamic Republic of Iran	Seoung, JY; Lee, SW; Kang, YM; Kim, MJ; Park, JM; Moon, HM; Rhim, CC	10.47176/mjiri.35.26	https://doi.org/10.47176/mjiri.35.26	JOUR	Human	Study_Human; Study_Journal Article (Clinical / Observational Study)	Mechanistic_Environmental exposure; Mechanistic_Substrate reallocation	Hallmark_Communication; Hallmark_NutrientSensing; Hallmark_StemCells	Stage_Functional	Tier 3
506095166	Amaral	2014	Melatonin synthesis impairment as a new deleterious outcome of diabetes-derived hyperglycemia	Journal of pineal research	Amaral, FG; Turati, AO; Barone, M; Scialfa, JH; Buonfiglio, DD; Peres, R; Peliciari-Garcia, RA; Afeche, SC; Lima, L; Scavone, C; Bordin, S; Reiter, RJ; Menna-Barreto, L; Cipolla-Neto, J	10.1111/jpi.12144	https://doi.org/10.1111/jpi.12144	JOUR	Human; Animal; Cellular	Study_Animal; Study_Cellular; Study_Human; Study_Journal Article (Experimental Study)	Mechanistic_Redox Imbalance; Mechanistic_Substrate reallocation; Mechanistic_Throughput Limit	Hallmark_Communication; Hallmark_Inflammation; Hallmark_NutrientSensing	Stage_Adaptive; Stage_Functional	Tier 2
506095167	Quigley	2021	Vitamin D Modulation of Mitochondrial Oxidative Metabolism and mTOR Enforces Stress Adaptations and Anticancer Responses	JBMR plus, 6(1),	Quigley, M; Rieger, S; Capobianco, E; Wang, Z; Zhao, HG; Hewison, M; Lisse, TS	10.1002/jbm4.10572	https://doi.org/10.1002/jbm4.10572	JOUR	Cellular	Study_Cellular; Study_Journal Article (Experimental Study)	Mechanistic_MQC impairment; Mechanistic_Redox Imbalance; Mechanistic_Substrate reallocation; Mechanistic_Throughput Limit	Hallmark_Epigenetics; Hallmark_Macroautophagy; Hallmark_NutrientSensing; Hallmark_Proteostasis	Stage_Adaptive	Tier 2
506095168	Dick	2022	An Iron Transporter Is Involved in Iron Homeostasis, Energy Metabolism, Oxidative Stress, and Metacyclogenesis in Trypanosoma cruzi	Frontiers in cellular and infection microbiology	Dick, CF; Rocco-Machado, N; Dos-Santos, ALA; Carvalho-Kelly, LF; Alcantara, CL; Cunha-E-Silva, NL; Meyer-Fernandes, JR; Vieyra, A	10.3389/fcimb.2021.789401	https://doi.org/10.3389/fcimb.2021.789401	JOUR	Cellular	Study_Cellular; Study_Journal Article (Experimental Study)	Mechanistic_ATP limitation; Mechanistic_Redox Imbalance; Mechanistic_Substrate reallocation; Mechanistic_Throughput Limit	Hallmark_Communication; Hallmark_Inflammation	Stage_Adaptive; Stage_Structural	Tier 2
506095169	Nostbakken	2012	Marine n-3 fatty acids alter the proteomic response to methylmercury in Atlantic salmon kidney (ASK) cells	Aquatic Toxicology	Nostbakken, OJ; Goksoyr, A; Martin, SAM; Cash, P; Torstensen, BE	10.1016/j.aquatox.2011.10.008	https://doi.org/10.1016/j.aquatox.2011.10.008	JOUR	Cellular	Study_Cellular; Study_Journal Article (Experimental Study)	Mechanistic_Environmental exposure; Mechanistic_MQC impairment; Mechanistic_Redox Imbalance; Mechanistic_Substrate reallocation	Hallmark_Communication; Hallmark_Inflammation; Hallmark_Proteostasis	Stage_Adaptive; Stage_Functional	Tier 2
506095170	Adam	2007	Stress, eating and the reward system	Physiology & behavior	Adam, T. C., & Epel, E. S.	10.1016/j.physbeh.2007.04.011	https://doi.org/10.1016/j.physbeh.2007.04.011	JOUR	Review	Study_Review	Mechanistic_ATP limitation; Mechanistic_Environmental exposure; Mechanistic_Substrate reallocation	Hallmark_Communication; Hallmark_Inflammation; Hallmark_NutrientSensing	Stage_Adaptive; Stage_Functional	Tier 4
506095171	Armborst	2021	Coping Strategies Influence Cardiometabolic Risk Factors in Chronic Psychological Stress: A Post Hoc Analysis of A Randomized Pilot Study	Nutrients	Armborst, D., Bitterlich, N., Alteheld, B., Rösler, D., Metzner, C., & Siener, R.	10.3390/nu14010077	https://doi.org/10.3390/nu14010077	JOUR	Human	Study_Human; Study_Journal Article (Clinical / Observational Study)	Mechanistic_ATP limitation; Mechanistic_Environmental exposure; Mechanistic_Substrate reallocation	Hallmark_Communication; Hallmark_Inflammation; Hallmark_NutrientSensing	Stage_Adaptive; Stage_Functional	Tier 3
506095172	Bose	2009	Stress and obesity: the role of the hypothalamic-pituitary-adrenal axis in metabolic disease	Current opinion in endocrinology, diabetes, and obesity	Bose, M., Oliván, B., & Laferrère, B.	10.1097/MED.0b013e32832fa137		JOUR	Review	Study_Review	Mechanistic_ATP limitation; Mechanistic_Environmental exposure; Mechanistic_Substrate reallocation	Hallmark_Communication; Hallmark_Inflammation; Hallmark_NutrientSensing	Stage_Adaptive; Stage_Functional	Tier 4
506095173	de Kloet	2023	The cortisol switch between vulnerability and resilience	Molecular psychiatry	de Kloet, E. R., & Joëls, M.	10.1038/s41380-022-01934-8	https://doi.org/10.1038/s41380-022-01934-8	JOUR	Review	Study_Review	Mechanistic_ATP limitation; Mechanistic_Environmental exposure; Mechanistic_Substrate reallocation	Hallmark_Communication; Hallmark_Inflammation; Hallmark_NutrientSensing	Stage_Adaptive; Stage_Functional	Tier 4
506095174	Huang	2022	Hypothalamic Kisspeptin Neurons Regulates Energy Metabolism and Reproduction Under Chronic Stress	Frontiers in endocrinology	Huang, Y., Liu, Q., Huang, G., Wen, J., & Chen, G.	10.3389/fendo.2022.844397	https://doi.org/10.3389/fendo.2022.844397	JOUR	Animal	Study_Animal; Study_Journal Article (Experimental Study)	Mechanistic_ATP limitation; Mechanistic_Environmental exposure; Mechanistic_Substrate reallocation	Hallmark_Communication; Hallmark_NutrientSensing; Hallmark_StemCells	Stage_Adaptive; Stage_Functional	Tier 2
506095175	Kudielka	2009	Why do we respond so differently? Reviewing determinants of human salivary cortisol responses to challenge	Psychoneuroendocrinology	Kudielka, B. M., Hellhammer, D. H., & Wüst, S.	10.1016/j.psyneuen.2008.10.004	https://doi.org/10.1016/j.psyneuen.2008.10.004	JOUR	Review	Study_Review	Mechanistic_ATP limitation; Mechanistic_Environmental exposure; Mechanistic_Substrate reallocation	Hallmark_Communication; Hallmark_Inflammation; Hallmark_NutrientSensing	Stage_Functional	Tier 4
506095176	Panossian	2025	Adaptogens in Long-Lasting Brain Fatigue: An Insight from Systems Biology and Network Pharmacology	Pharmaceuticals	Panossian, A., Lemerond, T., & Efferth, T.	10.3390/ph18020261	https://doi.org/10.3390/ph18020261	JOUR	Review	Study_Review	Mechanistic_ATP limitation; Mechanistic_Environmental exposure; Mechanistic_Redox Imbalance; Mechanistic_Substrate reallocation	Hallmark_Communication; Hallmark_Inflammation; Hallmark_NutrientSensing; Hallmark_StemCells	Stage_Adaptive; Stage_Functional	Tier 4
506095177	Alack	2019	Current Knowledge and New Challenges in Exercise Immunology	Deutsche Zeitschrift für Sportmedizin/German Journal of Sports Medicine	Alack, K., Pilat, C., & Krüger K*Shared, a.	10.5960/dzsm.2019.391	https://doi.org/10.5960/dzsm.2019.391	JOUR	Human; Review	Study_Human; Study_Review	Mechanistic_ATP limitation; Mechanistic_Environmental exposure; Mechanistic_Substrate reallocation	Hallmark_Communication; Hallmark_Inflammation; Hallmark_StemCells	Stage_Adaptive; Stage_Functional	Tier 4
506095178	Ames	2006	Low micronutrient intake may accelerate the degenerative diseases of aging through allocation of scarce micronutrients by triage	Proceedings of the National Academy of Sciences of the United States of America	Ames, B. N.	10.1073/pnas.0608757103	https://doi.org/10.1073/pnas.0608757103	JOUR	Human; Review	Study_Human; Study_Review	Mechanistic_ATP limitation; Mechanistic_Redox Imbalance; Mechanistic_Substrate reallocation; Mechanistic_Throughput Limit	Hallmark_Communication; Hallmark_Genomic; Hallmark_Inflammation; Hallmark_Proteostasis	Stage_Adaptive; Stage_Structural	Tier 4
506095179	Bar‐Ziv	2020	Systemic effects of mitochondrial stress	EMBO reports	Bar‐Ziv, R., Bolas, T., & Dillin, A.	10.15252/embr.202050094	https://doi.org/10.15252/embr.202050094	JOUR	Cellular; Review	Study_Cellular; Study_Review	Mechanistic_MQC impairment; Mechanistic_Redox Imbalance; Mechanistic_Substrate reallocation; Mechanistic_Throughput Limit	Hallmark_Communication; Hallmark_Inflammation; Hallmark_Proteostasis; Hallmark_StemCells	Stage_Adaptive; Stage_Structural	Tier 4
506095180	Beaudart	2017	Nutrition and physical activity in the prevention and treatment of sarcopenia: systematic review	Osteoporosis international	Beaudart, C., Dawson, A., Shaw, S. C., Harvey, N. C., Kanis, J. A., Binkley, N.,…Dennison, E. M.	10.1007/s00198-017-3980-9	https://doi.org/10.1007/s00198-017-3980-9	JOUR	Human	Study_Human; Study_Systematic Review	Mechanistic_ATP limitation; Mechanistic_Substrate reallocation; Mechanistic_Throughput Limit	Hallmark_Communication; Hallmark_Proteostasis; Hallmark_StemCells	Stage_Adaptive; Stage_Functional	Tier 3
506095181	Bobba-Alves	2022	The energetic cost of allostasis and allostatic load	Psychoneuroendocrinology	Bobba-Alves, N., Juster, R.-P., & Picard, M.	10.1016/j.psyneuen.2022.105951	https://doi.org/10.1016/j.psyneuen.2022.105951	JOUR	Human; Review	Study_Human; Study_Review	Mechanistic_ATP limitation; Mechanistic_Environmental exposure; Mechanistic_Substrate reallocation; Mechanistic_Throughput Limit	Hallmark_Communication; Hallmark_Inflammation; Hallmark_Proteostasis; Hallmark_StemCells	Stage_Adaptive; Stage_Structural	Tier 4
506095183	Branco	2023	Bioelectrical Impedance Analysis (BIA) for the Assessment of Body Composition in Oncology: A Scoping Review	Nutrients	Branco, M. G., Mateus, C., Capelas, M. L., Pimenta, N., Santos, T., Mäkitie, A.,…Ravasco, P.	10.3390/nu15224792	https://doi.org/10.3390/nu15224792	JOUR	Human; Review	Study_Human; Study_Review	Mechanistic_ATP limitation; Mechanistic_Substrate reallocation	Hallmark_Communication; Hallmark_Proteostasis; Hallmark_StemCells	Stage_Functional	Tier 4
506095184	Bresnahan	2014	Undernutrition, the acute phase response to infection, and its effects on micronutrient status indicators	Advances in nutrition (Bethesda, Md.)	Bresnahan, K. A., & Tanumihardjo, S. A.	10.3945/an.114.006361	https://doi.org/10.3945/an.114.006361	JOUR	Human; Review	Study_Human; Study_Review	Mechanistic_ATP limitation; Mechanistic_Environmental exposure; Mechanistic_Redox Imbalance; Mechanistic_Substrate reallocation	Hallmark_Communication; Hallmark_Inflammation; Hallmark_Microbiome; Hallmark_Proteostasis	Stage_Adaptive; Stage_Functional	Tier 4
506095185	Cabre	2022	Relative Energy Deficiency in Sport (RED-S): Scientific, Clinical, and Practical Implications for the Female Athlete	Deutsche Zeitschrift fur Sportmedizin	Cabre, H. E., Moore, S. R., Smith-Ryan, A. E., & Hackney, A. C.	10.5960/dzsm.2022.546	https://doi.org/10.5960/dzsm.2022.546	JOUR	Human; Review	Study_Human; Study_Review	Mechanistic_ATP limitation; Mechanistic_Environmental exposure; Mechanistic_Substrate reallocation; Mechanistic_Throughput Limit	Hallmark_Communication; Hallmark_Inflammation; Hallmark_NutrientSensing; Hallmark_StemCells	Stage_Adaptive; Stage_Functional; Stage_Structural	Tier 4
506095186	Cahill	2006	Fuel metabolism in starvation	Fuel metabolism in starvation	Cahill, G. F., Jr.	10.1146/annurev.nutr.26.061505.111258	https://doi.org/10.1146/annurev.nutr.26.061505.111258	JOUR	Human; Review	Study_Human; Study_Review	Mechanistic_ATP limitation; Mechanistic_Substrate reallocation; Mechanistic_Throughput Limit	Hallmark_Communication; Hallmark_NutrientSensing; Hallmark_StemCells	Stage_Adaptive	Tier 4
506095187	Calabrese	2019	Building Biological Shields via Hormesis	Trends in pharmacological sciences	Calabrese, E. J., & Agathokleous, E.	10.1016/j.tips.2018.10.010	https://doi.org/10.1016/j.tips.2018.10.010	JOUR	Human; Review	Study_Human; Study_Review	Mechanistic_Environmental exposure; Mechanistic_Redox Imbalance; Mechanistic_Throughput Limit	Hallmark_Communication; Hallmark_Inflammation; Hallmark_Proteostasis	Stage_Adaptive	Tier 4
506095188	Careccia	2023	Regulation of Satellite Cells Functions during Skeletal Muscle Regeneration: A Critical Step in Physiological and Pathological Conditions	International journal of molecular sciences	Careccia, G., Mangiavini, L., & Cirillo, F.	10.3390/ijms25010512	https://doi.org/10.3390/ijms25010512	JOUR	Human; Cellular; Review	Study_Cellular; Study_Human; Study_Review	Mechanistic_ATP limitation; Mechanistic_Redox Imbalance; Mechanistic_Substrate reallocation	Hallmark_ECM; Hallmark_Inflammation; Hallmark_Proteostasis; Hallmark_StemCells	Stage_Adaptive; Stage_Structural	Tier 4
506095189	Cederholm	2024	Malnutrition in Adults	NEJM	Cederholm, T., & Bosaeus, I.	10.1056/NEJMra2212159		JOUR	Human; Review	Study_Human; Study_Review	Mechanistic_ATP limitation; Mechanistic_Environmental exposure; Mechanistic_Substrate reallocation; Mechanistic_Throughput Limit	Hallmark_Communication; Hallmark_Inflammation; Hallmark_Proteostasis; Hallmark_StemCells	Stage_Adaptive; Stage_Structural	Tier 4
506095190	Chrousos	2009	Stress and disorders of the stress system	Nature reviews. Endocrinology	Chrousos, G. P.	10.1038/nrendo.2009.106	https://doi.org/10.1038/nrendo.2009.106	JOUR	Human; Review	Study_Human; Study_Review	Mechanistic_ATP limitation; Mechanistic_Environmental exposure; Mechanistic_Substrate reallocation	Hallmark_Communication; Hallmark_Inflammation; Hallmark_NutrientSensing	Stage_Adaptive; Stage_Functional	Tier 4
rayyan-217827725	Crane	2022	Healthspan versus lifespan: new medicines to close the gap	Nature aging	Crane, P. A., Wilkinson, G., & Teare, H.	10.1038/s43587-022-00318-5	https://doi.org/10.1038/s43587-022-00318-5	JOUR	Human	Study_Review	Mechanistic_ATP limitation; Mechanistic_Environmental exposure; Mechanistic_Redox Imbalance; Mechanistic_Substrate reallocation; Mechanistic_Throughput Limit	Hallmark_Communication; Hallmark_Inflammation; Hallmark_Senescence; Hallmark_StemCells	Stage_Adaptive; Stage_Functional; Stage_Structural	Tier 4
506095192	Cruz-Jentoft	2023	Sarcopenia ≠ low muscle mass	European geriatric medicine	Cruz-Jentoft, A. J., Gonzalez, M. C., & Prado, C. M.	10.1007/s41999-023-00760-7	https://doi.org/10.1007/s41999-023-00760-7	JOUR	Human; Review	Study_Human; Study_Review	Mechanistic_ATP limitation; Mechanistic_Substrate reallocation	Hallmark_Communication; Hallmark_Proteostasis; Hallmark_StemCells	Stage_Functional; Stage_Structural	Tier 4
506095193	Donnelly	2015	Glucose, glycolysis and lymphocyte responses	Molecular Immunology	Donnelly, R. P., & Finlay, D. K.	10.1016/j.molimm.2015.07.034	https://doi.org/10.1016/j.molimm.2015.07.034	JOUR	Cellular; Review	Study_Cellular; Study_Review	Mechanistic_ATP limitation; Mechanistic_Substrate reallocation; Mechanistic_Throughput Limit	Hallmark_Communication; Hallmark_Inflammation; Hallmark_NutrientSensing	Stage_Adaptive	Tier 4
506095194	Evans	2021	The Use of Visceral Proteins as Nutrition Markers: An ASPEN Position Paper	Nutrition in clinical practice	Evans, D. C., Corkins, M. R., Malone, A., Miller, S., Mogensen, K. M., Guenter, P.,…Committee, A. M.	10.1002/ncp.10588	https://doi.org/10.1002/ncp.10588	JOUR	Human; Review	Study_Human; Study_Review	Mechanistic_ATP limitation; Mechanistic_Environmental exposure; Mechanistic_Substrate reallocation	Hallmark_Communication; Hallmark_Inflammation; Hallmark_Proteostasis	Stage_Adaptive; Stage_Functional	Tier 4
506095195	Fang	2024	Emerging roles of lactate in acute and chronic inflammation	10.1186/s12964-024-01624-8	Fang, Y., Li, Z., Yang, L., Li, W., Wang, Y., Kong, Z.,…Zeng, L.	10.1186/s12964-024-01624-8	https://doi.org/10.1186/s12964-024-01624-8	JOUR	Cellular; Review	Study_Cellular; Study_Review	Mechanistic_Redox Imbalance; Mechanistic_Substrate reallocation; Mechanistic_Throughput Limit	Hallmark_Communication; Hallmark_Epigenetics; Hallmark_Inflammation	Stage_Adaptive; Stage_Functional	Tier 4
506095196	Foy	2020	Haematological setpoints are a stable and patient-specific deep phenotype	Endocrine reviews	Foy, B. H., Petherbridge, R., Roth, M. T., Zhang, C., De Souza, D. C., Mow, C.,…Higgins, J. M.	10.1210/endrev/bnaa007	https://doi.org/10.1210/endrev/bnaa007	JOUR	Human	Study_Human; Study_Journal Article (Clinical / Observational Study)	Mechanistic_Environmental exposure; Mechanistic_Redox Imbalance; Mechanistic_Substrate reallocation	Hallmark_Communication; Hallmark_Epigenetics; Hallmark_StemCells	Stage_Functional	Tier 3
506095197	Franceschi	2018	Inflammaging: a new immune–metabolic viewpoint for age-related diseases	Nat Rev Endocrinol	Franceschi, C., Garagnani, P., Parini, P., Giuliani, C., & Santoro, A.	10.1038/s41574-018-0059-4	https://doi.org/10.1038/s41574-018-0059-4	JOUR	Review	Study_Review	Mechanistic_Environmental exposure; Mechanistic_Redox Imbalance; Mechanistic_Substrate reallocation; Mechanistic_Throughput Limit	Hallmark_Communication; Hallmark_Epigenetics; Hallmark_Inflammation; Hallmark_Microbiome; Hallmark_NutrientSensing	Stage_Adaptive; Stage_Functional	Tier 4
506095198	Friedman	2024	Trapped fat: Obesity pathogenesis as an intrinsic disorder in metabolic fuel partitioning	Obesity reviews	Friedman, M. I., Sørensen, T. I. A., Taubes, G., Lund, J., & Ludwig, D. S.	10.1111/obr.13795	https://doi.org/10.1111/obr.13795	JOUR	Review	Study_Review	Mechanistic_ATP limitation; Mechanistic_Redox Imbalance; Mechanistic_Substrate reallocation; Mechanistic_Throughput Limit	Hallmark_Communication; Hallmark_Inflammation; Hallmark_NutrientSensing	Stage_Adaptive; Stage_Structural	Tier 4
506095199	Fulop	2018	Immunosenescence and Inflamm-Aging As Two Sides of the Same Coin: Friends or Foes?	Frontiers in immunology	Fulop, T., Larbi, A., Dupuis, G., Le Page, A., Frost, E. H., Cohen, A. A.,…Franceschi, C.	10.3389/fimmu.2017.01960	https://doi.org/10.3389/fimmu.2017.01960	JOUR	Review	Study_Review	Mechanistic_Environmental exposure; Mechanistic_Redox Imbalance; Mechanistic_Substrate reallocation; Mechanistic_Throughput Limit	Hallmark_Communication; Hallmark_Epigenetics; Hallmark_Inflammation; Hallmark_StemCells	Stage_Adaptive; Stage_Functional	Tier 4
506095200	Gambardella	2020	GADD34 is a modulator of autophagy during starvation	Science advances	Gambardella, G., Staiano, L., Moretti, M. N., De Cegli, R., Fagnocchi, L., Di Tullio, G.,…di Bern...	10.1126/sciadv.abb0205	https://doi.org/10.1126/sciadv.abb0205	JOUR	Cellular	Study_Cellular; Study_Journal Article (Experimental Study)	Mechanistic_ATP limitation; Mechanistic_MQC impairment; Mechanistic_Substrate reallocation; Mechanistic_Throughput Limit	Hallmark_Communication; Hallmark_Macroautophagy; Hallmark_NutrientSensing; Hallmark_Proteostasis	Stage_Adaptive	Tier 2
506095201	Geric	2019	Metabolic Reprogramming during Microglia Activation	Immunometabolism	Geric, I., Schoors, S., Claes, C., Gressens, P., Verderio, C., Verfaillie, C. M.,…Baes, M.	10.20900/immunometab20190002		JOUR	Animal; Cellular	Study_Animal; Study_Cellular; Study_Journal Article (Experimental Study)	Mechanistic_ATP limitation; Mechanistic_Redox Imbalance; Mechanistic_Substrate reallocation; Mechanistic_Throughput Limit	Hallmark_Communication; Hallmark_Inflammation; Hallmark_NutrientSensing	Stage_Adaptive; Stage_Functional	Tier 2
506095203	Herman	2013	Neural control of chronic stress adaptation	Frontiers in behavioral neuroscience	Herman, J. P.	10.3389/fnbeh.2013.00061	https://doi.org/10.3389/fnbeh.2013.00061	JOUR	Review	Study_Review	Mechanistic_Environmental exposure; Mechanistic_Redox Imbalance; Mechanistic_Substrate reallocation; Mechanistic_Throughput Limit	Hallmark_Communication; Hallmark_Epigenetics; Hallmark_Inflammation	Stage_Adaptive; Stage_Functional; Stage_Structural	Tier 4
506095204	Hetz	2018	The Unfolded Protein Response and Cell Fate Control	Molecular cell	Hetz, C., & Papa, F. R.	10.1016/j.molcel.2017.06.017	https://doi.org/10.1016/j.molcel.2017.06.017	JOUR	Review	Study_Review	Mechanistic_ATP limitation; Mechanistic_MQC impairment; Mechanistic_Redox Imbalance; Mechanistic_Substrate reallocation; Mechanistic_Throughput Limit	Hallmark_Communication; Hallmark_Inflammation; Hallmark_Macroautophagy; Hallmark_Proteostasis	Stage_Adaptive; Stage_Structural	Tier 4
506095206	Johnson	2024	The fructose survival hypothesis as a mechanism for unifying the various obesity hypotheses	Obesity (Silver Spring, Md.)	Johnson, R. J., Sánchez-Lozada, L. G., & Lanaspa, M. A.	10.1002/oby.23920	https://doi.org/10.1002/oby.23920	JOUR	Review	Study_Review	Mechanistic_ATP limitation; Mechanistic_Environmental exposure; Mechanistic_Redox Imbalance; Mechanistic_Substrate reallocation; Mechanistic_Throughput Limit	Hallmark_Communication; Hallmark_Inflammation; Hallmark_NutrientSensing	Stage_Adaptive; Stage_Functional; Stage_Structural	Tier 4
506095207	Kalinkovich	2017	Sarcopenic obesity or obese sarcopenia: A cross talk between age-associated adipose tissue and skeletal muscle inflammation as a main mechanism of the pathogenesis	Ageing Research Reviews	Kalinkovich, A., & Livshits, G.	10.1016/j.arr.2016.09.008	https://doi.org/10.1016/j.arr.2016.09.008	JOUR	Review	Study_Review	Mechanistic_ATP limitation; Mechanistic_Environmental exposure; Mechanistic_Redox Imbalance; Mechanistic_Substrate reallocation; Mechanistic_Throughput Limit	Hallmark_Communication; Hallmark_ECM; Hallmark_Inflammation; Hallmark_NutrientSensing; Hallmark_StemCells	Stage_Functional; Stage_Structural	Tier 4
506095208	Langston	2024	Immunological regulation of skeletal muscle adaptation to exercise	Cell metabolism	Langston, P. K., & Mathis, D.	10.1016/j.cmet.2024.04.001	https://doi.org/10.1016/j.cmet.2024.04.001	JOUR	Review	Study_Review	Mechanistic_ATP limitation; Mechanistic_MQC impairment; Mechanistic_Substrate reallocation; Mechanistic_Throughput Limit	Hallmark_Communication; Hallmark_Inflammation; Hallmark_NutrientSensing; Hallmark_StemCells	Stage_Adaptive	Tier 4
506095209	Laurent	2017	Immune-Mediated Repair: A Matter of Plasticity	Frontiers in immunology	Laurent, P., Jolivel, V., Manicki, P., Chiu, L., Contin-Bordes, C., Truchetet, M.-E., & Pradeu, T.	10.3389/fimmu.2017.00454	https://doi.org/10.3389/fimmu.2017.00454	JOUR	Review	Study_Review	Mechanistic_ATP limitation; Mechanistic_Environmental exposure; Mechanistic_MQC impairment; Mechanistic_Substrate reallocation	Hallmark_Communication; Hallmark_Inflammation; Hallmark_Proteostasis; Hallmark_StemCells	Stage_Adaptive	Tier 4
506095210	Lee	2014	The Association between Phase Angle of Bioelectrical Impedance Analysis and Survival Time in Advanced Cancer Patients: Preliminary Study	Korean journal of family medicine	Lee, S. Y., Lee, Y. J., Yang, J. H., Kim, C. M., & Choi, W. S.	10.4082/kjfm.2014.35.5.251	https://doi.org/10.4082/kjfm.2014.35.5.251	JOUR	Human	Study_Human; Study_Journal Article (Clinical / Observational Study)	Mechanistic_ATP limitation; Mechanistic_Redox Imbalance; Mechanistic_Substrate reallocation; Mechanistic_Throughput Limit	Hallmark_Communication; Hallmark_Inflammation; Hallmark_Proteostasis	Stage_Structural	Tier 3
506095211	Lockhart	2020	GDF15: A Hormone Conveying Somatic Distress to the Brain	Endocrine reviews	Lockhart, S. M., Saudek, V., & O'Rahilly, S.	10.1210/endrev/bnaa007	https://doi.org/10.1210/endrev/bnaa007	JOUR	Review	Study_Review	Mechanistic_ATP limitation; Mechanistic_Environmental exposure; Mechanistic_Substrate reallocation; Mechanistic_Throughput Limit	Hallmark_Communication; Hallmark_Inflammation; Hallmark_NutrientSensing	Stage_Adaptive; Stage_Functional	Tier 4
506095212	Lontchi-Yimagou	2022	An Atypical Form of Diabetes Among Individuals With Low BMI	Diabetes care	Lontchi-Yimagou, E., Dasgupta, R., Anoop, S., Kehlenbrink, S., Koppaka, S., Goyal, A.,…Hawkins, M.	10.2337/dc21-1957	https://doi.org/10.2337/dc21-1957	JOUR	Human	Study_Human; Study_Journal Article (Case-Control Study)	Mechanistic_ATP limitation; Mechanistic_Environmental exposure; Mechanistic_Redox Imbalance; Mechanistic_Substrate reallocation; Mechanistic_Throughput Limit	Hallmark_Communication; Hallmark_NutrientSensing	Stage_Functional	Tier 3
506095213	Ludwig	2023	Carbohydrate-insulin model: does the conventional view of obesity reverse cause and effect?	Philosophical Transactions of the Royal Society B: Biological Sciences	Ludwig, D. S.	10.1098/rstb.2022.0211	https://doi.org/10.1098/rstb.2022.0211	JOUR	Review	Study_Review	Mechanistic_ATP limitation; Mechanistic_Environmental exposure; Mechanistic_Redox Imbalance; Mechanistic_Substrate reallocation; Mechanistic_Throughput Limit	Hallmark_Communication; Hallmark_Inflammation; Hallmark_NutrientSensing	Stage_Adaptive; Stage_Functional	Tier 4
506095214	McEwen	2007	Physiology and neurobiology of stress and adaptation: central role of the brain	Physiological reviews	McEwen, B. S.	10.1152/physrev.00041.2006	https://doi.org/10.1152/physrev.00041.2006	JOUR	Review	Study_Review	Mechanistic_Environmental exposure; Mechanistic_Redox Imbalance; Mechanistic_Substrate reallocation; Mechanistic_Throughput Limit	Hallmark_Communication; Hallmark_Epigenetics; Hallmark_Inflammation; Hallmark_StemCells	Stage_Adaptive; Stage_Functional; Stage_Structural	Tier 4
506095215	McEwen	2003	The concept of allostasis in biology and biomedicine	Hormones and behavior	McEwen, B. S., & Wingfield, J. C.	10.1016/s0018-506x(02)00024-7	https://doi.org/10.1016/s0018-506x(02)00024-7	JOUR	Review	Study_Review	Mechanistic_ATP limitation; Mechanistic_Environmental exposure; Mechanistic_Redox Imbalance; Mechanistic_Substrate reallocation; Mechanistic_Throughput Limit	Hallmark_Communication; Hallmark_Epigenetics; Hallmark_Inflammation; Hallmark_NutrientSensing	Stage_Adaptive; Stage_Functional; Stage_Structural	Tier 4
506095216	Meeusen	2012	Central fatigue: the serotonin hypothesis and beyond	Sports medicine	Meeusen, R., Watson, P., Hasegawa, H., Roelands, B., & Piacentini, M. F.	10.2165/00007256-200636100-00006	https://doi.org/10.2165/00007256-200636100-00006	JOUR	Review	Study_Review	Mechanistic_ATP limitation; Mechanistic_Environmental exposure; Mechanistic_Redox Imbalance; Mechanistic_Substrate reallocation; Mechanistic_Throughput Limit	Hallmark_Communication; Hallmark_Inflammation; Hallmark_NutrientSensing	Stage_Adaptive	Tier 4
506095217	Metallo	2013	Understanding Metabolic Regulation and Its Influence on Cell Physiology	Molecular cell	Metallo, Christian M., & Vander Heiden, Matthew G.	10.1016/j.molcel.2013.01.018	https://doi.org/10.1016/j.molcel.2013.01.018	JOUR	Review	Study_Review	Mechanistic_ATP limitation; Mechanistic_Redox Imbalance; Mechanistic_Substrate reallocation; Mechanistic_Throughput Limit	Hallmark_Communication; Hallmark_Epigenetics; Hallmark_NutrientSensing; Hallmark_Proteostasis	Stage_Adaptive	Tier 4
506095218	Monzel	2024	The energetics of cellular life transitions	Life metabolism, 3(3),	Monzel, A. S., Levin, M., & Picard, M.	10.1093/lifemeta/load051	https://doi.org/10.1093/lifemeta/load051	JOUR	Review	Study_Review	Mechanistic_ATP limitation; Mechanistic_Environmental exposure; Mechanistic_MQC impairment; Mechanistic_Substrate reallocation; Mechanistic_Throughput Limit	Hallmark_Communication; Hallmark_Epigenetics; Hallmark_NutrientSensing; Hallmark_Proteostasis	Stage_Adaptive; Stage_Functional	Tier 4
rayyan-217827754	Mountjoy	2018	IOC consensus statement on relative energy deficiency in sport (RED-S): 2018 update	British journal of sports medicine	Mountjoy, M., Sundgot-Borgen, J. K., Burke, L. M., Ackerman, K. E., Blauwet, C., Constantini, N.,...	10.1136/bjsports-2018-099193	https://doi.org/10.1136/bjsports-2018-099193	JOUR	Human	Study_Review	Mechanistic_ATP limitation; Mechanistic_Environmental exposure; Mechanistic_Redox Imbalance; Mechanistic_Substrate reallocation; Mechanistic_Throughput Limit	Hallmark_Communication; Hallmark_Inflammation; Hallmark_Senescence; Hallmark_StemCells	Stage_Adaptive; Stage_Functional; Stage_Structural	Tier 4
506095220	Muscaritoli	2023	Disease-related malnutrition with inflammation and cachexia	Clinical nutrition	Muscaritoli, M., Imbimbo, G., Jager-Wittenaar, H., Cederholm, T., Rothenberg, E., di Girolamo, F....	10.1016/j.clnu.2023.05.013	https://doi.org/10.1016/j.clnu.2023.05.013	JOUR	Review	Study_Review	Mechanistic_ATP limitation; Mechanistic_Environmental exposure; Mechanistic_Redox Imbalance; Mechanistic_Substrate reallocation; Mechanistic_Throughput Limit	Hallmark_Communication; Hallmark_Inflammation; Hallmark_Macroautophagy; Hallmark_NutrientSensing; Hallmark_Proteostasis	Stage_Functional; Stage_Structural	Tier 4
506095221	Nakajima	2022	High Aspartate Aminotransferase/Alanine Aminotransferase Ratio May Be Associated with All-Cause Mortality in the Elderly: A Retrospective Cohort Study Using Artificial Intelligence and Conventional Analysis	Healthcare	Nakajima, K., Yuno, M., Tanaka, K., & Nakamura, T.	10.3390/healthcare10040674	https://doi.org/10.3390/healthcare10040674	JOUR	Human	Study_Human; Study_Journal Article (Cohort Study)	Mechanistic_ATP limitation; Mechanistic_Redox Imbalance; Mechanistic_Substrate reallocation; Mechanistic_Throughput Limit	Hallmark_Communication; Hallmark_Inflammation; Hallmark_NutrientSensing; Hallmark_Proteostasis	Stage_Functional; Stage_Structural	Tier 3
506095222	Netea	2016	Trained immunity: A program of innate immune memory in health and disease	Science (New York, N.Y.)	Netea, M. G., Joosten, L. A., Latz, E., Mills, K. H., Natoli, G., Stunnenberg, H. G.,…Xavier, R. J.	10.1126/science.aaf1098	https://doi.org/10.1126/science.aaf1098	JOUR	Review	Study_Review	Mechanistic_Environmental exposure; Mechanistic_Redox Imbalance; Mechanistic_Substrate reallocation; Mechanistic_Throughput Limit	Hallmark_Communication; Hallmark_Epigenetics; Hallmark_Inflammation; Hallmark_NutrientSensing	Stage_Adaptive; Stage_Functional	Tier 4
506095223	Novoa	2001	Feedback inhibition of the unfolded protein response by GADD34-mediated dephosphorylation of eIF2alpha	The Journal of cell biology	Novoa, I., Zeng, H., Harding, H. P., & Ron, D.	10.1083/jcb.153.5.1011	https://doi.org/10.1083/jcb.153.5.1011	JOUR	Cellular	Study_Cellular; Study_Journal Article (Experimental Study)	Mechanistic_ATP limitation; Mechanistic_MQC impairment; Mechanistic_Redox Imbalance; Mechanistic_Substrate reallocation	Hallmark_Communication; Hallmark_NutrientSensing; Hallmark_Proteostasis	Stage_Adaptive	Tier 2
506095224	Ochando	2023	Trained immunity — basic concepts and contributions to immunopathology	Nat Rev Nephrol 19,	Ochando, J., Mulder, W. J. M., Madsen, J. C., Netea, M. G., & Duivenvoorden, R.	10.1038/s41581-022-00633-5	https://doi.org/10.1038/s41581-022-00633-5	JOUR	Review	Study_Review	Mechanistic_Environmental exposure; Mechanistic_MQC impairment; Mechanistic_Redox Imbalance; Mechanistic_Substrate reallocation	Hallmark_Communication; Hallmark_Epigenetics; Hallmark_Inflammation; Hallmark_StemCells	Stage_Adaptive; Stage_Structural	Tier 4
506095225	Olenchock	2017	Biochemical Underpinnings of Immune Cell Metabolic Phenotypes	Immunity	Olenchock, B. A., Rathmell, J. C., & Vander Heiden, M. G.	10.1016/j.immuni.2017.04.013	https://doi.org/10.1016/j.immuni.2017.04.013	JOUR	Review	Study_Review	Mechanistic_ATP limitation; Mechanistic_Redox Imbalance; Mechanistic_Substrate reallocation; Mechanistic_Throughput Limit	Hallmark_Communication; Hallmark_Inflammation; Hallmark_NutrientSensing	Stage_Adaptive; Stage_Functional	Tier 4
506095226	Pakos-Zebrucka	2016	The integrated stress response	EMBO reports	Pakos-Zebrucka, K., Koryga, I., Mnich, K., Ljujic, M., Samali, A., & Gorman, A. M.	10.15252/embr.201642195	https://doi.org/10.15252/embr.201642195	JOUR	Review	Study_Review	Mechanistic_ATP limitation; Mechanistic_MQC impairment; Mechanistic_Redox Imbalance; Mechanistic_Substrate reallocation	Hallmark_Communication; Hallmark_NutrientSensing; Hallmark_Proteostasis; Hallmark_Senescence	Stage_Adaptive; Stage_Structural	Tier 4
506095227	Paulussen	2021	Anabolic Resistance of Muscle Protein Turnover Comes in Various Shapes and Sizes	Frontiers in nutrition	Paulussen, K. J. M., McKenna, C. F., Beals, J. W., Wilund, K. R., Salvador, A. F., & Burd, N. A.	10.3389/fnut.2021.615849	https://doi.org/10.3389/fnut.2021.615849	JOUR	Review	Study_Review	Mechanistic_ATP limitation; Mechanistic_Redox Imbalance; Mechanistic_Substrate reallocation; Mechanistic_Throughput Limit	Hallmark_Communication; Hallmark_Inflammation; Hallmark_NutrientSensing	Stage_Adaptive; Stage_Functional	Tier 4
506095228	Peeri	2021	Association of serum levels of antioxidant micronutrients with mortality in US adults: National Health and Nutrition Examination Survey 1999-2002	Public health nutrition	Peeri, N. C., Chai, W., Cooney, R. V., & Tao, M. H.	10.1017/S1368980020004619	https://doi.org/10.1017/S1368980020004619	JOUR	Human	Study_Human; Study_Journal Article (Cohort Study)	Mechanistic_Environmental exposure; Mechanistic_Redox Imbalance; Mechanistic_Substrate reallocation	Hallmark_Communication; Hallmark_Inflammation; Hallmark_NutrientSensing	Stage_Functional; Stage_Structural	Tier 3
506095229	Picard	2022	Mitochondrial signal transduction	Cell metabolism	Picard, M., & Shirihai, O. S.	10.1016/j.cmet.2022.10.008	https://doi.org/10.1016/j.cmet.2022.10.008	JOUR	Review	Study_Review	Mechanistic_MQC impairment; Mechanistic_Redox Imbalance; Mechanistic_Substrate reallocation; Mechanistic_Throughput Limit	Hallmark_Communication; Hallmark_Epigenetics; Hallmark_Inflammation; Hallmark_NutrientSensing	Stage_Adaptive; Stage_Functional	Tier 4
rayyan-217827766	Pizzorno	2020	Thoughts on a Unified Theory of Disease	Integrative medicine (Encinitas, Calif.)	Pizzorno, J.			JOUR	Human	Study_Review	Mechanistic_ATP limitation; Mechanistic_Environmental exposure; Mechanistic_Redox Imbalance; Mechanistic_Substrate reallocation; Mechanistic_Throughput Limit	Hallmark_Communication; Hallmark_Inflammation; Hallmark_Senescence; Hallmark_StemCells	Stage_Adaptive; Stage_Functional; Stage_Structural	Tier 4
rayyan-217827767	Prisabela	2023	Characteristics of Pregnant Woman with Chronic Energy Deficiency in Puskesmas Gesang, Lumajang on 2020: Descriptive Analysis	Media Gizi Kesmas	Prisabela, M., Nadhiroh, S. R., & Isaura, E. R.	10.20473/mgk.v12i2.2023.643-648	https://doi.org/10.20473/mgk.v12i2.2023.643-648	JOUR	Human	Study_Review	Mechanistic_ATP limitation; Mechanistic_Environmental exposure; Mechanistic_Redox Imbalance; Mechanistic_Substrate reallocation; Mechanistic_Throughput Limit	Hallmark_Communication; Hallmark_Inflammation; Hallmark_Senescence; Hallmark_StemCells	Stage_Adaptive; Stage_Functional; Stage_Structural	Tier 4
506095232	Ristow	2014	Mitohormesis: Promoting Health and Lifespan by Increased Levels of Reactive Oxygen Species (ROS)	Dose-response : a publication of International Hormesis Society	Ristow, M., & Schmeisser, K.	10.2203/dose-response.13-035.Ristow	https://doi.org/10.2203/dose-response.13-035.Ristow	JOUR	Review	Study_Review	Mechanistic_Redox Imbalance; Mechanistic_Substrate reallocation; Mechanistic_Throughput Limit	Hallmark_Communication; Hallmark_Inflammation; Hallmark_NutrientSensing; Hallmark_Proteostasis; Hallmark_StemCells	Stage_Adaptive; Stage_Functional	Tier 4
506095233	Ryan	2022	The Molecular Basis of Resilience: A Narrative Review	Frontiers in psychiatry	Ryan, M., & Ryznar, R.	10.3389/fpsyt.2022.856998	https://doi.org/10.3389/fpsyt.2022.856998	JOUR	Review	Study_Review	Mechanistic_MQC impairment; Mechanistic_Redox Imbalance; Mechanistic_Substrate reallocation; Mechanistic_Throughput Limit	Hallmark_Communication; Hallmark_Epigenetics; Hallmark_Inflammation; Hallmark_NutrientSensing; Hallmark_Senescence	Stage_Adaptive; Stage_Functional	Tier 4
rayyan-217827773	Selye	1950	Stress and the General Adaptation Syndrome	British medical journal	Selye, H.	10.1136/bmj.1.4667.1383	https://doi.org/10.1136/bmj.1.4667.1383	JOUR	Human	Study_Review	Mechanistic_ATP limitation; Mechanistic_Environmental exposure; Mechanistic_Redox Imbalance; Mechanistic_Substrate reallocation; Mechanistic_Throughput Limit	Hallmark_Communication; Hallmark_Inflammation; Hallmark_Senescence; Hallmark_StemCells	Stage_Adaptive; Stage_Functional; Stage_Structural	Tier 3
506095237	Sganga	1985	Reprioritization of hepatic plasma protein release in trauma and sepsis	Archives of surgery (Chicago, Ill. : 1960)	Sganga, G., Siegel, J. H., Brown, G., Coleman, B., Wiles, C. E., 3rd, Belzberg, H.,…Placko, R.	10.1001/archsurg.1985.01390260051008	https://doi.org/10.1001/archsurg.1985.01390260051008	JOUR	Human	Study_Human; Study_Journal Article (Clinical / Observational Study)	Mechanistic_ATP limitation; Mechanistic_Substrate reallocation; Mechanistic_Throughput Limit	Hallmark_Communication; Hallmark_Inflammation; Hallmark_NutrientSensing	Stage_Adaptive; Stage_Structural	Tier 3
506095238	Shaulson	2024	The brain–body energy conservation model of aging	Nature aging	Shaulson, E. D., Cohen, A. A., & Picard, M.	10.1038/s43587-024-00716-x	https://doi.org/10.1038/s43587-024-00716-x	JOUR	Review	Study_Review	Mechanistic_ATP limitation; Mechanistic_Redox Imbalance; Mechanistic_Substrate reallocation; Mechanistic_Throughput Limit	Hallmark_Communication; Hallmark_Inflammation; Hallmark_NutrientSensing; Hallmark_Senescence; Hallmark_StemCells	Stage_Adaptive; Stage_Structural	Tier 4
506095239	Speakman	2021	Carbohydrates, insulin, and obesity	Science	Speakman, J. R., & Hall, K. D.	10.1126/science.aav0448	https://doi.org/10.1126/science.aav0448	JOUR	Review	Study_Review	Mechanistic_ATP limitation; Mechanistic_Substrate reallocation; Mechanistic_Throughput Limit	Hallmark_Communication; Hallmark_Inflammation; Hallmark_NutrientSensing	Stage_Adaptive; Stage_Functional	Tier 4
506095240	Straub	2017	The brain and immune system prompt energy shortage in chronic inflammation and ageing	Nature reviews. Rheumatology	Straub, R. H.	10.1038/nrrheum.2017.172	https://doi.org/10.1038/nrrheum.2017.172	JOUR	Review	Study_Review	Mechanistic_ATP limitation; Mechanistic_Redox Imbalance; Mechanistic_Substrate reallocation; Mechanistic_Throughput Limit	Hallmark_Communication; Hallmark_Inflammation; Hallmark_NutrientSensing; Hallmark_Senescence	Stage_Adaptive; Stage_Structural	Tier 4
506095241	Tsigos	2002	Hypothalamic–pituitary–adrenal axis, neuroendocrine factors and stress	Journal of psychosomatic research	Tsigos, C., & Chrousos, G. P.	10.1016/s0022-3999(02)00429-4	https://doi.org/10.1016/s0022-3999(02)00429-4	JOUR	Review	Study_Review	Mechanistic_ATP limitation; Mechanistic_Redox Imbalance; Mechanistic_Substrate reallocation; Mechanistic_Throughput Limit	Hallmark_Communication; Hallmark_Inflammation; Hallmark_NutrientSensing	Stage_Adaptive; Stage_Structural	Tier 4
506095242	Vermeulen	2020	The exposome and health: Where chemistry meets biology	Science (New York, N.Y.)	Vermeulen, R., Schymanski, E. L., Barabási, A. L., & Miller, G. W.	10.1126/science.aay3164	https://doi.org/10.1126/science.aay3164	JOUR	Review	Study_Review	Mechanistic_Environmental exposure; Mechanistic_MQC impairment; Mechanistic_Redox Imbalance; Mechanistic_Substrate reallocation	Hallmark_Communication; Hallmark_Epigenetics; Hallmark_Inflammation; Hallmark_Microbiome	Stage_Adaptive; Stage_Functional	Tier 4
506095243	Vuscan	2024	Trained immunity: General and emerging concepts	Immunological reviews	Vuscan, P., Kischkel, B., Joosten, L. A. B., & Netea, M. G.	10.1111/imr.13326	https://doi.org/10.1111/imr.13326	JOUR	Review	Study_Review	Mechanistic_MQC impairment; Mechanistic_Redox Imbalance; Mechanistic_Substrate reallocation; Mechanistic_Throughput Limit	Hallmark_Communication; Hallmark_Epigenetics; Hallmark_Inflammation; Hallmark_StemCells	Stage_Adaptive	Tier 4
506095245	Wang	2024	Macrophage senescence in health and diseases	Acta pharmaceutica Sinica. B	Wang, L., Hong, W., Zhu, H., He, Q., Yang, B., Wang, J., & Weng, Q.	10.1016/j.apsb.2024.01.008	https://doi.org/10.1016/j.apsb.2024.01.008	JOUR	Review	Study_Review	Mechanistic_ATP limitation; Mechanistic_MQC impairment; Mechanistic_Redox Imbalance; Mechanistic_Substrate reallocation; Mechanistic_Throughput Limit	Hallmark_Communication; Hallmark_Inflammation; Hallmark_Macroautophagy; Hallmark_Senescence; Hallmark_StemCells	Stage_Adaptive; Stage_Structural	Tier 4
506095246	Wang	2025	The mitochondrial integrated stress response: A novel approach to anti-aging and pro-longevity	Ageing research reviews	Wang, X., & Zhang, G.	10.1016/j.arr.2024.102603	https://doi.org/10.1016/j.arr.2024.102603	JOUR	Review	Study_Review	Mechanistic_ATP limitation; Mechanistic_MQC impairment; Mechanistic_Redox Imbalance; Mechanistic_Throughput Limit	Hallmark_Communication; Hallmark_NutrientSensing; Hallmark_Proteostasis; Hallmark_Senescence	Stage_Adaptive; Stage_Functional	Tier 4
506095247	Warde	2023	Age-related Changes in the Adrenal Cortex: Insights and Implications	Journal of the Endocrine Society	Warde, K. M., Smith, L. J., & Basham, K. J.	10.1210/jendso/bvad097	https://doi.org/10.1210/jendso/bvad097	JOUR	Review	Study_Review	Mechanistic_ATP limitation; Mechanistic_MQC impairment; Mechanistic_Substrate reallocation; Mechanistic_Throughput Limit	Hallmark_Communication; Hallmark_Genomic; Hallmark_Inflammation; Hallmark_Senescence; Hallmark_StemCells	Stage_Adaptive; Stage_Structural	Tier 4
506095248	Wek	2018	Role of eIF2α Kinases in Translational Control and Adaptation to Cellular Stress	Cold Spring Harbor perspectives in biology	Wek, R. C.	10.1101/cshperspect.a032870		JOUR	Review	Study_Review	Mechanistic_ATP limitation; Mechanistic_MQC impairment; Mechanistic_Redox Imbalance; Mechanistic_Substrate reallocation	Hallmark_Communication; Hallmark_NutrientSensing; Hallmark_Proteostasis	Stage_Adaptive; Stage_Functional	Tier 4
506095249	West	2008	Effects of a cognitive behavioural intervention on athletes' stress, recovery and performance		West, J.	10.14264/151292	https://doi.org/10.14264/151292	THES	Human	Study_Human; Study_Journal Article (Intervention Study)	Mechanistic_ATP limitation; Mechanistic_Environmental exposure; Mechanistic_Substrate reallocation	Hallmark_Communication; Hallmark_Inflammation	Stage_Adaptive; Stage_Functional	Tier 2
506095251	Willmann	2024	Physiologic disruption and metabolic reprogramming in infection and sepsis	Cell metabolism	Willmann, K., & Moita, L. F.	10.1016/j.cmet.2024.02.013	https://doi.org/10.1016/j.cmet.2024.02.013	JOUR	Review	Study_Review	Mechanistic_ATP limitation; Mechanistic_Redox Imbalance; Mechanistic_Substrate reallocation; Mechanistic_Throughput Limit	Hallmark_Communication; Hallmark_Inflammation; Hallmark_NutrientSensing	Stage_Adaptive; Stage_Structural	Tier 4
506095252	Wolfe	2006	The underappreciated role of muscle in health and disease	The American journal of clinical nutrition	Wolfe, R. R.	10.1093/ajcn/84.3.475	https://doi.org/10.1093/ajcn/84.3.475	JOUR	Review	Study_Review	Mechanistic_ATP limitation; Mechanistic_Substrate reallocation; Mechanistic_Throughput Limit	Hallmark_Communication; Hallmark_NutrientSensing; Hallmark_Proteostasis	Stage_Adaptive; Stage_Functional	Tier 4
506095253	Yiallouris	2019	Adrenal Aging and Its Implications on Stress Responsiveness in Humans	Frontiers in endocrinology	Yiallouris, A., Tsioutis, C., Agapidaki, E., Zafeiri, M., Agouridis, A. P., Ntourakis, D., & John...	10.3389/fendo.2019.00054	https://doi.org/10.3389/fendo.2019.00054	JOUR	Review	Study_Review	Mechanistic_Redox Imbalance; Mechanistic_Substrate reallocation; Mechanistic_Throughput Limit	Hallmark_Communication; Hallmark_Inflammation; Hallmark_NutrientSensing; Hallmark_Senescence	Stage_Adaptive; Stage_Functional	Tier 4
506095254	Youle	2012	Mitochondrial Fission, Fusion, and Stress	Science (New York, N.Y.)	Youle, R. J., & van der Bliek, A. M.	10.1126/science.1219855	https://doi.org/10.1126/science.1219855	JOUR	Review	Study_Review	Mechanistic_ATP limitation; Mechanistic_MQC impairment; Mechanistic_Redox Imbalance; Mechanistic_Throughput Limit	Hallmark_Communication; Hallmark_Macroautophagy; Hallmark_Proteostasis; Hallmark_Senescence	Stage_Adaptive; Stage_Functional; Stage_Structural	Tier 4
506095255	Yuk	2020	Inflammasome and Mitophagy Connection in Health and Disease	International journal of molecular sciences	Yuk, J.-M., Silwal, P., & Jo, E.-K.	10.3390/ijms21134714	https://doi.org/10.3390/ijms21134714	JOUR	Review	Study_Review	Mechanistic_ATP limitation; Mechanistic_MQC impairment; Mechanistic_Redox Imbalance; Mechanistic_Throughput Limit	Hallmark_Communication; Hallmark_Inflammation; Hallmark_Macroautophagy; Hallmark_Proteostasis	Stage_Adaptive; Stage_Functional; Stage_Structural	Tier 4
506095256	Zera	2001	The Physiology of Life History Trade-Offs in Animals	Annual Review of Ecological Systems	Zera, A. J., & Harshman, L. G.	10.1146/annurev.ecolsys.32.081501.114006	https://doi.org/10.1146/annurev.ecolsys.32.081501.114006	JOUR	Review	Study_Review	Mechanistic_ATP limitation; Mechanistic_Environmental exposure; Mechanistic_Substrate reallocation; Mechanistic_Throughput Limit	Hallmark_Communication; Hallmark_Inflammation; Hallmark_NutrientSensing	Stage_Adaptive	Tier 4
506095257	Seyfried	2025	The Warburg hypothesis and the emergence of the mitochondrial metabolic theory of cancer	Journal of Bioenergetics and Biomembranes	Seyfried, Thomas N.; Lee, Derek C.; Duraj, Tomas; Ta, Nathan L.; Mukherjee, Purna; Kiebish, Michael; Arismendi-Morillo, Gabriel; Chinopoulos, Christos	10.1007/s10863-025-10059-w	https://doi.org/10.1007/s10863-025-10059-w	JOUR	Review	Study_Review	Mechanistic_ATP limitation; Mechanistic_Redox Imbalance; Mechanistic_Substrate reallocation; Mechanistic_Throughput Limit	Hallmark_Communication; Hallmark_Inflammation; Hallmark_NutrientSensing	Stage_Adaptive; Stage_Functional; Stage_Structural	Tier 4
506095258	Fuellen G	2019	Health and Aging: Unifying Concepts, Scores, Biomarkers and Pathways	Aging and Disease	Fuellen G, Jansen L, Cohen AA, et al.	10.14336/AD.2018.1030	https://doi.org/10.14336/AD.2018.1030	JOUR	Review	Study_Review	Mechanistic_ATP limitation; Mechanistic_Substrate reallocation; Mechanistic_Throughput Limit	Hallmark_Communication; Hallmark_Inflammation; Hallmark_NutrientSensing; Hallmark_Senescence	Stage_Adaptive; Stage_Functional	Tier 4
506095259	Gaylord A	2023	Biomarkers of aging through the life course: a recent literature update	Current Opinion in Epidemiology and Public Health	Gaylord A, Cohen AA, Kupsco A	10.1097/PXH.0000000000000018	https://doi.org/10.1097/PXH.0000000000000018	JOUR	Review	Study_Review	Mechanistic_Environmental exposure; Mechanistic_Redox Imbalance; Mechanistic_Substrate reallocation; Mechanistic_Throughput Limit	Hallmark_Communication; Hallmark_Epigenetics; Hallmark_Inflammation; Hallmark_Senescence	Stage_Adaptive; Stage_Functional	Tier 4
506095260	Kelley	2025	Integrated analysis of transcriptional and metabolic responses to mitochondrial stress	Cell Reports Methods	Kelley, Liam P.; Hu, Song-Hua; Boswell, Sarah A.; Sorger, Peter K.; Ringel, Alison E.; Haigis, Marcia C.	10.1016/j.crmeth.2025.101027		JOUR	Human; Cellular	Study_Cellular; Study_Human; Study_Journal Article (Experimental Study)	Mechanistic_ATP limitation; Mechanistic_MQC impairment; Mechanistic_Redox Imbalance; Mechanistic_Substrate reallocation; Mechanistic_Throughput Limit	Hallmark_Communication; Hallmark_Epigenetics; Hallmark_Inflammation; Hallmark_NutrientSensing	Stage_Adaptive; Stage_Functional	Tier 2
506095261	Manoharan	2025	The 15-year survival advantage: Immune resilience as a salutogenic force in healthy aging	Aging Cell	Manoharan, Muthu Saravanan; Lee, Grace C.; Harper, Nathan; Meunier, Justin A.; Restrepo, Marcos I.; Jimenez, Fabio; Karekatt, Sreenath; Branum, Anne P.; Gaitan, Alvaro A.; Andampour, Kian; Smith, Alisha M.; Mader, Michael; Noronha, Michelle; Tripathy, Devjit; Zhang, Nu; Moreira, Alvaro G.; Pandranki, Lavanya; Ahuja, Sunil K.	10.1111/acel.70063	https://doi.org/10.1111/acel.70063	JOUR	Human	Study_Human; Study_Journal Article (Clinical / Observational Study)	Mechanistic_ATP limitation; Mechanistic_Redox Imbalance; Mechanistic_Substrate reallocation; Mechanistic_Throughput Limit	Hallmark_Communication; Hallmark_Inflammation; Hallmark_NutrientSensing; Hallmark_Senescence	Stage_Adaptive; Stage_Functional; Stage_Structural	Tier 3
506095262	Zhu	2025	Identification of a resistance-exercise-specific signalling pathway that drives skeletal muscle growth	Nature metabolism	Zhu, W.G.; Thomas, A.C.Q.; Wilson, G.M.; et al.	10.1038/s42255-025-01298-7	https://doi.org/10.1038/s42255-025-01298-7	JOUR	Human; Animal	Study_Animal; Study_Human; Study_Journal Article (Experimental Study)	Mechanistic_ATP limitation; Mechanistic_Redox Imbalance; Mechanistic_Substrate reallocation; Mechanistic_Throughput Limit	Hallmark_Communication; Hallmark_NutrientSensing; Hallmark_Proteostasis	Stage_Adaptive; Stage_Functional; Stage_Structural	Tier 2
506095263	McDade TW	2023	Three common assumptions about inflammation, aging, and health that are probably wrong	Proceedings of the National Academy of Sciences (PNAS)	McDade TW	10.1073/pnas.2317232120	https://doi.org/10.1073/pnas.2317232120	JOUR	Review	Study_Review	Mechanistic_Environmental exposure; Mechanistic_Redox Imbalance; Mechanistic_Substrate reallocation; Mechanistic_Throughput Limit	Hallmark_Epigenetics; Hallmark_Inflammation; Hallmark_Microbiome	Stage_Adaptive; Stage_Functional	Tier 4
506095264	Lastra Cagigas M	2025	Dietary and pharmacological energy restriction and exercise for healthspan extension	Trends in Endocrinology & Metabolism	Lastra Cagigas M, De Ciutiis I, Masedunskas A, Fontana L	10.1016/j.tem.2025.04.001		JOUR	Review	Study_Review	Mechanistic_ATP limitation; Mechanistic_Environmental exposure; Mechanistic_Redox Imbalance; Mechanistic_Substrate reallocation; Mechanistic_Throughput Limit	Hallmark_Communication; Hallmark_Inflammation; Hallmark_NutrientSensing	Stage_Adaptive; Stage_Functional	Tier 4
506095265	Curovic I	2025	The role of resistance exercise-induced local metabolic stress in mediating systemic health and functional adaptations: could condensed training volume unlock greater benefits beyond time efficiency?	Frontiers in Physiology	Curovic I	10.3389/fphys.2025.1549609	https://doi.org/10.3389/fphys.2025.1549609	JOUR	Review	Study_Review	Mechanistic_ATP limitation; Mechanistic_Environmental exposure; Mechanistic_Redox Imbalance; Mechanistic_Substrate reallocation; Mechanistic_Throughput Limit	Hallmark_Communication; Hallmark_Inflammation; Hallmark_NutrientSensing; Hallmark_Proteostasis	Stage_Adaptive; Stage_Functional; Stage_Structural	Tier 4
506095266	Feeney SP	2025	Sleep loss is a metabolic disorder	Science Signaling	Feeney SP, McCarthy JM, Petruconis CR, Tudor JC	10.1126/scisignal.adp9358	https://www.science.org/doi/10.1126/scisignal.adp9358	JOUR	Review	Study_Review	Mechanistic_ATP limitation; Mechanistic_Environmental exposure; Mechanistic_Redox Imbalance; Mechanistic_Substrate reallocation; Mechanistic_Throughput Limit	Hallmark_Communication; Hallmark_Inflammation; Hallmark_NutrientSensing; Hallmark_Senescence	Stage_Adaptive; Stage_Functional	Tier 4
506095267	Fülöp B	2025	How does chronic psychosocial distress induce pain? Focus on neuroinflammation and neuroplasticity changes	Brain, Behavior, & Immunity - Health	Fülöp B, Borbély É, Helyes Z	10.1016/j.bbih.2025.100964	https://doi.org/10.1016/j.bbih.2025.100964	JOUR	Review	Study_Review	Mechanistic_ATP limitation; Mechanistic_Environmental exposure; Mechanistic_Redox Imbalance; Mechanistic_Substrate reallocation; Mechanistic_Throughput Limit	Hallmark_Communication; Hallmark_Inflammation	Stage_Adaptive; Stage_Functional; Stage_Structural	Tier 4
506095268	Vodovotz Y	2025	A multiscale inflammatory map: linking individual stress to societal dysfunction	Frontiers in Science	Vodovotz Y, Arciero J, Verschure PFMJ, Katz DL	10.3389/fsci.2023.1239462	https://doi.org/10.3389/fsci.2023.1239462	JOUR	Review	Study_Review	Mechanistic_Environmental exposure; Mechanistic_Redox Imbalance; Mechanistic_Substrate reallocation; Mechanistic_Throughput Limit	Hallmark_Communication; Hallmark_Inflammation; Hallmark_NutrientSensing; Hallmark_Senescence	Stage_Adaptive; Stage_Functional	Tier 4
506095269	Rachel	2025	Relationship troubles at the mitochondrial level and what it might mean for human disease	Open Biology	Rachel James	10.1098/rsob.240331		JOUR	Review	Study_Review	Mechanistic_ATP limitation; Mechanistic_MQC impairment; Mechanistic_Redox Imbalance; Mechanistic_Substrate reallocation; Mechanistic_Throughput Limit	Hallmark_Communication; Hallmark_Epigenetics; Hallmark_Inflammation; Hallmark_NutrientSensing	Stage_Adaptive; Stage_Functional	Tier 4
506095271	Wu	2025	Immunological biomarkers of aging	The Journal of Immunology	Wu, F.; Mu, W.-C.; Markov, N. T.; Fuentealba, M.; Halaweh, H.; Senchyna, F.; Manwaring-Mueller, M. N.; Winer, D. A.; Furman, D.	10.1093/jimmun/vkae036	https://doi.org/10.1093/jimmun/vkae036	JOUR	Review	Study_Review	Mechanistic_ATP limitation; Mechanistic_Environmental exposure; Mechanistic_Substrate reallocation; Mechanistic_Throughput Limit	Hallmark_Communication; Hallmark_Inflammation; Hallmark_NutrientSensing; Hallmark_Senescence	Stage_Adaptive; Stage_Functional	Tier 4
506095272	Epel ES	2009	Psychological and metabolic stress: A recipe for accelerated cellular aging?	Hormones (Athens)	Epel ES			JOUR	Review	Study_Review	Mechanistic_ATP limitation; Mechanistic_Environmental exposure; Mechanistic_Redox Imbalance; Mechanistic_Substrate reallocation; Mechanistic_Throughput Limit	Hallmark_Communication; Hallmark_Epigenetics; Hallmark_Inflammation; Hallmark_NutrientSensing; Hallmark_Senescence	Stage_Adaptive; Stage_Functional; Stage_Structural	Tier 4
506095273	Murata S	2024	Blood biomarker profiles and exceptional longevity: comparison of centenarians and non-centenarians in a 35-year follow-up of the Swedish AMORIS cohort	GeroScience	Murata S, Ebeling M, Meyer AC, Schmidt-Mende K, Hammar N, Modig K	10.1007/s11357-023-00936-w	https://doi.org/10.1007/s11357-023-00936-w	JOUR	Human	Study_Human; Study_Journal Article (Cohort Study)	Mechanistic_ATP limitation; Mechanistic_Redox Imbalance; Mechanistic_Substrate reallocation; Mechanistic_Throughput Limit	Hallmark_Communication; Hallmark_Inflammation; Hallmark_NutrientSensing; Hallmark_Senescence	Stage_Adaptive; Stage_Functional	Tier 3
506095274	Gunst J	2025	Nutrition and metabolic control for ICU patients	Intensive Care Medicine	Gunst J, Egi M, Van den Berghe G	10.1007/s00134-025-07937-7	https://doi.org/10.1007/s00134-025-07937-7	JOUR	Review	Study_Review	Mechanistic_ATP limitation; Mechanistic_Environmental exposure; Mechanistic_Redox Imbalance; Mechanistic_Substrate reallocation; Mechanistic_Throughput Limit	Hallmark_Communication; Hallmark_Macroautophagy; Hallmark_NutrientSensing	Stage_Adaptive; Stage_Functional	Tier 4
506095275	Devine J	2025	Brain–body mitochondrial distribution patterns lack coherence and point to tissue-specific regulatory mechanisms	Life Metabolism	Devine J, Monzel AS, Shire D, Rosenberg AM, Junker A, Cohen AA, Picard M	10.1093/lifemeta/loaf012	https://doi.org/10.1093/lifemeta/loaf012	JOUR	Review	Study_Review	Mechanistic_ATP limitation; Mechanistic_Environmental exposure; Mechanistic_Substrate reallocation; Mechanistic_Throughput Limit	Hallmark_Communication; Hallmark_Macroautophagy; Hallmark_NutrientSensing	Stage_Adaptive; Stage_Functional	Tier 4
506095276	Fideli ÜS	2025	Mean Corpuscular Volume and Risk of Autism Spectrum Disorder	International Journal of Vitamin and Nutrition Research	Fideli ÜS, Scher AI, Young WW, Olsen CH, Susi A, Hisle-Gorman E	10.31083/IJVNR26726	https://doi.org/10.31083/IJVNR26726	JOUR	Human	Study_Human; Study_Journal Article (Case-Control Study)	Mechanistic_ATP limitation; Mechanistic_Environmental exposure; Mechanistic_Substrate reallocation	Hallmark_Epigenetics; Hallmark_NutrientSensing; Hallmark_Senescence	Stage_Functional	Tier 3
506095277	Markus I	2021	Exercise-induced muscle damage: Mechanism, assessment and nutritional factors to accelerate recovery	European Journal of Applied Physiology	Markus I, Constantini K, Hoffman JR, Bartolomei S, Gepner Y	10.1007/s00421-020-04566-4	https://doi.org/10.1007/s00421-020-04566-4	JOUR	Review	Study_Review	Mechanistic_ATP limitation; Mechanistic_Environmental exposure; Mechanistic_Redox Imbalance; Mechanistic_Substrate reallocation	Hallmark_Communication; Hallmark_Inflammation; Hallmark_Proteostasis; Hallmark_StemCells	Stage_Adaptive; Stage_Functional; Stage_Structural	Tier 4
506095278	Le Lay S	2025	Exploring adipose tissue-derived extracellular vesicles in inter-organ crosstalk: Implications for metabolic regulation and adipose tissue function	Cell Reports	Le Lay S, Scherer PE	10.1016/j.celrep.2025.115732	https://doi.org/10.1016/j.celrep.2025.115732	JOUR	Review	Study_Review	Mechanistic_Environmental exposure; Mechanistic_MQC impairment; Mechanistic_Substrate reallocation	Hallmark_Communication; Hallmark_Inflammation; Hallmark_NutrientSensing	Stage_Adaptive; Stage_Structural	Tier 4
506095279	Patikas DA	2018	Exercise-induced fatigue in young people: advances and future perspectives	European Journal of Applied Physiology	Patikas DA, Williams CA, Ratel S	10.1007/s00421-018-3823-1	https://doi.org/10.1007/s00421-018-3823-1	JOUR	Human; Review	Study_Human; Study_Review	Mechanistic_Substrate reallocation	Hallmark_Communication; Hallmark_NutrientSensing	Stage_Adaptive; Stage_Functional	Tier 4
506095280	Anker SD	2025	Intravenous Ferric Carboxymaltose in Heart Failure With Iron Deficiency: The FAIR-HF2 DZHK05 Randomized Clinical Trial	JAMA	Anker SD, Friede T, Butler J, Talha KM, Placzek M, et al.	10.1001/jama.2025.3833		JOUR	Human	Study_Human; Study_RCT	Mechanistic_ATP limitation; Mechanistic_Throughput Limit	Hallmark_Communication; Hallmark_NutrientSensing	Stage_Functional; Stage_Structural	Tier 3
506095281	Vaidya A	2025	Adrenal Insufficiency in Adults: A Review	JAMA	Vaidya A, Findling J, Bancos I	10.1001/jama.2025.5485		JOUR	Human; Review	Study_Human; Study_Review	Mechanistic_Substrate reallocation	Hallmark_Communication; Hallmark_NutrientSensing	Stage_Adaptive; Stage_Functional; Stage_Structural	Tier 4
506095282	Dobson PF	2020	Mitochondrial dysfunction impairs osteogenesis, increases osteoclast activity, and accelerates age-related bone loss	Scientific Reports	Dobson PF, Dennis EP, Hipps D, Reeve A, Laude A, Bradshaw C, Stamp C, Smith A, Deehan DJ, Turnbul...	10.1038/s41598-020-68566-2	https://doi.org/10.1038/s41598-020-68566-2	JOUR	Animal; Cellular	Study_Animal; Study_Cellular; Study_Journal Article (Experimental Study)	Mechanistic_ATP limitation; Mechanistic_MQC impairment; Mechanistic_Throughput Limit	Hallmark_Communication; Hallmark_StemCells	Stage_Adaptive; Stage_Structural	Tier 1
506095283	Didier Portilla	2025	Role of local complement activation in kidney fibrosis and repair	The Journal of clinical investigation	Didier Portilla, Vikram Sabapathy, Daniel Chauss	10.1172/JCI188345	https://doi.org/10.1172/JCI188345	JOUR	Human; Animal; Review	Study_Animal; Study_Human; Study_Review	Mechanistic_Substrate reallocation	Hallmark_Communication; Hallmark_ECM; Hallmark_Inflammation	Stage_Adaptive; Stage_Structural	Tier 4
506095284	Kim YH	2025	Senescence-resistant human mesenchymal progenitor cells counter aging in primates	Cell	Kim YH, Li Q, Hu Y, et al.	10.1016/j.cell.2025.05.021	https://doi.org/10.1016/j.cell.2025.05.021	JOUR	Animal; Cellular	Study_Animal; Study_Cellular; Study_Journal Article (Experimental Study)	Mechanistic_Substrate reallocation	Hallmark_Communication; Hallmark_Inflammation; Hallmark_Senescence; Hallmark_StemCells	Stage_Adaptive; Stage_Functional	Tier 2
506095285	Juhyun So	2023	Amygdala activity and amygdala-hippocampus connectivity: Metabolic diseases, dementia, and neuropsychiatric issues	Biomedicine & Pharmacotherapy	Juhyun Song	10.1016/j.biopha.2023.114647		JOUR	Human; Review	Study_Human; Study_Review	Mechanistic_Substrate reallocation	Hallmark_Communication; Hallmark_NutrientSensing	Stage_Adaptive; Stage_Functional; Stage_Structural	Tier 4
506095286	Evan N. Main	2023	Mitochondria as a therapeutic: a potential new frontier in driving the shift from tissue repair to regeneration	Regenerative Biomaterials	Evan N. Main, Thaiz M. Cruz, Gary L. Bowlin	10.1093/rb/rbad070	https://doi.org/10.1093/rb/rbad070	JOUR	Review	Study_Review	Mechanistic_ATP limitation; Mechanistic_MQC impairment; Mechanistic_Redox Imbalance; Mechanistic_Throughput Limit	Hallmark_Communication; Hallmark_ECM; Hallmark_Inflammation; Hallmark_StemCells	Stage_Adaptive; Stage_Structural	Tier 4
506095287	Monti P	2025	Impact of air pollution and occupational inhalation exposures on neurodegenerative disorders: An epigenetic perspective	iScience	Monti P, Biganzoli E, Bollati V	10.1016/j.isci.2025.112825	https://doi.org/10.1016/j.isci.2025.112825	JOUR	Human; Review	Study_Human; Study_Review	Mechanistic_Environmental exposure; Mechanistic_Substrate reallocation	Hallmark_Communication; Hallmark_Epigenetics; Hallmark_Inflammation	Stage_Adaptive; Stage_Structural	Tier 4
506095288	Fiani D	2025	Iron Deficiency Without Anemia and Reduced Basal Ganglia Iron Content in Youths	JAMA Network Open	Fiani D, Kim J, Hu M, Salas R, Heilbronner S, Powers J, Haque M, Dinh S, Huang X, Worthy D, Devar...	10.1001/jamanetworkopen.2025.16687	https://doi.org/10.1001/jamanetworkopen.2025.16687	JOUR	Human	Study_Human; Study_Journal Article (Cross-sectional Study)	Mechanistic_ATP limitation; Mechanistic_Substrate reallocation; Mechanistic_Throughput Limit	Hallmark_Communication; Hallmark_NutrientSensing	Stage_Adaptive; Stage_Functional	Tier 3
506095289	Antal BB	2025	Brain aging shows nonlinear transitions, suggesting a midlife “critical window” for metabolic intervention	Proceedings of the National Academy of Sciences (PNAS)	Antal BB, van Nieuwenhuizen H, Chesebro AG, Streya HH, Jones DT, Clarke K, et al.	10.1073/pnas.2416433122	https://doi.org/10.1073/pnas.2416433122	JOUR	Human	Study_Human; Study_Journal Article (Clinical / Observational Study)	Mechanistic_Substrate reallocation; Mechanistic_Throughput Limit	Hallmark_Communication; Hallmark_NutrientSensing	Stage_Adaptive; Stage_Structural	Tier 3
506095290	Guyonnet S	2025	HealthAge: evaluation of intrinsic capacity changes in humans, mice, and killifish to explore the biology of aging	GeroScience	Guyonnet S, Hooper C, Bischoff-Ferrari HA, Parini A, Santin Y, Pradère JP, Dray C, Vellas B, for ...	10.1007/s11357-025-01718-2	https://doi.org/10.1007/s11357-025-01718-2	JOUR	Human; Animal	Study_Animal; Study_Human; Study_Journal Article (Cohort Study)	Mechanistic_Substrate reallocation	Hallmark_Communication; Hallmark_Inflammation; Hallmark_NutrientSensing	Stage_Adaptive; Stage_Functional; Stage_Structural	Tier 2
506095291	Wang G	2025	Adipose tissue ageing: implications for metabolic health and lifespan	Nature Reviews Endocrinology	Wang G, Song A, Wang QA	10.1038/s41574-025-01142-8	https://doi.org/10.1038/s41574-025-01142-8	JOUR	Human; Review	Study_Human; Study_Review	Mechanistic_Substrate reallocation	Hallmark_Communication; Hallmark_Inflammation; Hallmark_NutrientSensing; Hallmark_Senescence	Stage_Adaptive; Stage_Structural	Tier 4
506095292	Yusri K	2025	The role of NAD⁺ metabolism and its modulation of mitochondria in aging and disease	npj Metabolic Health and Disease	Yusri K, Jose S, Vermeulen KS, Tan TCM, Sorrentino V	10.1038/s44324-025-00067-0	https://doi.org/10.1038/s44324-025-00067-0	JOUR	Review	Study_Review	Mechanistic_MQC impairment; Mechanistic_Redox Imbalance; Mechanistic_Throughput Limit	Hallmark_NutrientSensing; Hallmark_Proteostasis; Hallmark_Senescence	Stage_Adaptive; Stage_Structural	Tier 4
506095293	Dana Le	2025	Menopause and gastrointestinal health and disease	Nature Reviews Gastroenterology & Hepatology	Dana Ley & Sumona Saha	10.1038/s41575-025-01075-7	https://doi.org/10.1038/s41575-025-01075-7	JOUR	Human; Review	Study_Human; Study_Review	Mechanistic_Substrate reallocation	Hallmark_Communication; Hallmark_ECM; Hallmark_Microbiome; Hallmark_NutrientSensing	Stage_Adaptive; Stage_Structural	Tier 4
506095294	Trumpff C	2025	Saliva and blood cell-free mtDNA reactivity to acute psychosocial stress	Psychoneuroendocrinology	Trumpff C, Shire D, Michelson J, et al.	10.1016/j.psyneuen.2025.107506	https://doi.org/10.1016/j.psyneuen.2025.107506	JOUR	Human	Study_Human; Study_Journal Article (Experimental Study)	Mechanistic_Substrate reallocation	Hallmark_Communication	Stage_Adaptive; Stage_Functional	Tier 3
506095295	Balachandran A	2025	Pace of Aging analysis of healthspan and lifespan in older adults in the US and UK	Nature Aging	Balachandran A, Pei H, Shi Y, Beard JR, Caspi A, Cohen AA, et al.	10.1038/s43587-025-00866-6	https://doi.org/10.1038/s43587-025-00866-6	JOUR	Human	Study_Human; Study_Journal Article (Clinical / Observational Study)	Mechanistic_ATP limitation; Mechanistic_Substrate reallocation; Mechanistic_Throughput Limit	Hallmark_Communication; Hallmark_NutrientSensing; Hallmark_Senescence	Stage_Functional; Stage_Structural	Tier 3
506095296	Liu Y	2025	Therapeutic implications of mitochondrial transfer on stem cell fate in regenerative medicine	Journal of Translational Medicine	Liu Y, Dissanayaka WL, Yiu C	10.1186/s12967-025-06472-9	https://doi.org/10.1186/s12967-025-06472-9	JOUR	Review	Study_Review	Mechanistic_ATP limitation; Mechanistic_MQC impairment; Mechanistic_Redox Imbalance; Mechanistic_Throughput Limit	Hallmark_Communication; Hallmark_Inflammation; Hallmark_StemCells	Stage_Adaptive; Stage_Structural	Tier 4
506095297	Mahmoud AM	2025	Lipidomic profiling of human adiposomes identifies specific lipid shifts linked to obesity and cardiometabolic risk	JCI Insight	Mahmoud AM, Mirza I, Metwally E, et al.	10.1172/jci.insight.191872	https://doi.org/10.1172/jci.insight.191872	JOUR	Human	Study_Human; Study_Journal Article (Clinical / Observational Study)	Mechanistic_ATP limitation; Mechanistic_Redox Imbalance; Mechanistic_Substrate reallocation; Mechanistic_Throughput Limit	Hallmark_Communication; Hallmark_Inflammation; Hallmark_NutrientSensing	Stage_Adaptive; Stage_Structural	Tier 3
506095298	Misra S	2023	Current insights and emerging trends in early-onset type 2 diabetes	The Lancet Diabetes & Endocrinology	Misra S, Ke C, Srinivasan S, Goyal A, Nyriyenda MJ, Florez JC, Khunti K, Magliano DJ, Luk A	10.1016/S2213-8587(23)00225-5	https://doi.org/10.1016/S2213-8587(23)00225-5	JOUR	Human; Review	Study_Human; Study_Review	Mechanistic_ATP limitation; Mechanistic_Redox Imbalance; Mechanistic_Substrate reallocation; Mechanistic_Throughput Limit	Hallmark_Communication; Hallmark_Inflammation; Hallmark_NutrientSensing	Stage_Adaptive; Stage_Structural	Tier 4
506095299	Blaustein JR	2024	Environmental impacts on cardiovascular health and biology: An overview	Circulation Research	Blaustein JR, Quisel MJ, Hamburg NM, Wittkopp S	10.1161/CIRCRESAHA.123.323613	https://doi.org/10.1161/CIRCRESAHA.123.323613	JOUR	Human; Review	Study_Human; Study_Review	Mechanistic_Environmental exposure; Mechanistic_Redox Imbalance; Mechanistic_Substrate reallocation	Hallmark_Communication; Hallmark_Inflammation; Hallmark_NutrientSensing	Stage_Adaptive; Stage_Structural	Tier 4
506095300	Cohen AA	2025	Intrinsic health as a foundation for a science of health	Science Advances	Cohen AA, Picard M, Beard JR, Belsky DW, Herbstman J, Kuryla CL, Liu M, Makarem N, Malinsky D, Pe...	10.1126/sciadv.adu8437	https://doi.org/10.1126/sciadv.adu8437	JOUR	Review	Study_Review	Mechanistic_Substrate reallocation	Hallmark_Communication; Hallmark_NutrientSensing	Stage_Adaptive; Stage_Functional; Stage_Structural	Tier 4
506095301	London A	2025	Effects of Acute Iso- and Hypocaloric Carbohydrate Restriction on Liver Fat and Glucose and Lipid Metabolism	The Journal of Clinical Endocrinology & Metabolism	London A, Schaufuss A, Považan M, Dichman M-L, Merhout J, Dirksen C, Madsbad S, Siebner HR, Lunds...	10.1210/clinem/dgaf382	https://doi.org/10.1210/clinem/dgaf382	JOUR	Human	Study_Human; Study_RCT	Mechanistic_Substrate reallocation	Hallmark_Communication; Hallmark_NutrientSensing	Stage_Adaptive; Stage_Functional	Tier 2
506095302	Shawn D. Youngstedt	2004	Long sleep and mortality: rationale for sleep restriction	Sleep Medicine Reviews	Shawn D. Youngstedt, Daniel F. Kripke	10.1016/j.smrv.2003.10.002	https://doi.org/10.1016/j.smrv.2003.10.002	JOUR	Review	Study_Review	Mechanistic_ATP limitation; Mechanistic_Substrate reallocation; Mechanistic_Throughput Limit	Hallmark_Communication; Hallmark_NutrientSensing	Stage_Adaptive; Stage_Functional	Tier 4
506095304	Zhang X	2025	Mitochondrial dysfunction in the regulation of aging and aging-related diseases	Cell Communication and Signaling	Zhang X, Gao Y, Zhang S, et al.	10.1186/s12964-025-02308-7	https://doi.org/10.1186/s12964-025-02308-7	JOUR	Human; Review	Study_Human; Study_Review	Mechanistic_ATP limitation; Mechanistic_MQC impairment; Mechanistic_Redox Imbalance; Mechanistic_Throughput Limit	Hallmark_Communication; Hallmark_Epigenetics; Hallmark_NutrientSensing; Hallmark_Senescence	Stage_Adaptive; Stage_Structural	Tier 4
506095305	Andreazza AC	2025	Brain and body energy metabolism and potential for treatment of psychiatric disorders	Nature Mental Health	Andreazza AC, Barros LF, Behnke A, et al.	10.1038/s44220-025-00422-6	https://doi.org/10.1038/s44220-025-00422-6	JOUR	Review	Study_Review	Mechanistic_ATP limitation; Mechanistic_Redox Imbalance; Mechanistic_Substrate reallocation; Mechanistic_Throughput Limit	Hallmark_Communication; Hallmark_Inflammation; Hallmark_NutrientSensing	Stage_Adaptive; Stage_Functional	Tier 4
506095306	Chi H	2022	Immunometabolism at the intersection of metabolic signaling, cell fate, and systems immunology	Cellular & Molecular Immunology	Chi H.	10.1038/s41423-022-00840-x	https://doi.org/10.1038/s41423-022-00840-x	JOUR	Review	Study_Review	Mechanistic_ATP limitation; Mechanistic_Redox Imbalance; Mechanistic_Substrate reallocation; Mechanistic_Throughput Limit	Hallmark_Communication; Hallmark_Inflammation; Hallmark_NutrientSensing	Stage_Adaptive; Stage_Functional	Tier 4
506095307	Zumbaugh MD	2022	Molecular and biochemical regulation of skeletal muscle metabolism	Translational Animal Science	Zumbaugh MD, Savell JW, Johnson BJ	10.1093/tas/txac103	https://doi.org/10.1093/tas/txac103	JOUR	Animal; Review	Study_Animal; Study_Review	Mechanistic_ATP limitation; Mechanistic_Substrate reallocation; Mechanistic_Throughput Limit	Hallmark_NutrientSensing; Hallmark_Proteostasis; Hallmark_StemCells	Stage_Adaptive; Stage_Functional	Tier 4
506095308	Mengeste AB	2021	Skeletal muscle energy metabolism in obesity	Obesity	Mengeste AB, Mehta MB, Fuchs CD, Haas JT	10.1002/oby.23280		JOUR	Animal; Cellular; Review	Study_Animal; Study_Cellular; Study_Review	Mechanistic_Redox Imbalance; Mechanistic_Substrate reallocation; Mechanistic_Throughput Limit	Hallmark_Communication; Hallmark_Inflammation; Hallmark_NutrientSensing	Stage_Adaptive; Stage_Functional	Tier 4
506095309	Wiley CD	2021	The metabolic roots of senescence: mechanisms and opportunities for intervention	Nature Metabolism	Wiley CD, Campisi J	10.1038/s42255-021-00483-8	https://doi.org/10.1038/s42255-021-00483-8	JOUR	Human; Review	Study_Human; Study_Review	Mechanistic_ATP limitation; Mechanistic_MQC impairment; Mechanistic_Redox Imbalance; Mechanistic_Throughput Limit	Hallmark_Communication; Hallmark_Inflammation; Hallmark_NutrientSensing; Hallmark_Senescence	Stage_Adaptive; Stage_Structural	Tier 4
506095310	Liu B	2023	Lipid and glucose metabolism in senescence	Frontiers in Nutrition	Liu B, Meng Q, Gao X, Sun H, Xu Z, Wang Y, Zhou H	10.3389/fnut.2023.1157352	https://doi.org/10.3389/fnut.2023.1157352	JOUR	Review	Study_Review	Mechanistic_MQC impairment; Mechanistic_Redox Imbalance; Mechanistic_Substrate reallocation; Mechanistic_Throughput Limit	Hallmark_Communication; Hallmark_Inflammation; Hallmark_NutrientSensing; Hallmark_Proteostasis; Hallmark_Senescence	Stage_Adaptive; Stage_Structural	Tier 4
506095311	Antonio M. A. Miranda	2025	Selective remodelling of the adipose niche in obesity and weight loss	Nature	Antonio M. A. Miranda, Liam McAllan, Guianfranco Mazzei, et al.	10.1038/s41586-025-09233-2	https://doi.org/10.1038/s41586-025-09233-2	JOUR	Human; Cellular	Study_Cellular; Study_Human; Study_Journal Article (Clinical / Observational Study)	Mechanistic_MQC impairment; Mechanistic_Redox Imbalance; Mechanistic_Substrate reallocation; Mechanistic_Throughput Limit	Hallmark_Communication; Hallmark_Inflammation; Hallmark_NutrientSensing; Hallmark_Senescence; Hallmark_StemCells	Stage_Adaptive; Stage_Functional; Stage_Structural	Tier 2
506095312	Oh HS-H	2025	Plasma proteomics links brain and immune system aging with healthspan and longevity	Nature Medicine	Oh HS-H, Le Guen Y, Rappoport N, et al.	10.1038/s41591-025-03798-1	https://doi.org/10.1038/s41591-025-03798-1	JOUR	Human	Study_Human; Study_Journal Article (Clinical / Observational Study)	Mechanistic_Redox Imbalance; Mechanistic_Substrate reallocation	Hallmark_Communication; Hallmark_Inflammation; Hallmark_Senescence	Stage_Adaptive; Stage_Functional	Tier 3
506095313	Charlton BT	2025	Skeletal muscle adaptations and post-exertional malaise in long COVID	Trends in Endocrinology & Metabolism	Charlton BT, Goulding RP, Jaspers RT, Appelman B, van Vugt M, Wüst RCI	10.1016/j.tem.2024.11.008	https://doi.org/10.1016/j.tem.2024.11.008	JOUR	Review	Study_Review	Mechanistic_ATP limitation; Mechanistic_Environmental exposure; Mechanistic_MQC impairment; Mechanistic_Redox Imbalance; Mechanistic_Substrate reallocation; Mechanistic_Throughput Limit	Hallmark_Communication; Hallmark_Inflammation; Hallmark_NutrientSensing	Stage_Adaptive; Stage_Functional	Tier 4
506095314	Pavalean MC	2024	Ferritin and Ferritin-to-Hemoglobin Ratio as Promising Prognostic Biomarkers of Severity in Acute Pancreatitis—A Cohort Study	Biomedicines	Pavalean MC, Ionita-Radu F, Jinga M, Costache RS, Balaban DV, Patrasescu M, Chirvase M, Maniu I, ...	10.1083/jcb.153.5.1011	https://doi.org/10.3390/biomedicines12010106	JOUR	Human	Study_Human; Study_Journal Article (Clinical / Observational Study)	Mechanistic_Redox Imbalance; Mechanistic_Substrate reallocation	Hallmark_Communication; Hallmark_Inflammation	Stage_Adaptive; Stage_Functional	Tier 3
506095315	Lower	2025	Circulating antioxidant nutrients and brain age in midlife adults	Biopsychosocial Science and Medicine	Lower, M. J., DeCataldo, M. K., Kraynak, T. E., & Gianaros, P. J.	10.1097/PSY.0000000000001399	https://doi.org/10.1097/PSY.0000000000001399	JOUR	Human	Study_Human; Study_Journal Article (Clinical / Observational Study)	Mechanistic_ATP limitation; Mechanistic_Redox Imbalance; Mechanistic_Throughput Limit	Hallmark_Communication; Hallmark_Epigenetics; Hallmark_NutrientSensing	Stage_Functional	Tier 3
506095316	Ferrucci L	2024	Mitochondria break free: Mitochondria-derived vesicles in aging and associated conditions	Ageing Research Reviews	Ferrucci L, Guerra F, Bucci C, Marzetti E, Picca A	10.1016/j.arr.2024.102549	https://doi.org/10.1016/j.arr.2024.102549	JOUR	Review	Study_Review	Mechanistic_MQC impairment; Mechanistic_Redox Imbalance; Mechanistic_Substrate reallocation	Hallmark_Communication; Hallmark_Macroautophagy; Hallmark_Proteostasis; Hallmark_Senescence	Stage_Adaptive; Stage_Structural	Tier 4
506095317	Edward J. Calabrese	2024	The catabolic–anabolic cycling hormesis model of health and resilience	Ageing Research Reviews	Edward J. Calabrese, Mark P. Mattson	10.1016/j.arr.2024.102588		JOUR	Review	Study_Review	Mechanistic_ATP limitation; Mechanistic_Redox Imbalance; Mechanistic_Substrate reallocation; Mechanistic_Throughput Limit	Hallmark_Communication; Hallmark_NutrientSensing; Hallmark_Proteostasis; Hallmark_Senescence	Stage_Adaptive; Stage_Functional	Tier 4
506095318	Udeh-Momoh CT	2025	Resilience and brain health in global populations	Nature Medicine	Udeh-Momoh CT, Migeot J, Blackmon K, et al.	10.1038/s41591-025-03846-w	https://doi.org/10.1038/s41591-025-03846-w	JOUR	Review	Study_Review	Mechanistic_ATP limitation; Mechanistic_Environmental exposure; Mechanistic_Redox Imbalance; Mechanistic_Substrate reallocation; Mechanistic_Throughput Limit	Hallmark_Communication; Hallmark_Epigenetics; Hallmark_Inflammation; Hallmark_NutrientSensing; Hallmark_Senescence	Stage_Adaptive; Stage_Functional	Tier 4
506095319	Chung	2011	Circadian rhythm of adrenal glucocorticoid: Its regulation and clinical implications	Biochimica et Biophysica Acta (BBA) - Molecular Basis of Disease	Chung, S., Son, G. H., & Kim, K.	10.1016/j.bbadis.2011.02.003	https://doi.org/10.1016/j.bbadis.2011.02.003	JOUR	Review	Study_Review	Mechanistic_Environmental exposure; Mechanistic_Redox Imbalance; Mechanistic_Substrate reallocation; Mechanistic_Throughput Limit	Hallmark_Communication; Hallmark_Epigenetics; Hallmark_Inflammation; Hallmark_NutrientSensing	Stage_Adaptive; Stage_Functional	Tier 4
506095320	Sebastiani P	2017	Biomarker signatures of aging	Aging Cell	Sebastiani P, Thyagarajan B, Sun F, Schupf N, Newman AB, Montano M, Perls TT	10.1111/acel.12557	https://doi.org/10.1111/acel.12557	JOUR	Human	Study_Human; Study_Journal Article (Clinical / Observational Study)	Mechanistic_Redox Imbalance; Mechanistic_Substrate reallocation; Mechanistic_Throughput Limit	Hallmark_Communication; Hallmark_Inflammation; Hallmark_NutrientSensing; Hallmark_Senescence	Stage_Adaptive; Stage_Functional	Tier 3
506095321	Caplin A	2021	The effects of exercise intensity on the cortisol response to a subsequent acute psychosocial stressor	Psychoneuroendocrinology	Caplin A, Chen FS, Beauchamp MR, Puterman E	10.1016/j.psyneuen.2021.105336		JOUR	Human	Study_Human; Study_Journal Article (Experimental Study)	Mechanistic_ATP limitation; Mechanistic_Redox Imbalance; Mechanistic_Substrate reallocation; Mechanistic_Throughput Limit	Hallmark_Communication; Hallmark_Inflammation; Hallmark_NutrientSensing	Stage_Adaptive; Stage_Functional	Tier 2
506095322	Weinberg SE	2025	Mitochondria reactive oxygen species signaling-dependent immune responses in macrophages and T cells	Immunity	Weinberg SE, Chandel NS	10.1016/j.immuni.2025.07.012	https://doi.org/10.1016/j.immuni.2025.07.012	JOUR	Review	Study_Review	Mechanistic_ATP limitation; Mechanistic_MQC impairment; Mechanistic_Redox Imbalance; Mechanistic_Substrate reallocation; Mechanistic_Throughput Limit	Hallmark_Communication; Hallmark_Inflammation; Hallmark_NutrientSensing; Hallmark_Senescence	Stage_Adaptive; Stage_Functional; Stage_Structural	Tier 4
506095323	Bruno C	2025	Selective resilience in brain aging: challenging the scope of the disposable soma theory	Biogerontology	Bruno C. Feltes	10.1007/s10522-025-10292-1	https://doi.org/10.1007/s10522-025-10292-1	JOUR	Review	Study_Review	Mechanistic_ATP limitation; Mechanistic_Redox Imbalance; Mechanistic_Substrate reallocation; Mechanistic_Throughput Limit	Hallmark_Communication; Hallmark_Epigenetics; Hallmark_NutrientSensing; Hallmark_Senescence	Stage_Functional; Stage_Structural	Tier 4
506095324	Tiwari V	2025	Lipid metabolism and neuroinflammation: What is the link?	Journal of Experimental Medicine	Tiwari V, Simons M	10.1084/jem.20241232	https://doi.org/10.1084/jem.20241232	JOUR	Review	Study_Review	Mechanistic_ATP limitation; Mechanistic_MQC impairment; Mechanistic_Redox Imbalance; Mechanistic_Substrate reallocation; Mechanistic_Throughput Limit	Hallmark_Communication; Hallmark_Inflammation; Hallmark_NutrientSensing; Hallmark_Proteostasis; Hallmark_Senescence	Stage_Adaptive; Stage_Functional; Stage_Structural	Tier 4
506095325	Yu	2024	Immune Alterations with Aging: Mechanisms and Intervention Strategies	Nutrients	Yu, W.; Yu, Y.; Sun, S.; Lu, C.; Zhai, J.; Lei, Y.; Bai, F.; Wang, R.; Chen, J.	10.3390/nu16223830	https://doi.org/10.3390/nu16223830	JOUR	Review	Study_Review	Mechanistic_ATP limitation; Mechanistic_Environmental exposure; Mechanistic_MQC impairment; Mechanistic_Redox Imbalance; Mechanistic_Substrate reallocation; Mechanistic_Throughput Limit	Hallmark_Communication; Hallmark_Genomic; Hallmark_Inflammation; Hallmark_Microbiome; Hallmark_NutrientSensing; Hallmark_Senescence	Stage_Adaptive; Stage_Functional; Stage_Structural	Tier 4
506095326	Kaul	2025	2-hydroxyglutarate mediates whitening of brown adipocytes coupled to nuclear softening upon mitochondrial dysfunction	Nature Metabolism	Kaul, A.; Oemer, G.; Pollecker, K.; Callegari, F.; Giavalisco, P.; Rugarli, E. I.	10.1038/s42255-025-01332-8	https://doi.org/10.1038/s42255-025-01332-8	JOUR	Cellular	Study_Cellular; Study_Journal Article (Experimental Study)	Mechanistic_ATP limitation; Mechanistic_MQC impairment; Mechanistic_Redox Imbalance; Mechanistic_Substrate reallocation; Mechanistic_Throughput Limit	Hallmark_Communication; Hallmark_Epigenetics; Hallmark_NutrientSensing; Hallmark_Proteostasis	Stage_Adaptive; Stage_Structural	Tier 2
506095327	Liu PY	2022	Sleep, testosterone and cortisol balance, and ageing men	Reviews in Endocrine and Metabolic Disorders	Liu PY, Reddy RT	10.1007/s11154-022-09755-4	https://doi.org/10.1007/s11154-022-09755-4	JOUR	Human; Review	Study_Human; Study_Review	Mechanistic_ATP limitation; Mechanistic_Environmental exposure; Mechanistic_Redox Imbalance; Mechanistic_Substrate reallocation; Mechanistic_Throughput Limit	Hallmark_Communication; Hallmark_Epigenetics; Hallmark_Inflammation; Hallmark_NutrientSensing	Stage_Adaptive; Stage_Functional	Tier 4
506095328	Liu PY	2021	Clamping cortisol and testosterone mitigates the development of insulin resistance during sleep restriction in men	Journal of Clinical Endocrinology & Metabolism	Liu PY, Lawrence-Sidebottom D, Piotrowska K, Zhang W, Iranmanesh A, Auchus RJ, et al.	10.1210/clinem/dgab375	https://doi.org/10.1210/clinem/dgab375	JOUR	Human	Study_Human; Study_Journal Article (Experimental Study)	Mechanistic_ATP limitation; Mechanistic_Environmental exposure; Mechanistic_Redox Imbalance; Mechanistic_Substrate reallocation; Mechanistic_Throughput Limit	Hallmark_Communication; Hallmark_Inflammation; Hallmark_NutrientSensing	Stage_Adaptive; Stage_Functional	Tier 2
506095329	Padovani	2024	Immunosuppression in Sepsis: Biomarkers and Specialized Pro-Resolving Mediators	Biomedicines	Padovani, C. M.; Yin, K.	10.3390/biomedicines12010175	https://doi.org/10.3390/biomedicines12010175	JOUR	Review	Study_Review	Mechanistic_ATP limitation; Mechanistic_Environmental exposure; Mechanistic_Redox Imbalance; Mechanistic_Substrate reallocation; Mechanistic_Throughput Limit	Hallmark_Communication; Hallmark_Inflammation; Hallmark_NutrientSensing; Hallmark_Senescence	Stage_Adaptive; Stage_Functional; Stage_Structural	Tier 4
506095330	J. R	2025	Amygdala–liver signalling orchestrates glycaemic responses to stress	Nature	J. R. E. Carty; K. Devarakonda; R. M. O’Connor; A. Krek; D. Espinoza; M. Jimenez-Gonzalez; A. Alvarsson; R. F. Hampton; R. Li; Y. Qiu; S. Petri; A. Shtekler; A. Rajbhandari; K. Conner; M. Bayne; D. Garibay; J. Martin; V. Lehmann; L. Wang; K. Beaumont; I. Kurland; G. C. Yuan; P. J. Kenny; S. A. Stanley	10.1038/s41586-025-09420-1	https://doi.org/10.1038/s41586-025-09420-1	JOUR	Animal	Study_Animal; Study_Journal Article (Experimental Study)	Mechanistic_ATP limitation; Mechanistic_Environmental exposure; Mechanistic_Redox Imbalance; Mechanistic_Substrate reallocation; Mechanistic_Throughput Limit	Hallmark_Communication; Hallmark_Inflammation; Hallmark_NutrientSensing	Stage_Adaptive; Stage_Functional; Stage_Structural	Tier 2
506095331	Sviridov D	2025	Maladaptive trained immunity in viral infections	Journal of Clinical Investigation	Sviridov D, Netea MG, Bukrinsky MI	10.1172/JCI192469	https://doi.org/10.1172/JCI192469	JOUR	Review	Study_Review	Mechanistic_ATP limitation; Mechanistic_Environmental exposure; Mechanistic_MQC impairment; Mechanistic_Redox Imbalance; Mechanistic_Substrate reallocation; Mechanistic_Throughput Limit	Hallmark_Communication; Hallmark_Epigenetics; Hallmark_Inflammation; Hallmark_NutrientSensing; Hallmark_Senescence	Stage_Adaptive; Stage_Functional; Stage_Structural	Tier 4
506095332	Liboz	2025	Beta-cell adaptation unveiled: The role of myokines in insulin-resistant mice	Cell Reports	Liboz, A., Beaupère, C., Roblot, N., Rousseau, E., Tinevez, J.-Y., Guilmeau, S., Burnol, A.-F., G...	10.1016/j.celrep.2025.116283		JOUR	Animal	Study_Animal; Study_Journal Article (Experimental Study)	Mechanistic_ATP limitation; Mechanistic_Substrate reallocation; Mechanistic_Throughput Limit	Hallmark_Communication; Hallmark_NutrientSensing; Hallmark_StemCells	Stage_Adaptive; Stage_Functional; Stage_Structural	Tier 2
506095333	Osuka A	2024	Systemic immune response of burns from the acute to chronic phase	Acute Medicine & Surgery	Osuka A; Shigeno A; Matsuura H; Onishi S; Yoneda K		https://doi.org/10.1002/ams2.976	JOUR	Review	Study_Review	Mechanistic_ATP limitation; Mechanistic_Environmental exposure; Mechanistic_Redox Imbalance; Mechanistic_Substrate reallocation; Mechanistic_Throughput Limit	Hallmark_Communication; Hallmark_Inflammation; Hallmark_NutrientSensing; Hallmark_Senescence	Stage_Adaptive; Stage_Functional; Stage_Structural	Tier 4
506095334	Siyu Fe	2025	Stress hyperglycemia ratio as a mortality predictor in non-diabetic septic patients: a retrospective cohort analysis	BMC Infectious Diseases	Siyu Feng; Rui Zou; Yue Wang; Yuqin Huang; Quan Zhou; Qiang Huang; Huaqiang Xu	10.1186/s12879-025-11151-7	https://doi.org/10.1186/s12879-025-11151-7	JOUR	Human	Study_Human; Study_Journal Article (Clinical / Observational Study)	Mechanistic_ATP limitation; Mechanistic_Environmental exposure; Mechanistic_Redox Imbalance; Mechanistic_Substrate reallocation; Mechanistic_Throughput Limit	Hallmark_Communication; Hallmark_Inflammation; Hallmark_NutrientSensing	Stage_Adaptive; Stage_Functional	Tier 3
506095335	Téblick A	2022	Critical illness–induced corticosteroid insufficiency: What it is not and what it could be	The Journal of Clinical Endocrinology & Metabolism	Téblick A; Gunst J; Van den Berghe G	10.1210/clinem/dgac201	https://doi.org/10.1210/clinem/dgac201	JOUR	Review	Study_Review	Mechanistic_ATP limitation; Mechanistic_Environmental exposure; Mechanistic_Redox Imbalance; Mechanistic_Substrate reallocation; Mechanistic_Throughput Limit	Hallmark_Communication; Hallmark_Inflammation; Hallmark_NutrientSensing; Hallmark_Senescence	Stage_Adaptive; Stage_Functional; Stage_Structural	Tier 4
506095336	Shangguan Y	2025	CD8+ T cell stressors converge on shared metabolic–epigenetic networks	Trends in Endocrinology & Metabolism	Shangguan Y, Wang J, Ho P-C, Xu Y	10.1016/j.tem.2025.08.009	https://doi.org/10.1016/j.tem.2025.08.009	JOUR	Review	Study_Review	Mechanistic_ATP limitation; Mechanistic_MQC impairment; Mechanistic_Redox Imbalance; Mechanistic_Substrate reallocation; Mechanistic_Throughput Limit	Hallmark_Communication; Hallmark_Epigenetics; Hallmark_Inflammation; Hallmark_NutrientSensing; Hallmark_Senescence	Stage_Adaptive; Stage_Functional; Stage_Structural	Tier 4
506095337	Kashi DS	2025	Habitual fluid intake and hydration status influence cortisol reactivity to acute psychosocial stress	Journal of Applied Physiology	Kashi DS, Hunter M, Edwards JP, Zemdegs J, Lourenço J, Mille A-C, Perrier ET, Dolci A, Walsh NP	10.1152/japplphysiol.00408.2025	https://doi.org/10.1152/japplphysiol.00408.202	JOUR	Human	Study_Human; Study_Journal Article (Experimental Study)	Mechanistic_Environmental exposure; Mechanistic_Redox Imbalance; Mechanistic_Substrate reallocation	Hallmark_Communication; Hallmark_NutrientSensing	Stage_Adaptive; Stage_Functional	Tier 2
506095338	Miao	2025	Poor sleep health is associated with older brain age: the role of systemic inflammation	eBioMedicine	Miao, Y.; Wang, J.; Li, X.; Guo, J.; Ekblom, M. M.; Sindi, S.; Zhang, Q.; Dove, A.	10.1016/j.ebiom.2025.105941	https://doi.org/10.1016/j.ebiom.2025.105941	JOUR	Human	Study_Human; Study_Journal Article (Cohort Study)	Mechanistic_Environmental exposure; Mechanistic_Redox Imbalance; Mechanistic_Substrate reallocation	Hallmark_Communication; Hallmark_Epigenetics; Hallmark_Inflammation	Stage_Adaptive; Stage_Functional; Stage_Structural	Tier 3
rayyan-354465202	Das S	2025	Micronutrients and Cognitive Health: Mechanistic and Epigenetic Interplay in Brain Development	Frontiers in Molecular Biosciences	Das S, Banerjee P, Jain S, Mukherjee H	10.3389/fmolb.2025.1623547	https://doi.org/10.3389/fmolb.2025.1623547	JOUR	Human	Study_Review		Hallmark_Communication; Hallmark_Inflammation; Hallmark_Senescence; Hallmark_StemCells	Stage_Adaptive; Stage_Functional; Stage_Structural	Tier 1
506095340	Gres V	2025	Trained Immunity in Skin Infections: Macrophages and Beyond	eLife	Gres V, Göcer M, Kolter J, Henneke P	10.7554/eLife.106688	https://doi.org/10.7554/eLife.106688	JOUR	Review	Study_Review	Mechanistic_Environmental exposure; Mechanistic_MQC impairment; Mechanistic_Redox Imbalance; Mechanistic_Substrate reallocation	Hallmark_Communication; Hallmark_Epigenetics; Hallmark_Inflammation; Hallmark_StemCells	Stage_Adaptive; Stage_Functional	Tier 4
506095341	Catherine Kelly	2024	A platform to map the mind–mitochondria connection and the hallmarks of psychobiology: the MiSBIE study	Trends in Endocrinology & Metabolism	Catherine Kelly, Caroline Trumpff, Carlos Acosta, Stephanie Assuras, Jack Baker, Sophia Basarrate...; The MiSBIE Study Group	10.1016/j.tem.2024.08.006	https://doi.org/10.1016/j.tem.2024.08.006	JOUR	Human	Study_Human; Study_Journal Article (Cohort Study)	Mechanistic_ATP limitation; Mechanistic_Redox Imbalance; Mechanistic_Substrate reallocation; Mechanistic_Throughput Limit	Hallmark_Communication; Hallmark_Epigenetics; Hallmark_Inflammation	Stage_Adaptive; Stage_Functional; Stage_Structural	Tier 3
506095342	Panfilova T	2025	Mitochondrial proteins as biomarkers of cellular senescence and age-associated diseases	Aging	Panfilova T. et al.	10.18632/aging.206305	https://doi.org/10.18632/aging.206305	JOUR	Review	Study_Review	Mechanistic_ATP limitation; Mechanistic_MQC impairment; Mechanistic_Redox Imbalance; Mechanistic_Throughput Limit	Hallmark_Communication; Hallmark_Genomic; Hallmark_Macroautophagy; Hallmark_Proteostasis; Hallmark_Senescence	Stage_Adaptive; Stage_Structural	Tier 4
506095343	Breit S	2025	Metabolic Messenger: Growth Differentiation Factor 15	Nature Metabolism	Breit S. N. & Tsai V. W.	10.1038/s42255-025-01353-3	https://doi.org/10.1038/s42255-025-01353-3	JOUR	Review	Study_Review	Mechanistic_ATP limitation; Mechanistic_Environmental exposure; Mechanistic_Substrate reallocation; Mechanistic_Throughput Limit	Hallmark_Communication; Hallmark_Inflammation; Hallmark_NutrientSensing	Stage_Adaptive; Stage_Functional; Stage_Structural	Tier 4
506095344	Yousif A	2025	Faithful modeling of terminal CD8+ T cell dysfunction and epigenetic stabilization in vitro	JCI Insight	Yousif A, Saadey AA, Lowin A, Yousif AM, Saini A, Allison MR, Ptak K, Oltz EM, Ghoneim HE	10.1172/jci.insight.191220	https://doi.org/10.1172/jci.insight.191220	JOUR	Cellular	Study_Cellular	Mechanistic_ATP limitation; Mechanistic_MQC impairment; Mechanistic_Substrate reallocation; Mechanistic_Throughput Limit	Hallmark_Communication; Hallmark_Epigenetics; Hallmark_Inflammation; Hallmark_Proteostasis	Stage_Adaptive; Stage_Structural	Tier 2
506095345	Lavalou J	2025	Mechanisms of cellular fitness and cell competition: Towards an integrated view	Current Opinion in Cell Biology	Lavalou J; Kulakova K; Subramaniam YJ; Piddini E	10.1016/j.ceb.2025.102571		JOUR	Review	Study_Review	Mechanistic_Environmental exposure; Mechanistic_MQC impairment; Mechanistic_Substrate reallocation; Mechanistic_Throughput Limit	Hallmark_Communication; Hallmark_Inflammation; Hallmark_Proteostasis; Hallmark_StemCells	Stage_Adaptive; Stage_Functional; Stage_Structural	Tier 4
506095346	D.	2025	The allostatic triage model of psychopathology (ATP Model): How reallocation of brain energetic resources under stress elicits psychiatric symptoms	Neuroscience and Biobehavioral Reviews	D. Parker Kelley; S. Parker Singleton; Katy Venable; Gabriel Strum; Anna Skovgaard; Joseph Francis; Thomas C. Neylan; Ellen R. Bradley; Joshua Woolley; Martin Picard; Aoife O’Donovan	10.1016/j.neubiorev.2025.106419	https://doi.org/10.1016/j.neubiorev.2025.106419	JOUR	Review	Study_Review	Mechanistic_ATP limitation; Mechanistic_Redox Imbalance; Mechanistic_Substrate reallocation; Mechanistic_Throughput Limit	Hallmark_Communication; Hallmark_Epigenetics; Hallmark_Inflammation; Hallmark_NutrientSensing	Stage_Adaptive; Stage_Functional; Stage_Structural	Tier 4
506095347	Mark P	2025	The cyclic metabolic switching theory of intermittent fasting	Nature Metabolism	Mark P. Mattson	10.1038/s42255-025-01254-5	https://doi.org/10.1038/s42255-025-01254-5	JOUR	Review	Study_Review	Mechanistic_MQC impairment; Mechanistic_Redox Imbalance; Mechanistic_Substrate reallocation; Mechanistic_Throughput Limit	Hallmark_Communication; Hallmark_Inflammation; Hallmark_Macroautophagy; Hallmark_Microbiome; Hallmark_NutrientSensing	Stage_Adaptive; Stage_Functional	Tier 4
506095348	Tippairote T	2021	The continuum of disrupted metabolic tempo, mitochondrial substrate congestion, and metabolic gridlock toward the development of non-communicable diseases	Critical Reviews in Food Science and Nutrition	Tippairote T, et al.	10.1080/10408398.2021.1907299	https://doi.org/10.1080/10408398.2021.1907299	JOUR	Review	Study_Review	Mechanistic_Environmental exposure; Mechanistic_MQC impairment; Mechanistic_Redox Imbalance; Mechanistic_Substrate reallocation; Mechanistic_Throughput Limit	Hallmark_Communication; Hallmark_ECM; Hallmark_Inflammation; Hallmark_NutrientSensing; Hallmark_Proteostasis	Stage_Adaptive; Stage_Functional; Stage_Structural	Tier 4
506095349	Longo et	2025	Nutrient allocation fuels T cell–mediated immunity	Cell Metabolism	Longo et al.	10.1016/j.cmet.2025.09.008		JOUR	Review	Study_Review	Mechanistic_ATP limitation; Mechanistic_Substrate reallocation; Mechanistic_Throughput Limit	Hallmark_Communication; Hallmark_Inflammation; Hallmark_NutrientSensing	Stage_Adaptive; Stage_Functional	Tier 4
506095350	Best A	2025	Ultra-endurance athletes and the metabolic ceiling	Current Biology	Best A, Sadhir S, Hyatt E, Pontzer H	10.1016/j.cub.2025.08.063		JOUR	Human	Study_Human; Study_Journal Article (Clinical / Observational Study)	Mechanistic_ATP limitation; Mechanistic_Substrate reallocation; Mechanistic_Throughput Limit	Hallmark_Communication; Hallmark_NutrientSensing	Stage_Adaptive; Stage_Functional	Tier 3
506095351	Bortz J	2023	Biological age estimation using circulating blood biomarkers	Communications Biology	Bortz J, Guariglia A, Klaric L, Tang D, Ward P, Geer M, Chadeau-Hyam M, Vuckovic D, Joshi PK	10.1038/s42003-023-05456-z		JOUR	Human	Study_Human; Study_Journal Article (Cohort Study)	Mechanistic_Redox Imbalance; Mechanistic_Substrate reallocation; Mechanistic_Throughput Limit	Hallmark_Communication; Hallmark_Genomic; Hallmark_Inflammation; Hallmark_Proteostasis	Stage_Functional; Stage_Structural	Tier 3
506095352	Zagmutt S	2025	Redefining the timeline: a three-phase framework of hypothalamic microinflammation in metabolic disease	Reviews in Endocrine and Metabolic Disorders	Zagmutt S, Rodriguez-Garcia M, Bolaños-Hurtado M, Reguera AC, Casals N, Rodriguez-Rodriguez R	10.1007/s11154-025-09992-3	https://doi.org/10.1007/s11154-025-09992-3	JOUR	Review	Study_Review	Mechanistic_Environmental exposure; Mechanistic_Redox Imbalance; Mechanistic_Substrate reallocation; Mechanistic_Throughput Limit	Hallmark_Communication; Hallmark_Inflammation; Hallmark_NutrientSensing; Hallmark_StemCells	Stage_Adaptive; Stage_Functional; Stage_Structural	Tier 4
506095353	Lee	2025	Lactate homeostasis is maintained through regulation of glycolysis and lipolysis	Cell Metabolism	Lee, W. D.; Weilandt, D. R.; Liang, L.; MacArthur, M. R.; Jaiswal, N.; Ong, O.; Mann, C. G.; Chu, Q.; Hunter, C. J.; Ryseck, R.-P.; Lu, W.; Oschmann, A. M.; Cowan, A. J.; TeSlaa, T. A.; Bartman, C. R.; Jang, C.; Baur, J. A.; Titchenell, P. M.; Rabinowitz, J. D.	10.1016/j.cmet.2024.12.009	https://doi.org/10.1016/j.cmet.2024.12.009	JOUR	Human; Cellular	Study_Cellular; Study_Human; Study_Journal Article (Experimental Study)	Mechanistic_ATP limitation; Mechanistic_Redox Imbalance; Mechanistic_Substrate reallocation; Mechanistic_Throughput Limit	Hallmark_Communication; Hallmark_Inflammation; Hallmark_NutrientSensing	Stage_Adaptive; Stage_Functional	Tier 2
506095355	Jamadar SD	2025	The metabolic costs of cognition	Trends in Cognitive Sciences	Jamadar SD; Behler A; Deery H; Breakspear M	10.1016/j.tics.2024.11.010	https://doi.org/10.1016/j.tics.2024.11.010	JOUR	Review	Study_Review	Mechanistic_ATP limitation; Mechanistic_Substrate reallocation; Mechanistic_Throughput Limit	Hallmark_Communication; Hallmark_Inflammation; Hallmark_NutrientSensing	Stage_Adaptive; Stage_Functional; Stage_Structural	Tier 4
506095356	Scott-Solomon E	2026	Stress-induced sympathetic hyperactivation drives hair follicle necrosis to trigger autoimmunity	Cell	Scott-Solomon E et al.	10.1016/j.cell.2025.10.042	https://doi.org/10.1016/j.cell.2025.10.042	JOUR	Animal; Cellular	Study_Animal; Study_Cellular; Study_Journal Article (Experimental Study)	Mechanistic_Environmental exposure; Mechanistic_Redox Imbalance; Mechanistic_Substrate reallocation; Mechanistic_Throughput Limit	Hallmark_Communication; Hallmark_Genomic; Hallmark_Inflammation; Hallmark_StemCells	Stage_Adaptive; Stage_Functional; Stage_Structural	Tier 2
506095357	Wang Y	2025	Proteotoxic stress response drives T cell exhaustion and immune evasion	Nature	Wang Y; Ma A; Song NJ; Shannon AE; Amankwah YS; Chen X; Wu W; Wang Z; Saadey AA; Yousif A; Ghosh G; Mandula JK; Velegraki M; Xiao T; Wen H; Huang SC-C; Wang R; Beusch CM; Dawood AS; Gordon DE; Abdel-Hakeem MS; Ghoneim HE; Xin G; Searle BC; Li Z	10.1038/s41586-025-09539-1	https://doi.org/10.1038/s41586-025-09539-1	JOUR	Cellular	Study_Cellular; Study_Journal Article (Experimental Study)	Mechanistic_ATP limitation; Mechanistic_MQC impairment; Mechanistic_Substrate reallocation; Mechanistic_Throughput Limit	Hallmark_Communication; Hallmark_Inflammation; Hallmark_Macroautophagy; Hallmark_Proteostasis	Stage_Adaptive; Stage_Functional; Stage_Structural	Tier 2
506095358	Calais H	2025	Stress at the gates: Mitochondrial import dysfunctions, response pathways, and therapeutic potential	Mitochondrion	Calais H; Bertolin G	10.1016/j.mito.2025.102107	https://doi.org/10.1016/j.mito.2025.102107	JOUR	Review	Study_Review	Mechanistic_ATP limitation; Mechanistic_MQC impairment; Mechanistic_Redox Imbalance; Mechanistic_Throughput Limit	Hallmark_Communication; Hallmark_Inflammation; Hallmark_Macroautophagy; Hallmark_Proteostasis	Stage_Adaptive; Stage_Functional; Stage_Structural	Tier 4
506095359	Jiang Z	2025	Persistent Attenuation of Lymphocyte Subsets After Mass SARS-CoV-2 Infection	International Journal of Infectious Diseases	Jiang Z; Shan T; Li Y; Han F; Feng B; Zhen X; Ni H; Peng J; Xu M	10.1016/j.ijid.2025.108287	https://doi.org/10.1016/j.ijid.2025.108287	JOUR	Human	Study_Human; Study_Journal Article (Clinical / Observational Study)	Mechanistic_ATP limitation; Mechanistic_Environmental exposure; Mechanistic_Substrate reallocation; Mechanistic_Throughput Limit	Hallmark_Communication; Hallmark_Inflammation; Hallmark_StemCells	Stage_Adaptive; Stage_Functional; Stage_Structural	Tier 3
506095360	Bobba-Alves N	2023	Cellular allostatic load is linked to increased energy expenditure and accelerated biological aging	Psychoneuroendocrinology	Bobba-Alves N; Sturm G; Lin J; Ware SA; Karan KR; Monzel AS; Bris C; Procaccio V; Lenaers G; Higgins-Chen A; Levine M; Horvath S; Santhanam BS; Kaufman BA; Hirano M; Epel ES; Picard M	10.1016/j.psyneuen.2023.106322		JOUR	Cellular	Study_Cellular; Study_Journal Article (Experimental Study)	Mechanistic_ATP limitation; Mechanistic_Redox Imbalance; Mechanistic_Substrate reallocation; Mechanistic_Throughput Limit	Hallmark_Communication; Hallmark_Epigenetics; Hallmark_Genomic; Hallmark_Senescence	Stage_Adaptive; Stage_Functional; Stage_Structural	Tier 1
506095361	Fagundes CP	2025	Psychological science at the cellular level: Mitochondria’s role in health and behavior	Current Directions in Psychological Science	Fagundes CP; Wu-Chung EL; Medina LD; Paoletti-Hatcher J; Lai V; Stinson JM; Mahant I; Schulz PE; Heijnen CJ; Picard M	10.1177/09637214251380214	https://doi.org/10.1177/09637214251380214	JOUR	Review	Study_Review	Mechanistic_Environmental exposure; Mechanistic_Redox Imbalance; Mechanistic_Substrate reallocation; Mechanistic_Throughput Limit	Hallmark_Communication; Hallmark_Inflammation; Hallmark_NutrientSensing	Stage_Adaptive; Stage_Functional; Stage_Structural	Tier 4
506095362	Sharma A	2024	Futile lipid cycling: from biochemistry to physiology	Nature Metabolism	Sharma A; Khandelwal N; Wolfrum C	10.1038/s42255-024-00936-3	https://doi.org/10.1038/s42255-024-01003-0	JOUR	Review	Study_Review	Mechanistic_ATP limitation; Mechanistic_Redox Imbalance; Mechanistic_Substrate reallocation; Mechanistic_Throughput Limit	Hallmark_Communication; Hallmark_Inflammation; Hallmark_NutrientSensing	Stage_Adaptive; Stage_Functional; Stage_Structural	Tier 4
506095363	Glancy B	2021	Mitochondrial lactate metabolism: history and implications for exercise and disease	The Journal of Physiology	Glancy B; Kane DA; Kavazis AN; Goodwin ML; Willis WT; Gladden LB	10.1113/JP278930	https://doi.org/10.1113/JP278930	JOUR	Review	Study_Review	Mechanistic_Redox Imbalance; Mechanistic_Substrate reallocation; Mechanistic_Throughput Limit	Hallmark_Communication; Hallmark_Inflammation; Hallmark_NutrientSensing	Stage_Adaptive; Stage_Functional	Tier 4
506095364	Chen X	2024	Small extracellular vesicles from young plasma reverse age-related functional declines by improving mitochondrial energy metabolism	Nature Aging	Chen X; Luo Y; Zhu Q; Zhang J; Huang H; Kan Y; Li D; Xu M; Liu S; Li J; Pan J; Zhang L; Guo Y; Wang B; Qi G; Zhou Z; Zhang C-Y; Fang L; Wang Y; Chen X	10.1038/s43587-024-00612-4	https://doi.org/10.1038/s43587-024-00612-4	JOUR	Animal; Cellular	Study_Animal; Study_Cellular; Study_Journal Article (Experimental Study)	Mechanistic_ATP limitation; Mechanistic_Environmental exposure; Mechanistic_MQC impairment; Mechanistic_Throughput Limit	Hallmark_Communication; Hallmark_NutrientSensing; Hallmark_Proteostasis; Hallmark_Senescence	Stage_Adaptive; Stage_Functional; Stage_Structural	Tier 1
506095365	Mun	2025	RNA-binding protein AUF1 suppresses cellular senescence and glycolysis by targeting PDP2 and PGAM1 mRNAs	Aging (Albany NY)	Mun, Hyejin; Shin, Chang Hoon; Kim, Mercy; Chang, Jeong Ho; Yoon, Je-Hyun	10.18632/aging.206286	https://www.aging-us.com/article/206286/pdf	JOUR	Cellular	Study_Cellular; Study_Journal Article (Experimental Study)	Mechanistic_Redox Imbalance; Mechanistic_Substrate reallocation; Mechanistic_Throughput Limit	Hallmark_Communication; Hallmark_Inflammation; Hallmark_Proteostasis; Hallmark_Senescence	Stage_Adaptive; Stage_Functional; Stage_Structural	Tier 1
506095366	Kato	2025	Sex-specific longitudinal reversal of aging in old frail mice	Aging	Kato, Cameron; Zheng, Jessica; Quang, Cindy; Siopack, Sophia; Cruz, Joana; Robinson, Zachery R.; Fong, Nicole; Zhang, Zhixin A.; Young, Patrick; Conboy, Michael J.; Conboy, Irina M.	10.18632/aging.206304	https://doi.org/10.18632/aging.206304	JOUR	Animal	Study_Animal; Study_Journal Article (Experimental Study)	Mechanistic_Environmental exposure; Mechanistic_MQC impairment; Mechanistic_Substrate reallocation; Mechanistic_Throughput Limit	Hallmark_Communication; Hallmark_Inflammation; Hallmark_Proteostasis; Hallmark_StemCells	Stage_Adaptive; Stage_Functional; Stage_Structural	Tier 1
506095367	Crosswell	2024	Deep Rest: An Integrative Model of How Contemplative Practices Combat Stress and Enhance the Body’s Restorative Capacity	Psychological Review	Crosswell, Alexandra D.; Mayer, Stefanie E.; Whitehurst, Lauren N.; Picard, Martin; Zebarjadian, Sheyda; Epel, Elissa S.	10.1037/rev0000453	https://doi.org/10.1037/rev0000453	JOUR	Review	Study_Review	Mechanistic_ATP limitation; Mechanistic_Redox Imbalance; Mechanistic_Substrate reallocation; Mechanistic_Throughput Limit	Hallmark_Communication; Hallmark_Epigenetics; Hallmark_Inflammation; Hallmark_NutrientSensing	Stage_Adaptive; Stage_Functional	Tier 4
506095368	Xu	2026	Mitochondrial transfer from glia to neurons protects against peripheral neuropathy	Nature	Xu, Jing; Li, Yize; Novak, Charles; Lee, Min; Yan, Zihan; Bang, Sangsu; McGinnis, Aidan; Chandra, Sharat; Zhang, Vivian; He, Wei; Lechler, Terry; Rodriguez Salazar, Maria Pia; Eroglu, Cagla; Becker, Matthew L.; Velmeshev, Dmitry; Cheney, Richard E.; Ji, Ru-Rong	10.1038/s41586-025-09896-x	https://doi.org/10.1038/s41586-025-09896-x	JOUR	Human; Animal; Cellular	Study_Animal; Study_Cellular; Study_Human; Study_Journal Article (Experimental Study)	Mechanistic_ATP limitation; Mechanistic_MQC impairment; Mechanistic_Substrate reallocation; Mechanistic_Throughput Limit	Hallmark_Communication; Hallmark_Inflammation; Hallmark_StemCells	Stage_Adaptive; Stage_Functional; Stage_Structural	Tier 2
506095369	Chaubey	2026	Pharmacologic reversal of advanced Alzheimer’s disease in mice and identification of potential therapeutic nodes in human brain	Cell Reports Medicine	Chaubey, S.; et al.	10.1016/j.xcrm.2025.102535		JOUR	Human; Animal; Cellular	Study_Animal; Study_Cellular; Study_Human; Study_Journal Article (Intervention Study)	Mechanistic_ATP limitation; Mechanistic_MQC impairment; Mechanistic_Redox Imbalance; Mechanistic_Throughput Limit	Hallmark_Communication; Hallmark_Genomic; Hallmark_Inflammation; Hallmark_NutrientSensing; Hallmark_StemCells	Stage_Adaptive; Stage_Functional; Stage_Structural	Tier 2
506095370	Akakura	2026	AKG–TET axis is central to senescence plasticity	iScience	Akakura, S.; Tabibzadeh, S.	10.1016/j.isci.2025.114298	https://doi.org/10.1016/j.isci.2025.114298	JOUR	Cellular	Study_Cellular; Study_Journal Article (Experimental Study)	Mechanistic_Redox Imbalance; Mechanistic_Substrate reallocation; Mechanistic_Throughput Limit	Hallmark_Epigenetics; Hallmark_Inflammation; Hallmark_NutrientSensing; Hallmark_Senescence	Stage_Adaptive; Stage_Functional	Tier 1
506095371	Lyu	2025	A novel clinical biomarker-based Physiology Healthy Aging Index and risk of all-cause and cause-specific mortality: A 20-year prospective cohort study	GeroScience	Lyu, Jieun; Hwang, Ji-Yun; Lim, Joong-Yeon; Park, Yoon Jung	10.1007/s11357-025-02025-6	https://doi.org/10.1007/s11357-025-02025-6	JOUR	Human	Study_Human; Study_Journal Article (Cohort Study)	Mechanistic_Substrate reallocation; Mechanistic_Throughput Limit	Hallmark_Communication; Hallmark_Inflammation; Hallmark_NutrientSensing	Stage_Adaptive; Stage_Functional	Tier 3
506095372	Bao	2026	Association between methylmalonic acid and Alpha-Klotho in American adults: A cross-sectional study	PLOS ONE	Bao, Ronghui; Qi, Hongyan; Liao, Lei; Yu, Qinqin; Li, Jie; Liu, Rong; Zhou, Chang		https://doi.org/10.1371/journal.pone.0337285	JOUR	Human	Study_Human; Study_Journal Article (Cross-sectional Study)	Mechanistic_Redox Imbalance; Mechanistic_Throughput Limit	Hallmark_Inflammation; Hallmark_NutrientSensing	Stage_Functional	Tier 3
506095373	Xiao	2026	Small Extracellular Vesicles From Human Amniotic Membrane Mesenchymal Stem Cells Rejuvenate Senescent β Cells and Cure Age-Related Diabetes in Mice	Aging Cell	Xiao, Lei; Zhang, Zicheng; Li, Tong; Jiang, Yuyin; Liu, Yuanxin; Lv, Tingting; Qin, Lianju; Zhu, Yunxia; Tang, Wei	10.1111/acel.70327	https://doi.org/10.1111/acel.70327	JOUR	Animal; Cellular	Study_Animal; Study_Cellular; Study_Journal Article (Experimental Study)	Mechanistic_Environmental exposure; Mechanistic_MQC impairment; Mechanistic_Redox Imbalance; Mechanistic_Throughput Limit	Hallmark_Communication; Hallmark_Inflammation; Hallmark_Senescence; Hallmark_StemCells	Stage_Adaptive; Stage_Functional; Stage_Structural	Tier 1
506095374	Mitchell	2026	In Vivo Chemical Reprogramming Is Associated With a Toxic Accumulation of Lipid Droplets Hindering Rejuvenation	Aging Cell	Mitchell, Wayne; de Magalhães, Cecília G.; Tyshkovskiy, Alexander; Uchida, Yushi; Goeminne, Ludger J. E.; Ichimura, Takaharu; Ng, Emery L.; Moldakozhayev, Alibek; Bonventre, Joseph V.; Gladyshev, Vadim N.	10.1111/acel.70390	https://doi.org/10.1111/acel.70390	JOUR	Animal; Cellular	Study_Animal; Study_Cellular; Study_Journal Article (Experimental Study)	Mechanistic_ATP limitation; Mechanistic_MQC impairment; Mechanistic_Redox Imbalance; Mechanistic_Substrate reallocation; Mechanistic_Throughput Limit	Hallmark_Communication; Hallmark_NutrientSensing; Hallmark_Proteostasis; Hallmark_Senescence	Stage_Adaptive; Stage_Structural	Tier 1
506095375	Li	2026	CardioMetAge estimates cardiometabolic aging and predicts disease outcomes	BMC Medicine	Li, Yucan; Xu, Xinming; Zheng, Yi; He, Xinyi; Wang, Jiacheng; Liu, Zhenqiu; Jiang, Yanfeng; Suo, Chen; Zhang, Tiejun; Gao, Xiang; Chen, Xingdong; Xu, Kelin	10.1186/s12916-026-04621-5	https://doi.org/10.1186/s12916-026-04621-5	JOUR	Human	Study_Human	Mechanistic_Substrate reallocation; Mechanistic_Throughput Limit	Hallmark_Communication; Hallmark_Inflammation; Hallmark_NutrientSensing	Stage_Adaptive; Stage_Functional	Tier 3
506095376	Christensen	2026	Structural and mitochondrial dendritic degenerations in old hypoglossal motor neurons	GeroScience	Christensen, Trace A.; Fogarty, Matthew J.	10.1007/s11357-025-02075-w	https://doi.org/10.1007/s11357-025-02075-w	JOUR	Animal	Study_Animal; Study_Journal Article (Experimental Study)	Mechanistic_ATP limitation; Mechanistic_MQC impairment; Mechanistic_Throughput Limit	Hallmark_Communication; Hallmark_Proteostasis; Hallmark_StemCells	Stage_Structural	Tier 1
506095377	Jang	2026	The ageing immune system as a driver of systemic ageing	Nature Reviews Immunology	Jang, In Hwa; Niedernhofer, Laura J.; Robbins, Paul D.; Camell, Christina D.	10.1038/s41577-026-01269-3	https://doi.org/10.1038/s41577-026-01269-3	JOUR	Human; Animal; Review	Study_Animal; Study_Human; Study_Review	Mechanistic_MQC impairment; Mechanistic_Redox Imbalance; Mechanistic_Substrate reallocation; Mechanistic_Throughput Limit	Hallmark_Communication; Hallmark_Epigenetics; Hallmark_Inflammation; Hallmark_Senescence; Hallmark_StemCells	Stage_Adaptive; Stage_Structural	Tier 4

## Sheet: S3E Label matrix
article_id	first_author	year	title	included	Mechanistic_ATP limitation	Mechanistic_Ca2+ dysregulation	Mechanistic_Environmental exposure	Mechanistic_MQC impairment	Mechanistic_Redox Imbalance	Mechanistic_Substrate reallocation	Mechanistic_Throughput Limit	Hallmark_Communication	Hallmark_ECM	Hallmark_Epigenetics	Hallmark_Genomic	Hallmark_Inflammation	Hallmark_Macroautophagy	Hallmark_Microbiome	Hallmark_MitochondrialDysfunction	Hallmark_NutrientSensing	Hallmark_Proteostasis	Hallmark_Senescence	Hallmark_StemCells	Hallmark_Telomere attrition	Stage_Adaptive	Stage_Functional	Stage_Structural	Study_Animal	Study_Cellular	Study_Conceptual	Study_Human	Study_Journal Article (Case-Control Study)	Study_Journal Article (Clinical / Comparative Study)	Study_Journal Article (Clinical / Longitudinal Study)	Study_Journal Article (Clinical / Observational Study)	Study_Journal Article (Cohort Study)	Study_Journal Article (Cross-sectional Study)	Study_Journal Article (Experimental Study)	Study_Journal Article (Intervention Study)	Study_Journal Article (Observational/Tissue Analysis)	Study_Journal Article (Occupational / Cohort study)	Study_Journal Article (Occupational / Comparative Study)	Study_Original Reserch	Study_RCT	Study_Review	Study_Systematic Review
506094933	Bektas A	2018	Aging, inflammation and the environment.	1					1	1	1	1				1						1	1		1	1	1			1	1														1
506094934	Picca A	2023	Inflammatory, mitochondrial, and senescence-related markers: Underlying biological pathways of muscle aging and new therapeutic targets.	1	1			1	1	1	1				1	1					1	1	1		1	1	1				1														1
506094935	Tomeleri CM	2018	Phase angle is related with inflammatory and oxidative stress biomarkers in older women.	1	1			1	1	1	1					1					1	1			1	1					1												1
506094936	Gradinaru D	2017	Adiponectin: possible link between metabolic stress and oxidative stress in the elderly.	1	1				1	1		1				1				1					1	1					1												1
506094937	Terman A	2004	Myocyte aging and mitochondrial turnover.	1	1			1	1		1				1	1					1	1			1		1			1															1
506094938	Permpongpaiboon T	2011	Decreased paraoxonase 1 activity and increased oxidative stress in low lead-exposed workers.	1	1				1			1				1									1	1					1	1
506094939	Brussino L	2010	Oxidative stress and airway inflammation after allergen challenge evaluated by exhaled breath condensate analysis.	1					1	1		1				1									1	1					1	1
506094940	Maté I	2021	Accelerated immunosenescence, oxidation and inflammation lead to a higher biological age in COPD patients.	1	1				1	1	1	1				1						1	1		1	1	1				1	1
506094941	La	2013	Is fibromyalgia-related oxidative stress implicated in the decline of physical and mental health status?	1	1				1			1			1	1					1	1			1	1					1	1
506094942	Domínguez-González M	2018	Regional vulnerability to lipoxidative damage and inflammation in normal human brain aging.	1	1				1		1	1				1					1	1				1	1				1									1
506094943	Venza I	2012	Association between oxidative stress and macromolecular damage in elderly patients with age-related macular degeneration.	1	1				1						1	1					1	1				1	1				1	1
506094944	Pepe S	2005	Effect of dietary polyunsaturated fatty acids on age-related changes in cardiac mitochondrial membranes.	1	1			1	1		1					1				1	1	1				1	1																		1
506094945	Mendoza-Núñez VM	2007	Aging-related oxidative stress in healthy humans.	1					1							1						1			1	1					1						1
506094946	Ranjbar A	2002	Induction of oxidative stress and acetylcholinesterase inhibition in organophosphorous pesticide manufacturing workers.	1	1				1			1				1									1	1					1										1
506094947	Yavuzer S	2016	The role of protein oxidation and DNA damage in elderly hypertension.	1	1				1						1	1					1	1				1	1				1	1
506094948	Saraswathi R	2011	A pilot assessment of oxidative stress byproducts and antioxidant activities among Indian patients with various stages of hypertension.	1	1				1	1		1				1				1		1			1	1	1				1	1
506094949	Zein S	2017	Association between iron level, glucose impairment and increased DNA damage during pregnancy.	1	1				1	1		1			1	1				1					1	1					1
506094950	Pawlas N	2017	Oxidative damage of DNA in subjects occupationally exposed to lead.	1	1				1			1			1	1									1	1					1	1
506094951	Naidoo K	2018	What is the role of mitochondrial dysfunction in skin photoaging?	1	1			1	1		1	1			1	1					1	1				1	1																		1
506094952	Kasapoglu M	2001	Alterations of antioxidant enzymes and oxidative stress markers in aging.	1					1							1					1	1			1	1					1						1
506094953	Cornejo-Garcia JA	2006	Anti-oxidant enzyme activities and expression and oxidative damage in patients with non-immediate reactions to drugs.	1	1				1			1				1					1				1	1					1				1
506094954	Klaunig JE	1999	The effect of tea consumption on oxidative stress in smokers and nonsmokers.	1	1				1	1		1			1	1				1					1	1					1								1
506094955	Isik A	2007	Decreased total antioxidant response and increased oxidative stress in Behcet's disease.	1	1				1			1				1						1			1	1					1	1
506094956	Roehlecke C	2016	Stress responses of human retinal pigment epithelial cells to glyoxal.	1	1			1	1		1	1			1	1					1	1			1	1	1		1									1
506094957	Fraile-Bermúdez AB	2015	Relationship between physical activity and markers of oxidative stress in independent community-living elderly individuals.	1					1	1		1				1				1		1			1	1					1									1
506094958	Gwozdzinski K	2017	Investigation of oxidative stress parameters in different lifespan erythrocyte fractions in young untrained men after acute exercise.	1	1				1	1		1									1	1			1	1					1							1
506094959	Carracedo J	2013	Cellular senescence determines endothelial cell damage induced by uremia.	1	1			1	1		1	1				1					1	1			1	1	1	1	1									1
506094960	Lapenna D	2019	Impaired enzymatic reactive aldehyde-detoxifying capacity and glutathione peroxidase activity in the aged human arterial tissue.	1	1			1	1		1	1				1					1	1				1	1				1	1
506094961	Jafarova SH	2022	The Role of Na(+)/K(+)-ATPase in the Development of Hyponatrenemia under Conditions of Hypoxic Stress in Patients with SARS-CoV-2 Infection.	1	1			1	1		1	1				1					1	1			1	1	1				1	1
506094962	Kojima H	2007	Mitochondrial abnormality and oxidative stress in nonalcoholic steatohepatitis.	1	1			1	1	1	1	1				1					1	1				1	1				1		1
506094963	Rosa e	2014	Serum markers of oxidative stress and endometriosis.	1	1				1			1				1					1				1	1					1	1
506094964	Kolarzyk E	2017	Relationship between dietary antioxidant index (DAI) and antioxidants level in plasma of Kraków inhabitants.	1	1				1	1		1				1				1					1	1					1				1
506094965	Avila C	2012	Platelet mitochondrial dysfunction is evident in type 2 diabetes in association with modifications of mitochondrial anti-oxidant stress proteins.	1	1			1	1		1	1				1					1	1				1	1				1	1
506094966	Araújo EM	2025	Improving serum redox balance, inflammatory status, physical function, and cognitive ability through dual-task resistance training and detraining in nursing home residents.	1	1				1	1		1				1				1		1			1	1					1								1
506094967	Sousa CV	2019	Telomere length and redox balance in master endurance runners: The role of nitric oxide.	1					1	1		1			1	1				1		1			1	1					1	1
506094968	He Y	2010	Mitochondrial decay and impairment of antioxidant defenses in aging RPE cells.	1	1			1	1		1	1				1					1	1				1	1		1									1
506094969	Pournourmohammadi S	2008	Study on the oxidative stress status among cement plant workers.	1	1				1			1				1									1	1					1											1
506094970	Miura Y	2011	Proteomic analysis of plasma proteins in Japanese semisuper centenarians.	1	1				1	1		1				1				1	1				1	1					1									1
506094971	Artacho-Cordón F	2019	Adipose tissue concentrations of non-persistent environmental phenols and local redox balance in adults from Southern Spain.	1	1				1	1		1				1				1					1	1					1					1
506094972	Hernández-Ríos R	2013	Low fructose and low salt diets increase mitochondrial DNA in white blood cells of overweight subjects.	1	1			1	1	1		1			1	1				1					1	1					1								1
506094973	Kolesnikova LI	2015	LPO-Antioxidant Defense System in Newborns and Women Drinking Small Amounts of Alcohol During Pregnancy.	1	1				1			1				1						1			1	1					1	1
506094974	Biswas J	2010	Curcumin protects DNA damage in a chronically arsenic-exposed population of West Bengal.	1	1			1	1			1			1	1					1				1	1	1				1								1
506094975	Wako Y	2001	8-Hydroxydeoxyguanosine levels in white blood cell DNA and ex vivo oxidation resistance of plasma in smokers.	1	1				1			1			1	1									1	1					1									1
506094976	Zahmatkesh M	2010	Oxidative stress status in renal transplant recipients.	1	1				1			1				1						1			1	1	1				1			1
506094977	King SM	2008	Daily supplementation with iron increases lipid peroxidation in young women with low iron stores.	1	1				1	1		1				1				1					1	1					1								1
506094978	Rifkind JM	1994	Alterations in erythrocyte deformability under hypoxia: implications for impaired oxygen transport.	1	1			1	1		1	1				1					1					1	1				1							1
506094979	Matsuyama Y	2009	Albumin thiol oxidation and serum protein carbonyl formation are progressively enhanced with advancing stages of chronic kidney disease.	1	1			1	1			1				1					1	1				1	1				1									1
506094980	Alexander-Kaufman K	2007	Cerebellar vermis proteome of chronic alcoholic individuals.	1	1			1	1		1	1				1				1	1	1				1	1				1				1
506094981	Gauthier TW	2010	Maternal alcohol use during pregnancy causes systemic oxidation of the glutathione redox system.	1	1			1	1			1				1				1						1					1					1
506094982	Rohrer B	2016	Reduced Metabolic Capacity in Aged Primary Retinal Pigment Epithelium (RPE) is Correlated with Increased Susceptibility to Oxidative Stress.	1	1			1	1		1	1				1			1		1	1				1	1		1									1
506094983	Del	2014	Relationship between functional capacity and body mass index with plasma coenzyme Q10 and oxidative damage in community-dwelling elderly-people.	1	1			1	1		1	1				1				1		1			1	1					1					1
506094984	Bošković M	2024	The Influence of Removable Complete Denture on Pro-Oxidant Antioxidant Balance and Redox-Sensitive Inflammation Biomarker NF-ĸB in the Oral Cavity: An Interventional Follow-Up Study.	1	1			1	1			1				1					1				1	1					1								1
506094985	Rajiv S	2016	Comparative cytotoxicity and genotoxicity of cobalt (II, III) oxide, iron (III) oxide, silicon dioxide, and aluminum oxide nanoparticles on human lymphocytes in vitro.	1	1				1			1			1	1					1					1	1		1									1
506094986	Kalfalah F	2014	Inadequate mito-biogenesis in primary dermal fibroblasts from old humans is associated with impairment of PGC1A-independent stimulation.	1	1			1	1		1	1				1				1	1	1				1	1		1									1
506094987	Palacio JR	2006	The presence of antibodies to oxidative modified proteins in serum from polycystic ovary syndrome patients.	1	1			1	1			1				1					1	1				1	1				1	1
506094988	Nikolaidis MG	2013	Aging is not a barrier to muscle and redox adaptations: applying the repeated eccentric exercise model.	1	1				1		1	1				1						1			1	1					1								1
506094989	Nikolic-Heitzler V	2006	Persistent oxidative stress after myocardial infarction treated by percutaneous coronary intervention.	1	1			1	1		1	1				1					1	1				1	1				1				1
506094990	Mignini F	2008	Antioxidant endogenous defense in a human model of physical stress.	1	1				1		1	1				1									1						1								1
506094991	Ozcelik O	2005	Exercise training as an adjunct to orlistat therapy reduces oxidative stress in obese subjects.	1	1				1	1	1					1			1	1					1	1					1								1
506094992	Guo HY	2013	Lipid peroxidation and antioxidant status in vagina microenvironment of patients with several common vaginitis.	1					1	1						1			1						1	1	1				1								1
506094993	Lapenna D	2018	Association of serum bilirubin with oxidant damage of human atherosclerotic plaques and the severity of atherosclerosis.	1					1	1		1	1			1											1				1				1
506094994	Marcus DL	1998	Increased peroxidation and reduced antioxidant enzyme activity in Alzheimer's disease.	1	1			1	1			1			1	1					1						1				1									1
506094995	Yalin S	2005	Is there a role of free oxygen radicals in primary male osteoporosis?	1	1				1	1			1			1							1				1				1						1
506094996	Marzetti E	2017	Altered mitochondrial quality control signaling in muscle of old gastric cancer patients with cachexia.	1	1			1	1	1	1	1				1					1		1				1				1	1
506094997	Tang SC	2008	Toll-like receptor-4 mediates neuronal apoptosis induced by amyloid beta-peptide and the membrane lipid peroxidation product 4-hydroxynonenal.	1	1			1	1		1	1			1	1					1						1	1	1		1												1
506094998	Soares JP	2015	How can age and lifestyle variables affect DNA damage, repair capacity and endogenous biomarkers of oxidative stress?	1	1				1		1				1	1				1					1	1					1						1
506094999	Attachaipanich T	2025	Obesity classified by anthropometric parameters was associated with mitochondrial bioenergetics impairment of peripheral blood mononuclear cells in the elderly population.	1	1			1	1	1	1	1				1				1			1			1					1					1
506095000	Duman BS	2003	Thiols, malonaldehyde and total antioxidant status in the Turkish patients with type 2 diabetes mellitus.	1	1				1	1	1	1				1				1						1					1	1
506095001	Bolayir E	2004	The effects of oxcarbazepine on oxidative stress in epileptic patients.	1					1							1										1					1			1
506095002	Gerasimenko MN	2013	Lipid peroxidation and antioxidant system in erythrocytes of patients with renal cell carcinoma.	1					1							1									1	1					1	1
506095003	Kedziora-Kornatowska K	2006	Production of nitric oxide, lipid peroxidation and oxidase activity of ceruloplasmin in blood of elderly patients with primary hypertension. Effects of perindopril treatment.	1					1							1									1	1					1								1
506095004	Solak ZA	2005	Effect of different levels of cigarette smoking on lipid peroxidation, glutathione enzymes and paraoxonase 1 activity in healthy people.	1					1			1				1									1	1					1						1
506095005	Patil SB	2008	Lipid peroxidation and antioxidant status in hypertensive pregnancies.	1					1							1									1	1					1	1
506095006	Rysz J	2007	Evaluation of selected parameters of the antioxidative system in patients with type 2 diabetes in different periods of metabolic compensation.	1					1							1				1					1	1					1	1
506095007	Patil SB	2007	Role of lipid peroxidation and enzymatic antioxidants in pregnancy-induced hypertension.	1					1							1									1	1					1	1
506095009	Zhang Y	2024	Methionine restriction alleviates diabetes-associated cognitive impairment via activation of FGF21	1	1				1	1	1	1		1		1				1	1				1	1	1	1											1
506095010	Thornton JA	2024	Alcohol- and Low-Iron Induced Changes in Antioxidant and Energy Metabolism Associated with Protein Lys Acetylation	1	1			1	1	1				1		1			1	1					1	1	1	1											1
506095011	Kelly CJ	2023	Iron status influences mitochondrial disease progression in Complex I-deficient mice	1	1			1	1	1						1			1	1	1				1	1	1	1										1
506095012	Gürel S	2024	Aging Processes Are Affected by Energy Balance: Focused on the Effects of Nutrition and Physical Activity on Telomere Length	1	1				1	1									1	1				1	1																				1
506095013	Zhou Y	2024	Integration of metalloproteome and immunoproteome reveals a tight link of iron-related proteins with COVID-19 pathogenesis and immunity	1	1				1	1						1			1	1					1	1		1			1							1
506095014	Fan K	2024	Ozone exposure affects corneal epithelial fate by promoting mtDNA leakage and cGAS/STING activation	1	1			1	1	1				1		1			1						1	1	1	1
506095015	Xu J	2024	Crosstalk between DNA Damage Repair and Metabolic Regulation in Hematopoietic Stem Cells	1	1				1	1					1				1	1			1		1																				1
506095016	Heidari H	2023	Climate Stressors and Physiological Dysregulations: Mechanistic Connections to Pathologies	1	1		1		1						1	1			1		1				1																				1
506095017	Xie	2024	Recent progress in metabolic reprogramming in gestational diabetes mellitus: a review	1	1				1	1						1			1	1					1																				1
506095018	Lanzillotta C	2024	Biliverdin Reductase-A integrates insulin signaling with mitochondrial metabolism through phosphorylation of GSK3β	1	1			1	1	1			1						1	1	1				1	1			1		1							1
506095019	Kelty TJ	2023	Western diet-induced obesity results in brain mitochondrial dysfunction in female Ossabaw swine	1				1	1		1		1						1	1					1	1	1	1
506095020	Luo	2023	The Involvement of Glucose and Lipid Metabolism Alteration in Rheumatoid Arthritis and Its Clinical Implication	1	1				1	1						1			1	1					1																				1
506095021	Milhem F	2024	Biomarkers of Metabolic Adaptation to High Dietary Fats in a Mouse Model of Obesity Resistance	1	1				1	1						1			1	1					1	1		1										1
506095022	Petito G	2023	Adipose Tissue Remodeling in Obesity: An Overview of the Actions of Thyroid Hormones and Their Derivatives	1					1	1	1					1			1	1					1																				1
506095023	Son Y	2024	Ochratoxin A induces hepatic and renal toxicity in mice through increased oxidative stress, mitochondrial damage, and multiple cell death mechanisms	1	1				1							1			1	1	1				1	1	1	1										1
506095024	Chen X	2024	Circulating extracellular vesicle-derived miR-1299 disrupts hepatic glucose homeostasis by targeting the STAT3/FAM3A axis in gestational diabetes mellitus	1	1		1	1	1	1	1	1		1		1				1					1	1		1	1		1							1
506095025	Kivimäki M	2023	The multiple roles of life stress in metabolic disorders	1	1		1	1	1	1	1	1		1		1				1		1			1	1	1																		1
506095026	Bekhbat M	2024	Glycolytic metabolism: Food for immune cells, fuel for depression?	1	1		1	1	1	1	1	1		1		1				1					1	1																			1
506095027	Fu K	2023	Autophagy regulates inflammation in intracerebral hemorrhage: Enemy or friend?	1	1		1	1	1	1	1	1				1	1				1				1		1																		1
506095028	Levi S	2024	Iron imbalance in neurodegeneration	1	1		1	1	1	1	1	1			1	1					1					1	1	1																	1
506095029	Taneera J	2024	β-Thalassemia and Diabetes Mellitus: Current State and Future Directions	1	1		1	1	1	1	1	1				1				1					1	1	1																		1
506095030	Dewidar B	2023	Alterations of hepatic energy metabolism in murine models of obesity, diabetes and fatty liver diseases	1	1		1	1	1	1	1		1			1				1	1				1	1	1	1
506095031	González-Domínguez Á	2024	Identifying metabotypes of insulin resistance severity in children with metabolic syndrome	1	1		1	1	1	1	1	1				1				1					1	1					1						1
506095032	Nan N	2024	Ozone induced multigenerational glucose and lipid metabolism disorders in Drosophila	1	1		1	1	1	1	1	1		1		1				1					1	1		1										1
506095033	Van	2023	The Complex Interplay between Imbalanced Mitochondrial Dynamics and Metabolic Disorders in Type 2 Diabetes	1	1		1	1	1	1	1	1				1	1			1					1	1	1																		1
506095034	Zhao Y	2024	The role of mitochondria in iron overload-induced damage	1	1		1	1	1	1	1	1			1	1	1				1				1	1	1																		1
506095035	Chang-Chien J	2024	Vitamin D ameliorates particulate matter induced mitochondrial damages and calcium dyshomeostasis in BEAS-2B human bronchial epithelial cells	1	1		1	1	1	1	1	1			1	1					1				1	1			1
506095036	Yu Y	2023	A metabolomics-based analysis of the metabolic pathways associated with the regulation of branched-chain amino acids in rats fed a high-fructose diet	1	1		1	1	1	1	1	1				1				1					1	1		1
506095037	Marinelli	2024	Bone Marrow Adipose Tissue	1	1		1	1	1	1	1	1	1			1				1			1		1	1	1																		1
506095038	Abad-Jiménez Z	2024	Calorie restriction modulates mitochondrial dynamics and autophagy in leukocytes of patients with obesity	1	1		1	1	1	1	1	1				1	1			1					1	1					1								1
506095039	Sutter A	2024	Metformin has immunomodulatory effects which support its potential use as adjunctive therapy in tuberculosis	1	1		1	1	1	1	1	1				1	1			1					1	1																			1
506095040	Sobieska K	2024	Iron homeostasis and insulin sensitivity: unraveling the complex interactions	1	1		1	1	1	1	1	1				1				1					1	1	1																		1
506095041	Bist P	2022	Impact of Heavy Metal Toxicity on the Gut Microbiota and Its Relationship with Metabolites and Future Probiotics Strategy: a Review	1	1		1	1	1	1	1	1				1		1		1					1		1																		1
506095042	Li Y	2023	MitoQ ameliorates PM2.5-induced pulmonary fibrosis through regulating the mitochondria DNA homeostasis	1	1		1	1	1	1	1	1	1		1	1									1	1	1	1	1									1
506095043	Schmitt RE	2023	Muscle stem cells contribute to long-term tissue repletion following surgical sepsis	1	1		1	1	1	1	1	1				1				1			1		1	1	1	1	1
506095044	Othon-Martínez D	2024	Iron and cardiovascular health: A review	1	1		1	1	1	1	1	1				1				1					1	1	1																		1
506095045	Ramanathan R	2023	Thyroid Hormone and Mitochondrial Dysfunction: Therapeutic Implications for Metabolic Dysfunction-Associated Steatotic Liver Disease (MASLD)	1	1		1	1	1	1	1	1	1			1	1			1					1	1	1																		1
506095046	Lei R	2024	Advances in the study of the correlation between insulin resistance and infertility	1	1		1	1	1	1	1	1				1				1			1		1	1																			1
506095047	Akagi K	2023	New Possibilities for Evaluating the Development of Age-Related Pathologies Using the Dynamical Network Biomarkers Theory	1	1		1	1	1	1	1	1			1							1			1	1																			1
506095048	McCrimmon RJ	2022	Remembrance of things past: The consequences of recurrent hypoglycaemia in diabetes	1	1		1	1	1	1	1	1				1				1		1			1	1	1																		1
506095049	Della	2023	Fine particulate matter induces adipose tissue expansion and weight gain: Pathophysiology	1	1		1	1	1	1	1	1				1				1					1	1	1																		1
506095050	Zhang DD	2024	Ironing out the details of ferroptosis	1			1	1	1	1		1			1	1					1				1		1																		1
506095051	Steinbrenner H	2022	The role of selenium in type-2 diabetes mellitus and its metabolic comorbidities	1	1		1		1	1		1				1				1	1				1	1																			1
506095052	Yang L	2024	Effects of PM2.5 sub-chronic exposure on liver metabolomics in mice	1			1		1	1	1	1				1				1	1				1	1		1										1
506095053	Pasquadibisceglie A	2023	Membrane Transporters Involved in Iron Trafficking: Physiological and Pathological Aspects	1				1	1	1		1			1						1				1	1																			1
506095054	Hu Y	2024	Molecular crosstalk and putative mechanisms underlying mitochondrial quality control: The hidden link with methylmercury-induced cognitive impairment	1	1		1	1	1		1	1				1					1		1		1		1	1										1
rayyan-217270871	Cho Y	2022	Useful Biomarkers of Metabolic Syndrome	1	1			1	1	1	1
506095056	Rahane D	2024	Hypoxia and its effect on the cellular system	1	1				1	1	1	1				1				1	1				1	1																			1
506095057	González-Domínguez Á	2024	Probing erythrocytes as sensitive and reliable sensors of metabolic disturbances in the crosstalk between childhood obesity and insulin resistance: findings from an observational study, in vivo challenge tests, and ex vivo incubation assays	1			1		1	1	1	1				1		1		1					1	1					1				1
506095058	Casanova A	2023	Mitochondria: It is all about energy	1	1			1	1	1	1	1				1		1		1	1				1	1	1																		1
506095059	Maniradhan M	2023	Bisphenol A-Induced Endocrine Dysfunction and its Associated Metabolic Disorders	1			1	1	1	1	1	1		1		1				1					1	1	1																		1
506095060	Sherkhane B	2021	Mitochondrial remodelling—a vicious cycle in diabetic complications	1	1			1	1	1	1	1				1				1	1				1		1																		1
506095061	Fernandes V	2020	Proteotoxicity and mitochondrial dynamics in aging diabetic brain	1	1			1	1	1	1	1				1				1	1				1		1																		1
506095062	Lauer AA	2022	Mechanistic Link between Vitamin B12 and Alzheimer’s Disease	1	1			1	1	1				1	1	1					1				1	1	1																		1
506095063	Xie F	2021	Effects of redox interference on the pancreatic mitochondria and the abnormal blood glucose	1	1			1	1		1	1				1				1	1				1	1		1										1
506095064	Gorisse L	2022	Carbamylated Proteins in Renal Disease: Aggravating Factors or Just Biomarkers?	1					1	1	1	1				1					1					1	1																		1
506095065	Kautzky A	2022	Biological and Psychological Stress Correlates Are Linked to Glucose Metabolism, Obesity, and Gender Roles in Women	1					1	1	1	1				1				1					1	1					1				1
506095066	White GE	2021	The psychoneuroimmunology of stress regulation in pediatric cancer patients	1			1	1	1	1	1	1				1				1					1	1																			1
506095067	Zampino M	2020	A plasma proteomic signature of skeletal muscle mitochondrial function	1	1			1	1		1	1				1				1	1					1					1				1
506095068	Qiu J	2021	Metabolic Control of Autoimmunity and Tissue Inflammation in Rheumatoid Arthritis	1	1			1	1	1	1	1			1	1				1					1	1	1																		1
506095069	Davinelli S	2021	Frailty syndrome: A target for functional nutrients?	1	1		1		1	1	1	1				1				1	1				1	1	1																		1
506095070	Fernandes SG	2021	External environmental agents influence telomere length and telomerase activity by modulating internal cellular processes: Implications in human aging	1			1		1		1	1		1	1	1									1	1	1																		1
506095071	Wang Y	2022	Intermittent exposure to airborne particulate matter induces subcellular dysfunction and aortic cell damage in BALB/c mice through multi-endpoint assessment at environmentally relevant concentrations	1			1	1	1		1	1				1					1				1	1		1											1
506095072	Flockhart M	2021	Excessive exercise training causes mitochondrial functional impairment and decreases glucose tolerance in healthy volunteers	1	1			1	1	1	1	1				1				1					1	1					1								1
506095073	Kim JY	2019	ABCB7 simultaneously regulates apoptotic and non-apoptotic cell death by modulating mitochondrial ROS and HIF1α-driven NFκB signaling	1				1	1	1	1	1			1	1									1		1		1									1
506095074	Li S	2021	Neonicotinoid insecticides triggers mitochondrial bioenergetic dysfunction via manipulating ROS-calcium influx pathway in the liver	1	1		1	1	1		1	1				1					1				1		1	1	1									1
506095075	Benchoula K	2021	FoxO1 signaling as a therapeutic target for type 2 diabetes and obesity	1	1				1	1	1	1				1				1					1	1																			1
506095076	Arancibia-Hernández YL	2023	Magnesium (Mg2+) Deficiency, Not Well-Recognized Non-Infectious Pandemic: Origin and Consequence of Chronic Inflammatory and Oxidative Stress-Associated Diseases	1	1				1	1	1	1				1				1	1				1	1	1																		1
506095077	Naito Y	2022	Crosstalk between Iron and Arteriosclerosis	1					1	1	1	1			1	1									1	1	1																		1
506095078	Packer M	2021	Critical examination of mechanisms underlying the reduction in heart failure events with SGLT2 inhibitors: Identification of a molecular link between their actions to stimulate erythrocytosis and to alleviate cellular stress	1	1			1	1	1	1	1				1	1			1					1	1																			1
506095079	Wang D	2022	The Effect of Aerobic Exercise on the Oxidative Capacity of Skeletal Muscle Mitochondria in Mice with Impaired Glucose Tolerance	1	1			1	1	1	1	1				1				1					1	1		1										1
506095080	Abdellatif M	2021	NAD+ Metabolism in Cardiac Health, Aging, and Disease	1	1			1	1	1	1	1			1	1				1					1	1	1																		1
506095081	Schuppelius B	2021	Time Restricted Eating: A Dietary Strategy to Prevent and Treat Metabolic Disturbances	1	1				1	1	1	1				1				1					1	1																			1
506095082	Ma L	2020	Understanding the physiological links between physical frailty and cognitive decline	1	1			1	1	1	1	1				1				1	1				1	1	1																		1
506095083	Edeas M	2020	Iron: Innocent bystander or vicious culprit in COVID-19 pathogenesis?	1			1		1	1	1	1			1	1									1	1	1																		1
506095084	Głombik K	2021	Hormonal regulation of oxidative phosphorylation in the brain in health and disease	1	1			1	1	1	1	1				1				1	1				1	1	1																		1
506095085	Rodríguez-Cano AM	2020	Nutrients, mitochondrial function and perinatal health	1	1			1	1	1	1	1				1				1	1				1	1	1																		1
506095086	Bargagli E	2020	Metabolic dysregulation in idiopathic pulmonary fibrosis	1			1		1	1	1	1	1			1				1					1		1																		1
506095087	Al-Mubarak AA	2021	Selenium, Selenoproteins, and Heart Failure: Current Knowledge and Future Perspective	1	1			1	1	1	1
506095088	Kezele TG	2020	Age-related changes and sex-related differences in brain iron metabolism	1					1	1	1	1			1	1					1				1	1	1																		1
506095089	Frye RE	2021	Mitochondria may mediate prenatal environmental influences in autism spectrum disorder	1					1	1	1	1			1	1					1					1	1	1																	1
506095090	Azzu V	2019	Adipose Tissue-Liver Cross Talk in the Control of Whole-Body Metabolism: Implications in Nonalcoholic Fatty Liver Disease	1	1				1	1	1	1	1			1				1					1		1																		1
506095091	Krapić M	2021	Immunological mechanisms of sickness behavior in viral infection	1					1	1	1	1				1				1					1	1																			1
506095092	Wincup C	2021	Pathological mechanisms of abnormal iron metabolism and mitochondrial dysfunction in systemic lupus erythematosus	1				1	1	1	1	1			1	1					1				1	1	1																		1
506095093	Wang M	2020	Diabetes and Sarcopenic Obesity: Pathogenesis, Diagnosis, and Treatments	1	1				1	1	1	1				1				1			1		1	1	1																		1
506095094	Rusin A	2022	Commonalities in the Features of Cancer and Chronic Fatigue Syndrome (CFS): Evidence for Stress-Induced Phenotype Instability?	1	1		1	1	1		1	1			1	1				1					1	1																			1
506095095	Kamwa V	2021	The endocrinology of sarcopenia and frailty	1	1				1	1	1	1				1				1			1		1	1	1																		1
506095096	Wenzl FA	2021	Inflammation in metabolic cardiomyopathy	1	1			1	1	1	1	1	1			1				1					1	1																			1
506095097	Morshed SA	2020	Understanding Thyroid Cell Stress	1	1			1	1		1	1				1	1				1				1	1	1																		1
506095098	Wahlang B	2017	A compromised liver alters polychlorinated biphenyl-mediated toxicity	1	1		1		1	1	1	1	1			1				1					1		1	1										1
506095099	Gancheva S	2022	Dynamic changes of muscle insulin sensitivity after metabolic surgery	1	1			1	1	1	1	1		1		1				1					1	1					1			1
506095100	Wang P	2016	Energy remodeling, mitochondrial disorder and heart failure	1	1			1	1	1	1	1	1			1				1					1		1																		1
506095101	Daignault NM	2024	Endocrine Disorders in the Critically Ill Patient	1	1				1	1	1	1				1				1			1		1	1	1																		1
506095102	Chau GC	2017	mTOR controls ChREBP transcriptional activity and pancreatic β cell survival under diabetic stress	1				1	1		1	1				1				1	1				1	1		1	1									1
506095103	de	2017	Previous physical exercise alters the hepatic profile of oxidative-inflammatory status and limits the secondary brain damage induced by severe traumatic brain injury in rats	1	1			1	1	1	1	1				1				1	1				1	1		1										1
506095104	Becker C	2015	Iron metabolism in obesity: How interaction between homoeostatic mechanisms can interfere with their original purpose. Part I: Underlying homoeostatic mechanisms of energy storage and iron metabolisms and their interaction	1			1		1	1	1	1			1	1				1					1		1																		1
506095105	Ng TP	2018	Dysregulated homeostatic pathways in sarcopenia among frail older adults	1	1				1	1	1	1				1				1			1		1	1	1				1						1
506095106	Ottolenghi S	2020	Iron and sphingolipids as common players of (Mal)adaptation to hypoxia in pulmonary diseases	1			1		1	1	1	1	1			1				1					1		1																		1
506095107	Tsai	2019	Molecular and cellular bases of immunosenescence, inflammation, and cardiovascular complications mimicking “inflammaging” in patients with systemic lupus erythematosus	1	1			1	1	1	1	1			1	1						1			1		1																		1
506095109	Roubicek DA	2017	Mitochondria and mitochondrial DNA as relevant targets for environmental contaminants	1	1		1	1	1		1	1			1	1					1				1	1	1																		1
506095110	Hecker M	2018	Role of protein carbonylation in diabetes	1	1				1	1	1	1				1				1	1				1		1																		1
506095111	Pruimboom L	2016	Influence of a 10-Day Mimic of Our Ancient Lifestyle on Anthropometrics and Parameters of Metabolism and Inflammation: The "study of Origin"	1	1		1		1	1	1	1				1				1					1	1					1								1
506095112	De	2018	Muscle loss in chronic liver diseases: The example of nonalcoholic liver disease	1	1				1	1	1	1				1				1			1		1		1																		1
506095113	Varma U	2018	Molecular mechanisms of cardiac pathology in diabetes – Experimental insights	1	1			1	1	1	1	1	1			1				1					1		1																		1
506095114	Meramat A	2015	Cognitive impairment, genomic instability and trace elements	1					1	1	1	1			1	1						1			1	1	1																		1
506095115	Freitas HR	2017	Fatty acids, antioxidants and physical activity in brain aging	1	1				1	1	1	1				1				1		1			1	1	1																		1
506095116	Jamshed H	2019	Early time-restricted feeding improves 24-hour glucose levels and affects markers of the circadian clock, aging, and autophagy in humans	1	1				1	1	1	1					1			1		1			1	1					1								1
506095117	Li R	2015	Mitochondrial damage: An important mechanism of ambient PM2.5 exposure-induced acute heart injury in rats	1	1		1	1	1		1	1				1				1	1				1		1	1										1
506095118	Atawia RT	2019	Mechanisms of obesity-induced metabolic and vascular dysfunctions	1	1				1	1	1	1	1			1				1					1		1																		1
506095119	Wang T	2019	Iron pathophysiology in alzheimer’s diseases	1				1	1	1	1	1			1	1					1				1		1																		1
506095120	Cappelli E	1863	Defects in mitochondrial energetic function compels Fanconi Anaemia cells to glycolytic metabolism	1	1			1	1	1	1	1			1					1			1		1	1			1									1
506095121	Gueugneau M	2014	Proteomics of muscle chronological ageing in post-menopausal women	1	1			1	1	1	1	1								1	1	1			1	1	1				1				1
506095122	Miao X	2019	Mitochondrial dysfunction in endothelial cells induced by airborne fine particulate matter (<2.5 μm)	1	1		1	1	1		1	1				1				1	1				1	1			1									1
506095123	Morris JK	2014	Is Alzheimer's disease a systemic disease?	1	1			1	1	1	1	1			1	1				1					1		1																		1
506095124	Staehelin HB	2005	Micronutrients and Alzheimer's disease	1					1	1	1	1				1				1	1				1	1	1																		1
506095125	Hotamisligil GS	2008	Nutrient sensing and inflammation in metabolic diseases	1	1				1	1	1	1				1				1					1	1																			1
506095126	Matsumura F	2006	Evidence supporting the hypothesis that one of the main functions of the aryl hydrocarbon receptor is mediation of cell stress responses	1			1		1	1	1	1				1				1					1	1																			1
506095127	Miller MA	2013	Biomarkers of cardiovascular risk in sleep-deprived people	1	1				1	1	1	1				1				1					1	1																			1
506095128	Ligtenberg J	2001	Hormones in the critically ill patient: To intervene or not to intervene?	1	1				1	1	1	1				1				1					1																				1
506095129	Engelfriet PM	2013	Biochemical markers of aging for longitudinal studies in humans	1	1				1	1	1	1			1	1				1		1			1	1																			1
506095130	Naudi A	2012	Cellular dysfunction in diabetes as maladaptive response to mitochondrial oxidative stress	1	1			1	1	1	1	1				1				1	1				1	1	1																		1
506095131	Kamiński MM	2013	Mitochondria as oxidative signaling organelles in T-cell activation: Physiological role and pathological implications	1	1				1	1	1	1				1				1					1	1																			1
506095132	O'Donnell E	2009	Relationships between vascular resistance and energy deficiency, nutritional status and oxidative stress in oestrogen deficient physically active women	1	1				1	1	1	1								1					1	1					1				1
506095133	Macciò A	2011	Advanced neoplastic disease as immunologic, endocrine and metabolic disorder	1	1				1	1	1	1				1				1		1			1	1	1																		1
506095134	Wood LG	2009	Dietary factors lead to innate immune activation in asthma	1	1				1	1	1	1				1				1					1	1	1																		1
506095135	Isfort M	2014	Metabolic dysfunction in diabetic cardiomyopathy	1	1			1	1	1	1	1	1			1				1					1	1	1																		1
506095136	Boudina S	2012	Early mitochondrial adaptations in skeletal muscle to diet-induced obesity are strain dependent and determine oxidative stress and energy expenditure but not insulin sensitivity	1	1				1	1	1	1				1				1					1	1		1										1
506095137	Arosio P	2002	Ferritin, iron homeostasis, and oxidative damage	1					1	1	1	1			1	1									1	1																			1
506095138	Raguso CA	2011	Nutritional status in chronic obstructive pulmonary disease: Role of hypoxia	1	1				1	1	1	1				1				1	1				1	1	1																		1
506095139	Crescenzo R	2014	Subsarcolemmal and intermyofibrillar mitochondrial responses to short-term high-fat feeding in rat skeletal muscle	1	1				1	1	1	1								1					1	1		1										1
506095140	Netzer NC	2010	Metabolic changes through hypoxia in humans and in yeast as a comparable cell model	1	1				1	1	1	1								1					1	1																			1
506095141	Lyros E	2014	Molecular Links Between Endothelial Dysfunction and Neurodegeneration in Alzheimer's Disease	1	1			1	1	1	1	1			1	1					1				1		1																		1
506095142	Nindl BC	2007	Utility of circulating IGF-I as a biomarker for assessing body composition changes in men during periods of high physical activity superimposed upon energy and sleep restriction	1	1					1	1	1								1					1	1					1								1
506095143	Stratmann B	2008	Sweet heart - Contributions of metabolism in the development of heart failure in diabetes mellitus	1	1				1	1	1	1	1			1				1					1	1	1																		1
506095144	Magnani	2020	Role of Mitochondria in the Redox Signaling Network and Its Outcomes in High Impact Inflammatory Syndromes	1	1		1	1	1		1	1				1				1					1	1	1																		1
506095145	Chatsirisupachai	2024	Calcitriol/vitamin D receptor system alleviates PM2.5-induced human bronchial epithelial damage through upregulating mitochondrial bioenergetics in association with regulation of HIF-1?/PGC-1? signaling	1	1		1	1	1		1	1				1				1					1	1			1									1
506095146	Reynolds	2021	Adaptive responses to air pollution in human dermal fibroblasts and their potential roles in aging	1	1		1	1	1		1	1				1				1					1	1			1									1
506095147	Poznyak	2024	Mitochondrial Dysfunction in Systemic Lupus Erythematosus: Insights and Therapeutic Potential	1	1		1	1	1		1	1			1	1				1					1	1	1																		1
506095148	Heininger	1999	A unifying hypothesis of Alzheimer's disease. I. Ageing sets the stage	1	1	1		1	1		1	1			1	1				1	1				1	1	1																		1
506095149	Schwartsburd	2016	Insulin resistance is a two-sided mechanism acting under opposite catabolic and anabolic conditions	1	1					1	1	1								1					1	1	1																		1
506095150	Horowitz	2010	Mitochondrial Iron Metabolism and Its Role in Neurodegeneration	1	1			1	1	1	1	1			1	1					1				1	1	1																		1
506095151	Tapryal	2015	Catecholamine stress hormones regulate cellular iron homeostasis by a posttranscriptional mechanism mediated by iron regulatory protein: implication in energy homeostasis	1	1	1			1	1	1	1				1				1					1	1		1	1									1
506095152	Ye	2024	Mitochondrial energy metabolism in diabetic cardiomyopathy: Physiological adaption, pathogenesis, and therapeutic targets	1	1			1	1	1	1	1	1			1				1					1	1	1																		1
506095153	Kim	2014	Iron and mechanisms of emotional behavior	1	1				1	1	1	1				1				1					1	1																			1
506095154	Paliwal	2023	Mitochondrial transfer restores impaired liver functions by AMPK/mTOR/PI3K-AKT pathways in metabolic syndrome	1	1			1	1	1	1	1	1			1				1					1	1	1	1										1
506095155	Dunham-Snary	2013	Mitochondrial genetics and obesity: evolutionary adaptation and contemporary disease susceptibility	1	1			1		1	1	1								1					1	1	1																		1
506095156	Kealy	2020	Acute Inflammation Alters Brain Energy Metabolism in Mice and Humans: Role in Suppressed Spontaneous Activity, Impaired Cognition, and Delirium	1	1				1	1	1	1				1				1					1	1	1	1			1							1
506095157	Rasool	2018	High Fat With High Sucrose Diet Leads to Obesity and Induces Myodegeneration	1				1	1	1	1	1				1			1	1	1					1	1	1																	1
506095158	Oza	2021	Role of dietary modifications in the management of type 2 diabetic complications	1	1				1	1		1				1	1			1					1	1																			1
506095159	Petrick	2020	Adipose Tissue Inflammation Is Directly Linked to Obesity-Induced Insulin Resistance, while Gut Dysbiosis and Mitochondrial Dysfunction Are Not Required	1			1		1	1		1				1		1		1					1	1		1										1
506095160	Cardoso	2010	Cortical and hippocampal mitochondria bioenergetics and oxidative status during hyperglycemia and/or insulin-induced hypoglycemia	1	1				1		1	1			1	1									1	1		1										1
506095161	Wang	2020	Mitochondria regulation in ferroptosis	1				1	1	1	1				1	1	1				1				1		1																		1
506095162	Schneider	2002	Lack of adaptation to severe malnutrition in elderly patients	1	1					1	1	1									1		1		1		1				1				1
506095163	Tang	2015	Inability to Maintain GSH Pool in G6PD-Deficient Red Cells Causes Futile AMPK Activation and Irreversible Metabolic Disturbance	1	1				1	1	1	1				1					1				1	1			1		1							1
506095164	Song	2023	Normobaric hypoxia shows enhanced FOXO1 signaling in obese mouse gastrocnemius muscle linked to metabolism and muscle structure and neuromuscular innervation	1	1				1	1	1	1	1							1			1		1	1		1										1
506095165	Seoung	2021	Association between metabolic risks and bone mineral density in postmenopausal women	1			1			1		1								1			1			1					1				1
506095166	Amaral	2014	Melatonin synthesis impairment as a new deleterious outcome of diabetes-derived hyperglycemia	1					1	1	1	1				1				1					1	1		1	1		1							1
506095167	Quigley	2021	Vitamin D Modulation of Mitochondrial Oxidative Metabolism and mTOR Enforces Stress Adaptations and Anticancer Responses	1				1	1	1	1			1			1			1	1				1				1									1
506095168	Dick	2022	An Iron Transporter Is Involved in Iron Homeostasis, Energy Metabolism, Oxidative Stress, and Metacyclogenesis in Trypanosoma cruzi	1	1				1	1	1	1				1									1		1		1									1
506095169	Nostbakken	2012	Marine n-3 fatty acids alter the proteomic response to methylmercury in Atlantic salmon kidney (ASK) cells	1			1	1	1	1		1				1					1				1	1			1									1
506095170	Adam	2007	Stress, eating and the reward system	1	1		1			1		1				1				1					1	1																			1
506095171	Armborst	2021	Coping Strategies Influence Cardiometabolic Risk Factors in Chronic Psychological Stress: A Post Hoc Analysis of A Randomized Pilot Study	1	1		1			1		1				1				1					1	1					1				1
506095172	Bose	2009	Stress and obesity: the role of the hypothalamic-pituitary-adrenal axis in metabolic disease	1	1		1			1		1				1				1					1	1																			1
506095173	de Kloet	2023	The cortisol switch between vulnerability and resilience	1	1		1			1		1				1				1					1	1																			1
506095174	Huang	2022	Hypothalamic Kisspeptin Neurons Regulates Energy Metabolism and Reproduction Under Chronic Stress	1	1		1			1		1								1			1		1	1		1										1
506095175	Kudielka	2009	Why do we respond so differently? Reviewing determinants of human salivary cortisol responses to challenge	1	1		1			1		1				1				1						1																			1
506095176	Panossian	2025	Adaptogens in Long-Lasting Brain Fatigue: An Insight from Systems Biology and Network Pharmacology	1	1		1		1	1		1				1				1			1		1	1																			1
506095177	Alack	2019	Current Knowledge and New Challenges in Exercise Immunology	1	1		1			1		1				1							1		1	1					1														1
506095178	Ames	2006	Low micronutrient intake may accelerate the degenerative diseases of aging through allocation of scarce micronutrients by triage	1	1				1	1	1	1			1	1					1				1		1				1														1
506095179	Bar‐Ziv	2020	Systemic effects of mitochondrial stress	1				1	1	1	1	1				1					1		1		1		1		1																1
506095180	Beaudart	2017	Nutrition and physical activity in the prevention and treatment of sarcopenia: systematic review	1	1					1	1	1									1		1		1	1					1															1
506095181	Bobba-Alves	2022	The energetic cost of allostasis and allostatic load	1	1		1			1	1	1				1					1		1		1		1				1														1
506095183	Branco	2023	Bioelectrical Impedance Analysis (BIA) for the Assessment of Body Composition in Oncology: A Scoping Review	1	1					1		1									1		1			1					1														1
506095184	Bresnahan	2014	Undernutrition, the acute phase response to infection, and its effects on micronutrient status indicators	1	1		1		1	1		1				1		1			1				1	1					1														1
506095185	Cabre	2022	Relative Energy Deficiency in Sport (RED-S): Scientific, Clinical, and Practical Implications for the Female Athlete	1	1		1			1	1	1				1				1			1		1	1	1				1														1
506095186	Cahill	2006	Fuel metabolism in starvation	1	1					1	1	1								1			1		1						1														1
506095187	Calabrese	2019	Building Biological Shields via Hormesis	1			1		1		1	1				1					1				1						1														1
506095188	Careccia	2023	Regulation of Satellite Cells Functions during Skeletal Muscle Regeneration: A Critical Step in Physiological and Pathological Conditions	1	1				1	1			1			1					1		1		1		1		1		1														1
506095189	Cederholm	2024	Malnutrition in Adults	1	1		1			1	1	1				1					1		1		1		1				1														1
506095190	Chrousos	2009	Stress and disorders of the stress system	1	1		1			1		1				1				1					1	1					1														1
rayyan-217827725	Crane	2022	Healthspan versus lifespan: new medicines to close the gap	1	1			1		1	1
506095192	Cruz-Jentoft	2023	Sarcopenia ≠ low muscle mass	1	1					1		1									1		1			1	1				1														1
506095193	Donnelly	2015	Glucose, glycolysis and lymphocyte responses	1	1					1	1	1				1				1					1				1																1
506095194	Evans	2021	The Use of Visceral Proteins as Nutrition Markers: An ASPEN Position Paper	1	1		1			1		1				1					1				1	1					1														1
506095195	Fang	2024	Emerging roles of lactate in acute and chronic inflammation	1					1	1	1	1		1		1									1	1			1																1
506095196	Foy	2020	Haematological setpoints are a stable and patient-specific deep phenotype	1			1		1	1		1		1									1			1					1				1
506095197	Franceschi	2018	Inflammaging: a new immune–metabolic viewpoint for age-related diseases	1			1		1	1	1	1		1		1		1		1					1	1																			1
506095198	Friedman	2024	Trapped fat: Obesity pathogenesis as an intrinsic disorder in metabolic fuel partitioning	1	1				1	1	1	1				1				1					1		1																		1
506095199	Fulop	2018	Immunosenescence and Inflamm-Aging As Two Sides of the Same Coin: Friends or Foes?	1			1		1	1	1	1		1		1							1		1	1																			1
506095200	Gambardella	2020	GADD34 is a modulator of autophagy during starvation	1	1			1		1	1	1					1			1	1				1				1									1
506095201	Geric	2019	Metabolic Reprogramming during Microglia Activation	1	1				1	1	1	1				1				1					1	1		1	1									1
506095203	Herman	2013	Neural control of chronic stress adaptation	1			1		1	1	1	1		1		1									1	1	1																		1
506095204	Hetz	2018	The Unfolded Protein Response and Cell Fate Control	1	1			1	1	1	1	1				1	1				1				1		1																		1
506095206	Johnson	2024	The fructose survival hypothesis as a mechanism for unifying the various obesity hypotheses	1	1		1		1	1	1	1				1				1					1	1	1																		1
506095207	Kalinkovich	2017	Sarcopenic obesity or obese sarcopenia: A cross talk between age-associated adipose tissue and skeletal muscle inflammation as a main mechanism of the pathogenesis	1	1		1		1	1	1	1	1			1				1			1			1	1																		1
506095208	Langston	2024	Immunological regulation of skeletal muscle adaptation to exercise	1	1			1		1	1	1				1				1			1		1																				1
506095209	Laurent	2017	Immune-Mediated Repair: A Matter of Plasticity	1	1		1	1		1		1				1					1		1		1																				1
506095210	Lee	2014	The Association between Phase Angle of Bioelectrical Impedance Analysis and Survival Time in Advanced Cancer Patients: Preliminary Study	1	1				1	1	1	1				1					1						1				1				1
506095211	Lockhart	2020	GDF15: A Hormone Conveying Somatic Distress to the Brain	1	1		1			1	1	1				1				1					1	1																			1
506095212	Lontchi-Yimagou	2022	An Atypical Form of Diabetes Among Individuals With Low BMI	1	1		1		1	1	1	1								1						1					1	1
506095213	Ludwig	2023	Carbohydrate-insulin model: does the conventional view of obesity reverse cause and effect?	1	1		1		1	1	1	1				1				1					1	1																			1
506095214	McEwen	2007	Physiology and neurobiology of stress and adaptation: central role of the brain	1			1		1	1	1	1		1		1							1		1	1	1																		1
506095215	McEwen	2003	The concept of allostasis in biology and biomedicine	1	1		1		1	1	1	1		1		1				1					1	1	1																		1
506095216	Meeusen	2012	Central fatigue: the serotonin hypothesis and beyond	1	1		1		1	1	1	1				1				1					1																				1
506095217	Metallo	2013	Understanding Metabolic Regulation and Its Influence on Cell Physiology	1	1				1	1	1	1		1						1	1				1																				1
506095218	Monzel	2024	The energetics of cellular life transitions	1	1		1	1		1	1	1		1						1	1				1	1																			1
rayyan-217827754	Mountjoy	2018	IOC consensus statement on relative energy deficiency in sport (RED-S): 2018 update	1	1					1	1
506095220	Muscaritoli	2023	Disease-related malnutrition with inflammation and cachexia	1	1		1		1	1	1	1				1	1			1	1					1	1																		1
506095221	Nakajima	2022	High Aspartate Aminotransferase/Alanine Aminotransferase Ratio May Be Associated with All-Cause Mortality in the Elderly: A Retrospective Cohort Study Using Artificial Intelligence and Conventional Analysis	1	1				1	1	1	1				1				1	1					1	1				1					1
506095222	Netea	2016	Trained immunity: A program of innate immune memory in health and disease	1			1		1	1	1	1		1		1				1					1	1																			1
506095223	Novoa	2001	Feedback inhibition of the unfolded protein response by GADD34-mediated dephosphorylation of eIF2alpha	1	1			1	1	1		1								1	1				1				1									1
506095224	Ochando	2023	Trained immunity — basic concepts and contributions to immunopathology	1			1	1	1	1		1		1		1							1		1		1																		1
506095225	Olenchock	2017	Biochemical Underpinnings of Immune Cell Metabolic Phenotypes	1	1				1	1	1	1				1				1					1	1																			1
506095226	Pakos-Zebrucka	2016	The integrated stress response	1	1			1	1	1		1								1	1	1			1		1																		1
506095227	Paulussen	2021	Anabolic Resistance of Muscle Protein Turnover Comes in Various Shapes and Sizes	1	1				1	1	1	1				1				1					1	1																			1
506095228	Peeri	2021	Association of serum levels of antioxidant micronutrients with mortality in US adults: National Health and Nutrition Examination Survey 1999-2002	1			1		1	1		1				1				1						1	1				1					1
506095229	Picard	2022	Mitochondrial signal transduction	1				1	1	1	1	1		1		1				1					1	1																			1
rayyan-217827766	Pizzorno	2020	Thoughts on a Unified Theory of Disease	1							1
rayyan-217827767	Prisabela	2023	Characteristics of Pregnant Woman with Chronic Energy Deficiency in Puskesmas Gesang, Lumajang on 2020: Descriptive Analysis	1							1
506095232	Ristow	2014	Mitohormesis: Promoting Health and Lifespan by Increased Levels of Reactive Oxygen Species (ROS)	1					1	1	1	1				1				1	1		1		1	1																			1
506095233	Ryan	2022	The Molecular Basis of Resilience: A Narrative Review	1				1	1	1	1	1		1		1				1		1			1	1																			1
rayyan-217827773	Selye	1950	Stress and the General Adaptation Syndrome	1
506095237	Sganga	1985	Reprioritization of hepatic plasma protein release in trauma and sepsis	1	1					1	1	1				1				1					1		1				1				1
506095238	Shaulson	2024	The brain–body energy conservation model of aging	1	1				1	1	1	1				1				1		1	1		1		1																		1
506095239	Speakman	2021	Carbohydrates, insulin, and obesity	1	1					1	1	1				1				1					1	1																			1
506095240	Straub	2017	The brain and immune system prompt energy shortage in chronic inflammation and ageing	1	1				1	1	1	1				1				1		1			1		1																		1
506095241	Tsigos	2002	Hypothalamic–pituitary–adrenal axis, neuroendocrine factors and stress	1	1				1	1	1	1				1				1					1		1																		1
506095242	Vermeulen	2020	The exposome and health: Where chemistry meets biology	1			1	1	1	1		1		1		1		1							1	1																			1
506095243	Vuscan	2024	Trained immunity: General and emerging concepts	1				1	1	1	1	1		1		1							1		1																				1
506095245	Wang	2024	Macrophage senescence in health and diseases	1	1			1	1	1	1	1				1	1					1	1		1		1																		1
506095246	Wang	2025	The mitochondrial integrated stress response: A novel approach to anti-aging and pro-longevity	1	1			1	1		1	1								1	1	1			1	1																			1
506095247	Warde	2023	Age-related Changes in the Adrenal Cortex: Insights and Implications	1	1			1		1	1	1			1	1						1	1		1		1																		1
506095248	Wek	2018	Role of eIF2α Kinases in Translational Control and Adaptation to Cellular Stress	1	1			1	1	1		1								1	1				1	1																			1
506095249	West	2008	Effects of a cognitive behavioural intervention on athletes' stress, recovery and performance	1	1		1			1		1				1									1	1					1								1
506095251	Willmann	2024	Physiologic disruption and metabolic reprogramming in infection and sepsis	1	1				1	1	1	1				1				1					1		1																		1
506095252	Wolfe	2006	The underappreciated role of muscle in health and disease	1	1					1	1	1								1	1				1	1																			1
506095253	Yiallouris	2019	Adrenal Aging and Its Implications on Stress Responsiveness in Humans	1					1	1	1	1				1				1		1			1	1																			1
506095254	Youle	2012	Mitochondrial Fission, Fusion, and Stress	1	1			1	1		1	1					1				1	1			1	1	1																		1
506095255	Yuk	2020	Inflammasome and Mitophagy Connection in Health and Disease	1	1			1	1		1	1				1	1				1				1	1	1																		1
506095256	Zera	2001	The Physiology of Life History Trade-Offs in Animals	1	1		1			1	1	1				1				1					1																				1
506095257	Seyfried	2025	The Warburg hypothesis and the emergence of the mitochondrial metabolic theory of cancer	1	1				1	1	1	1				1				1					1	1	1																		1
506095258	Fuellen G	2019	Health and Aging: Unifying Concepts, Scores, Biomarkers and Pathways	1	1					1	1	1				1				1		1			1	1																			1
506095259	Gaylord A	2023	Biomarkers of aging through the life course: a recent literature update	1			1		1	1	1	1		1		1						1			1	1																			1
506095260	Kelley	2025	Integrated analysis of transcriptional and metabolic responses to mitochondrial stress	1	1			1	1	1	1	1		1		1				1					1	1			1		1							1
506095261	Manoharan	2025	The 15-year survival advantage: Immune resilience as a salutogenic force in healthy aging	1	1				1	1	1	1				1				1		1			1	1	1				1				1
506095262	Zhu	2025	Identification of a resistance-exercise-specific signalling pathway that drives skeletal muscle growth	1	1				1	1	1	1								1	1				1	1	1	1			1							1
506095263	McDade TW	2023	Three common assumptions about inflammation, aging, and health that are probably wrong	1			1		1	1	1			1		1		1							1	1																			1
506095264	Lastra Cagigas M	2025	Dietary and pharmacological energy restriction and exercise for healthspan extension	1	1		1		1	1	1	1				1				1					1	1																			1
506095265	Curovic I	2025	The role of resistance exercise-induced local metabolic stress in mediating systemic health and functional adaptations: could condensed training volume unlock greater benefits beyond time efficiency?	1	1		1		1	1	1	1				1				1	1				1	1	1																		1
506095266	Feeney SP	2025	Sleep loss is a metabolic disorder	1	1		1		1	1	1	1				1				1		1			1	1																			1
506095267	Fülöp B	2025	How does chronic psychosocial distress induce pain? Focus on neuroinflammation and neuroplasticity changes	1	1		1		1	1	1	1				1									1	1	1																		1
506095268	Vodovotz Y	2025	A multiscale inflammatory map: linking individual stress to societal dysfunction	1			1		1	1	1	1				1				1		1			1	1																			1
506095269	Rachel	2025	Relationship troubles at the mitochondrial level and what it might mean for human disease	1	1			1	1	1	1	1		1		1				1					1	1																			1
506095271	Wu	2025	Immunological biomarkers of aging	1	1		1			1	1	1				1				1		1			1	1																			1
506095272	Epel ES	2009	Psychological and metabolic stress: A recipe for accelerated cellular aging?	1	1		1		1	1	1	1		1		1				1		1			1	1	1																		1
506095273	Murata S	2024	Blood biomarker profiles and exceptional longevity: comparison of centenarians and non-centenarians in a 35-year follow-up of the Swedish AMORIS cohort	1	1				1	1	1	1				1				1		1			1	1					1					1
506095274	Gunst J	2025	Nutrition and metabolic control for ICU patients	1	1		1		1	1	1	1					1			1					1	1																			1
506095275	Devine J	2025	Brain–body mitochondrial distribution patterns lack coherence and point to tissue-specific regulatory mechanisms	1	1		1			1	1	1					1			1					1	1																			1
506095276	Fideli ÜS	2025	Mean Corpuscular Volume and Risk of Autism Spectrum Disorder	1	1		1			1				1						1		1				1					1	1
506095277	Markus I	2021	Exercise-induced muscle damage: Mechanism, assessment and nutritional factors to accelerate recovery	1	1		1		1	1		1				1					1		1		1	1	1																		1
506095278	Le Lay S	2025	Exploring adipose tissue-derived extracellular vesicles in inter-organ crosstalk: Implications for metabolic regulation and adipose tissue function	1			1	1		1		1				1				1					1		1																		1
506095279	Patikas DA	2018	Exercise-induced fatigue in young people: advances and future perspectives	1						1		1								1					1	1					1														1
506095280	Anker SD	2025	Intravenous Ferric Carboxymaltose in Heart Failure With Iron Deficiency: The FAIR-HF2 DZHK05 Randomized Clinical Trial	1	1						1	1								1						1	1				1													1
506095281	Vaidya A	2025	Adrenal Insufficiency in Adults: A Review	1						1		1								1					1	1	1				1														1
506095282	Dobson PF	2020	Mitochondrial dysfunction impairs osteogenesis, increases osteoclast activity, and accelerates age-related bone loss	1	1			1			1	1											1		1		1	1	1									1
506095283	Didier Portilla	2025	Role of local complement activation in kidney fibrosis and repair	1						1		1	1			1									1		1	1			1														1
506095284	Kim YH	2025	Senescence-resistant human mesenchymal progenitor cells counter aging in primates	1						1		1				1						1	1		1	1		1	1									1
506095285	Juhyun So	2023	Amygdala activity and amygdala-hippocampus connectivity: Metabolic diseases, dementia, and neuropsychiatric issues	1						1		1								1					1	1	1				1														1
506095286	Evan N. Main	2023	Mitochondria as a therapeutic: a potential new frontier in driving the shift from tissue repair to regeneration	1	1			1	1		1	1	1			1							1		1		1																		1
506095287	Monti P	2025	Impact of air pollution and occupational inhalation exposures on neurodegenerative disorders: An epigenetic perspective	1			1			1		1		1		1									1		1				1														1
506095288	Fiani D	2025	Iron Deficiency Without Anemia and Reduced Basal Ganglia Iron Content in Youths	1	1					1	1	1								1					1	1					1						1
506095289	Antal BB	2025	Brain aging shows nonlinear transitions, suggesting a midlife “critical window” for metabolic intervention	1						1	1	1								1					1		1				1				1
506095290	Guyonnet S	2025	HealthAge: evaluation of intrinsic capacity changes in humans, mice, and killifish to explore the biology of aging	1						1		1				1				1					1	1	1	1			1					1
506095291	Wang G	2025	Adipose tissue ageing: implications for metabolic health and lifespan	1						1		1				1				1		1			1		1				1														1
506095292	Yusri K	2025	The role of NAD⁺ metabolism and its modulation of mitochondria in aging and disease	1				1	1		1									1	1	1			1		1																		1
506095293	Dana Le	2025	Menopause and gastrointestinal health and disease	1						1		1	1					1		1					1		1				1														1
506095294	Trumpff C	2025	Saliva and blood cell-free mtDNA reactivity to acute psychosocial stress	1						1		1													1	1					1							1
506095295	Balachandran A	2025	Pace of Aging analysis of healthspan and lifespan in older adults in the US and UK	1	1					1	1	1								1		1				1	1				1				1
506095296	Liu Y	2025	Therapeutic implications of mitochondrial transfer on stem cell fate in regenerative medicine	1	1			1	1		1	1				1							1		1		1																		1
506095297	Mahmoud AM	2025	Lipidomic profiling of human adiposomes identifies specific lipid shifts linked to obesity and cardiometabolic risk	1	1				1	1	1	1				1				1					1		1				1				1
506095298	Misra S	2023	Current insights and emerging trends in early-onset type 2 diabetes	1	1				1	1	1	1				1				1					1		1				1														1
506095299	Blaustein JR	2024	Environmental impacts on cardiovascular health and biology: An overview	1			1		1	1		1				1				1					1		1				1														1
506095300	Cohen AA	2025	Intrinsic health as a foundation for a science of health	1						1		1								1					1	1	1																		1
506095301	London A	2025	Effects of Acute Iso- and Hypocaloric Carbohydrate Restriction on Liver Fat and Glucose and Lipid Metabolism	1						1		1								1					1	1					1													1
506095302	Shawn D. Youngstedt	2004	Long sleep and mortality: rationale for sleep restriction	1	1					1	1	1								1					1	1																			1
506095304	Zhang X	2025	Mitochondrial dysfunction in the regulation of aging and aging-related diseases	1	1			1	1		1	1		1						1		1			1		1				1														1
506095305	Andreazza AC	2025	Brain and body energy metabolism and potential for treatment of psychiatric disorders	1	1				1	1	1	1				1				1					1	1																			1
506095306	Chi H	2022	Immunometabolism at the intersection of metabolic signaling, cell fate, and systems immunology	1	1				1	1	1	1				1				1					1	1																			1
506095307	Zumbaugh MD	2022	Molecular and biochemical regulation of skeletal muscle metabolism	1	1					1	1									1	1		1		1	1		1																	1
506095308	Mengeste AB	2021	Skeletal muscle energy metabolism in obesity	1					1	1	1	1				1				1					1	1		1	1																1
506095309	Wiley CD	2021	The metabolic roots of senescence: mechanisms and opportunities for intervention	1	1			1	1		1	1				1				1		1			1		1				1														1
506095310	Liu B	2023	Lipid and glucose metabolism in senescence	1				1	1	1	1	1				1				1	1	1			1		1																		1
506095311	Antonio M. A. Miranda	2025	Selective remodelling of the adipose niche in obesity and weight loss	1				1	1	1	1	1				1				1		1	1		1	1	1		1		1				1
506095312	Oh HS-H	2025	Plasma proteomics links brain and immune system aging with healthspan and longevity	1					1	1		1				1						1			1	1					1				1
506095313	Charlton BT	2025	Skeletal muscle adaptations and post-exertional malaise in long COVID	1	1		1	1	1	1	1	1				1				1					1	1																			1
506095314	Pavalean MC	2024	Ferritin and Ferritin-to-Hemoglobin Ratio as Promising Prognostic Biomarkers of Severity in Acute Pancreatitis—A Cohort Study	1					1	1		1				1									1	1					1				1
506095315	Lower	2025	Circulating antioxidant nutrients and brain age in midlife adults	1	1				1		1	1		1						1						1					1				1
506095316	Ferrucci L	2024	Mitochondria break free: Mitochondria-derived vesicles in aging and associated conditions	1				1	1	1		1					1				1	1			1		1																		1
506095317	Edward J. Calabrese	2024	The catabolic–anabolic cycling hormesis model of health and resilience	1	1				1	1	1	1								1	1	1			1	1																			1
506095318	Udeh-Momoh CT	2025	Resilience and brain health in global populations	1	1		1		1	1	1	1		1		1				1		1			1	1																			1
506095319	Chung	2011	Circadian rhythm of adrenal glucocorticoid: Its regulation and clinical implications	1			1		1	1	1	1		1		1				1					1	1																			1
506095320	Sebastiani P	2017	Biomarker signatures of aging	1					1	1	1	1				1				1		1			1	1					1				1
506095321	Caplin A	2021	The effects of exercise intensity on the cortisol response to a subsequent acute psychosocial stressor	1	1				1	1	1	1				1				1					1	1					1							1
506095322	Weinberg SE	2025	Mitochondria reactive oxygen species signaling-dependent immune responses in macrophages and T cells	1	1			1	1	1	1	1				1				1		1			1	1	1																		1
506095323	Bruno C	2025	Selective resilience in brain aging: challenging the scope of the disposable soma theory	1	1				1	1	1	1		1						1		1				1	1																		1
506095324	Tiwari V	2025	Lipid metabolism and neuroinflammation: What is the link?	1	1			1	1	1	1	1				1				1	1	1			1	1	1																		1
506095325	Yu	2024	Immune Alterations with Aging: Mechanisms and Intervention Strategies	1	1		1	1	1	1	1	1			1	1		1		1		1			1	1	1																		1
506095326	Kaul	2025	2-hydroxyglutarate mediates whitening of brown adipocytes coupled to nuclear softening upon mitochondrial dysfunction	1	1			1	1	1	1	1		1						1	1				1		1		1									1
506095327	Liu PY	2022	Sleep, testosterone and cortisol balance, and ageing men	1	1		1		1	1	1	1		1		1				1					1	1					1														1
506095328	Liu PY	2021	Clamping cortisol and testosterone mitigates the development of insulin resistance during sleep restriction in men	1	1		1		1	1	1	1				1				1					1	1					1							1
506095329	Padovani	2024	Immunosuppression in Sepsis: Biomarkers and Specialized Pro-Resolving Mediators	1	1		1		1	1	1	1				1				1		1			1	1	1																		1
506095330	J. R	2025	Amygdala–liver signalling orchestrates glycaemic responses to stress	1	1		1		1	1	1	1				1				1					1	1	1	1										1
506095331	Sviridov D	2025	Maladaptive trained immunity in viral infections	1	1		1	1	1	1	1	1		1		1				1		1			1	1	1																		1
506095332	Liboz	2025	Beta-cell adaptation unveiled: The role of myokines in insulin-resistant mice	1	1					1	1	1								1			1		1	1	1	1										1
506095333	Osuka A	2024	Systemic immune response of burns from the acute to chronic phase	1	1		1		1	1	1	1				1				1		1			1	1	1																		1
506095334	Siyu Fe	2025	Stress hyperglycemia ratio as a mortality predictor in non-diabetic septic patients: a retrospective cohort analysis	1	1		1		1	1	1	1				1				1					1	1					1				1
506095335	Téblick A	2022	Critical illness–induced corticosteroid insufficiency: What it is not and what it could be	1	1		1		1	1	1	1				1				1		1			1	1	1																		1
506095336	Shangguan Y	2025	CD8+ T cell stressors converge on shared metabolic–epigenetic networks	1	1			1	1	1	1	1		1		1				1		1			1	1	1																		1
506095337	Kashi DS	2025	Habitual fluid intake and hydration status influence cortisol reactivity to acute psychosocial stress	1			1		1	1		1								1					1	1					1							1
506095338	Miao	2025	Poor sleep health is associated with older brain age: the role of systemic inflammation	1			1		1	1		1		1		1									1	1	1				1					1
rayyan-354465202	Das S	2025	Micronutrients and Cognitive Health: Mechanistic and Epigenetic Interplay in Brain Development	1
506095340	Gres V	2025	Trained Immunity in Skin Infections: Macrophages and Beyond	1			1	1	1	1		1		1		1							1		1	1																			1
506095341	Catherine Kelly	2024	A platform to map the mind–mitochondria connection and the hallmarks of psychobiology: the MiSBIE study	1	1				1	1	1	1		1		1									1	1	1				1					1
506095342	Panfilova T	2025	Mitochondrial proteins as biomarkers of cellular senescence and age-associated diseases	1	1			1	1		1	1			1		1				1	1			1		1																		1
506095343	Breit S	2025	Metabolic Messenger: Growth Differentiation Factor 15	1	1		1			1	1	1				1				1					1	1	1																		1
506095344	Yousif A	2025	Faithful modeling of terminal CD8+ T cell dysfunction and epigenetic stabilization in vitro	1	1			1		1	1	1		1		1					1				1		1		1
506095345	Lavalou J	2025	Mechanisms of cellular fitness and cell competition: Towards an integrated view	1			1	1		1	1	1				1					1		1		1	1	1																		1
506095346	D.	2025	The allostatic triage model of psychopathology (ATP Model): How reallocation of brain energetic resources under stress elicits psychiatric symptoms	1	1				1	1	1	1		1		1				1					1	1	1																		1
506095347	Mark P	2025	The cyclic metabolic switching theory of intermittent fasting	1				1	1	1	1	1				1	1	1		1					1	1																			1
506095348	Tippairote T	2021	The continuum of disrupted metabolic tempo, mitochondrial substrate congestion, and metabolic gridlock toward the development of non-communicable diseases	1			1	1	1	1	1	1	1			1				1	1				1	1	1																		1
506095349	Longo et	2025	Nutrient allocation fuels T cell–mediated immunity	1	1					1	1	1				1				1					1	1																			1
506095350	Best A	2025	Ultra-endurance athletes and the metabolic ceiling	1	1					1	1	1								1					1	1					1				1
506095351	Bortz J	2023	Biological age estimation using circulating blood biomarkers	1					1	1	1	1			1	1					1					1	1				1					1
506095352	Zagmutt S	2025	Redefining the timeline: a three-phase framework of hypothalamic microinflammation in metabolic disease	1			1		1	1	1	1				1				1			1		1	1	1																		1
506095353	Lee	2025	Lactate homeostasis is maintained through regulation of glycolysis and lipolysis	1	1				1	1	1	1				1				1					1	1			1		1							1
506095355	Jamadar SD	2025	The metabolic costs of cognition	1	1					1	1	1				1				1					1	1	1																		1
506095356	Scott-Solomon E	2026	Stress-induced sympathetic hyperactivation drives hair follicle necrosis to trigger autoimmunity	1			1		1	1	1	1			1	1							1		1	1	1	1	1									1
506095357	Wang Y	2025	Proteotoxic stress response drives T cell exhaustion and immune evasion	1	1			1		1	1	1				1	1				1				1	1	1		1									1
506095358	Calais H	2025	Stress at the gates: Mitochondrial import dysfunctions, response pathways, and therapeutic potential	1	1			1	1		1	1				1	1				1				1	1	1																		1
506095359	Jiang Z	2025	Persistent Attenuation of Lymphocyte Subsets After Mass SARS-CoV-2 Infection	1	1		1			1	1	1				1							1		1	1	1				1				1
506095360	Bobba-Alves N	2023	Cellular allostatic load is linked to increased energy expenditure and accelerated biological aging	1	1				1	1	1	1		1	1							1			1	1	1		1									1
506095361	Fagundes CP	2025	Psychological science at the cellular level: Mitochondria’s role in health and behavior	1			1		1	1	1	1				1				1					1	1	1																		1
506095362	Sharma A	2024	Futile lipid cycling: from biochemistry to physiology	1	1				1	1	1	1				1				1					1	1	1																		1
506095363	Glancy B	2021	Mitochondrial lactate metabolism: history and implications for exercise and disease	1					1	1	1	1				1				1					1	1																			1
506095364	Chen X	2024	Small extracellular vesicles from young plasma reverse age-related functional declines by improving mitochondrial energy metabolism	1	1		1	1			1	1								1	1	1			1	1	1	1	1									1
506095365	Mun	2025	RNA-binding protein AUF1 suppresses cellular senescence and glycolysis by targeting PDP2 and PGAM1 mRNAs	1					1	1	1	1				1					1	1			1	1	1		1									1
506095366	Kato	2025	Sex-specific longitudinal reversal of aging in old frail mice	1			1	1		1	1	1				1					1		1		1	1	1	1										1
506095367	Crosswell	2024	Deep Rest: An Integrative Model of How Contemplative Practices Combat Stress and Enhance the Body’s Restorative Capacity	1	1				1	1	1	1		1		1				1					1	1																			1
506095368	Xu	2026	Mitochondrial transfer from glia to neurons protects against peripheral neuropathy	1	1			1		1	1	1				1							1		1	1	1	1	1		1							1
506095369	Chaubey	2026	Pharmacologic reversal of advanced Alzheimer’s disease in mice and identification of potential therapeutic nodes in human brain	1	1			1	1		1	1			1	1				1			1		1	1	1	1	1		1								1
506095370	Akakura	2026	AKG–TET axis is central to senescence plasticity	1					1	1	1			1		1				1		1			1	1			1									1
506095371	Lyu	2025	A novel clinical biomarker-based Physiology Healthy Aging Index and risk of all-cause and cause-specific mortality: A 20-year prospective cohort study	1						1	1	1				1				1					1	1					1					1
506095372	Bao	2026	Association between methylmalonic acid and Alpha-Klotho in American adults: A cross-sectional study	1					1		1					1				1						1					1						1
506095373	Xiao	2026	Small Extracellular Vesicles From Human Amniotic Membrane Mesenchymal Stem Cells Rejuvenate Senescent β Cells and Cure Age-Related Diabetes in Mice	1			1	1	1		1														1	1	1	1	1									1
506095374	Mitchell	2026	In Vivo Chemical Reprogramming Is Associated With a Toxic Accumulation of Lipid Droplets Hindering Rejuvenation	1	1			1	1	1	1	1								1	1	1			1		1	1	1									1
506095375	Li	2026	CardioMetAge estimates cardiometabolic aging and predicts disease outcomes	1						1	1	1				1				1					1	1					1
506095376	Christensen	2026	Structural and mitochondrial dendritic degenerations in old hypoglossal motor neurons	1	1			1			1	1									1		1				1	1										1
506095377	Jang	2026	The ageing immune system as a driver of systemic ageing	1				1	1	1	1	1		1		1						1	1		1		1	1			1														1

## Sheet: S3F Cooccurrence matrix
Label	Mechanistic_ATP limitation	Mechanistic_Ca2+ dysregulation	Mechanistic_Environmental exposure	Mechanistic_MQC impairment	Mechanistic_Redox Imbalance	Mechanistic_Substrate reallocation	Mechanistic_Throughput Limit	Hallmark_Communication	Hallmark_ECM	Hallmark_Epigenetics	Hallmark_Genomic	Hallmark_Inflammation	Hallmark_Macroautophagy	Hallmark_Microbiome	Hallmark_MitochondrialDysfunction	Hallmark_NutrientSensing	Hallmark_Proteostasis	Hallmark_Senescence	Hallmark_StemCells	Hallmark_Telomere attrition	Stage_Adaptive	Stage_Functional	Stage_Structural
Mechanistic_ATP limitation	312	2	91	136	256	239	243	286	20	29	44	259	21	4	14	219	110	72	45	1	272	245	168
Mechanistic_Ca2+ dysregulation	2	2	0	1	2	1	2	2	0	0	1	2	0	0	0	2	1	0	0	0	2	2	1
Mechanistic_Environmental exposure	91	0	133	55	104	117	102	128	9	27	15	121	9	8	1	92	31	16	24	0	124	112	66
Mechanistic_MQC impairment	136	1	55	168	151	113	143	153	14	25	35	143	20	5	7	99	88	45	26	0	146	121	116
Mechanistic_Redox Imbalance	256	2	104	151	349	264	266	308	25	48	60	313	22	10	18	224	118	84	39	1	307	277	188
Mechanistic_Substrate reallocation	239	1	117	113	264	335	255	311	25	49	39	277	20	11	14	247	86	59	56	1	310	260	171
Mechanistic_Throughput Limit	243	2	102	143	266	255	313	297	21	42	44	266	23	7	5	224	102	71	47	0	280	242	185
Hallmark_Communication	286	2	128	153	308	311	297	381	22	45	52	320	23	10	2	253	119	82	57	0	338	301	203
Hallmark_ECM	20	0	9	14	25	25	21	22	27	0	1	23	1	1	2	21	4	0	6	0	24	14	24
Hallmark_Epigenetics	29	0	27	25	48	49	42	45	0	52	3	42	1	3	2	32	7	13	7	0	48	43	24
Hallmark_Genomic	44	1	15	35	60	39	44	52	1	3	61	55	3	1	2	17	30	16	6	0	52	45	43
Hallmark_Inflammation	259	2	121	143	313	277	266	320	23	42	55	355	17	10	14	222	109	75	47	0	316	282	192
Hallmark_Macroautophagy	21	0	9	20	22	20	23	23	1	1	3	17	25	1	0	13	14	5	1	0	24	17	15
Hallmark_Microbiome	4	0	8	5	10	11	7	10	1	3	1	10	1	11	0	8	2	1	0	0	11	9	4
Hallmark_MitochondrialDysfunction	14	0	1	7	18	14	5	2	2	2	2	14	0	0	18	14	6	1	1	1	16	12	8
Hallmark_NutrientSensing	219	2	92	99	224	247	224	253	21	32	17	222	13	8	14	276	56	51	26	1	255	226	125
Hallmark_Proteostasis	110	1	31	88	118	86	102	119	4	7	30	109	14	2	6	56	137	37	18	0	105	98	97
Hallmark_Senescence	72	0	16	45	84	59	71	82	0	13	16	75	5	1	1	51	37	93	9	0	75	77	62
Hallmark_StemCells	45	0	24	26	39	56	47	57	6	7	6	47	1	0	1	26	18	9	62	0	53	39	41
Hallmark_Telomere attrition	1	0	0	0	1	1	0	0	0	0	0	0	0	0	1	1	0	0	0	1	1	0	0
Stage_Adaptive	272	2	124	146	307	310	280	338	24	48	52	316	24	11	16	255	105	75	53	1	375	290	184
Stage_Functional	245	2	112	121	277	260	242	301	14	43	45	282	17	9	12	226	98	77	39	0	290	333	149
Stage_Structural	168	1	66	116	188	171	185	203	24	24	43	192	15	4	8	125	97	62	41	0	184	149	221

## Sheet: S3G Figure notes
Item	Description
Dataset	Evidence-map dataset of 433 included reports exported from Rayyan RIS and customization/coding log.
Non-mutually exclusive labels	Reports could receive multiple mechanistic, hallmark, stage, and study-type labels; therefore, label totals exceed the number of included reports.
Bar charts	Frequencies were calculated by summing source-coded labels across included reports. Counts represent number of reports assigned each label.
Stacked bars	Stage/hallmark/mechanistic distributions should be interpreted as evidence-map label frequencies, not mutually exclusive incidence proportions.
Network figure	Pairwise co-occurrence counts were calculated from non-mutually exclusive labels. Nodes represent labels/domains; edges represent the number of reports in which two labels co-occurred.
Software/source files	Source files: articles.ris and customizations_log.csv. Workbook generated from these files using Python and spreadsheet artifact tooling. Add exact graphing software/version used for final figures if exported from Excel, Gephi, Gephi Lite, R, Python, or another package.
Caution	Co-occurrence strength reflects the coding framework and included literature distribution; it should not be interpreted as causal strength.

## Sheet: S3H Data availability
Item	Statement
Label matrix	Included as worksheet S3E Label matrix in this workbook.
Co-occurrence matrix	Included as worksheet S3F Co-occurrence matrix in this workbook.
Figure-generation notes	Included as worksheet S3G Figure notes in this workbook.
Source-level data	RIS metadata and coding logs were used to generate this workbook. Sharing should follow publisher, database, and Rayyan export permissions.
Code availability	Generation code can be provided upon request or deposited in a repository if required by the journal.
Evidence tier counts	Tier labels were not present in the uploaded source coding file; final tier counts should be added after Tier 1–4 adjudication if used in the manuscript.

## Sheet: S3I. Quality-appraisal summary 
Evidence category	Main contribution	Quality-appraisal considerations	Main limitations	Interpretive use
Primary human studies	Translational relevance	Design, population, exposure/outcome clarity, confounding, directness to bioenergetic–hallmark relationship	Limited causality, heterogeneity, biomarker variability	Stronger support when mechanisms are directly measured
Animal studies	Mechanistic and tissue-level insight	Model relevance, experimental control, outcome specificity, biological plausibility	Limited direct human translation	Mechanistic support, not direct clinical inference
Cellular/mechanistic studies	Pathway-level resolution	Experimental control, mechanistic specificity, reproducibility, relevance to aging domain	Reduced systemic context	Supports mechanistic plausibility
Systematic reviews	Structured synthesis	Search transparency, inclusion criteria, synthesis method, RoB reporting	May recycle limitations of included studies	Contextual synthesis when methodologically transparent
Narrative reviews	Field-level interpretation	Breadth of sources, citation transparency, balance of evidence	Selective citation, narrative recycling	Background/contextual support only
Conceptual/theoretical papers	Framework development	Logical coherence, grounding in primary evidence, clarity of assumptions	Not empirical evidence	Hypothesis-generating only

## Sheet: S3J. Ambiguous stage-label code
S3J. Ambiguous stage-label coding examples and adjudication rules
Process	Ambiguous issue	Coded as functional when…	Coded as adaptive when…	Coded as structural when…	Hallmark label handled separately as…
Inflammation	Can be stress response or chronic hallmark	linked to altered bioenergetic performance/redox state without chronic tissue change	described as compensatory immune/stress signaling	described with persistent inflammatory damage, senescence, tissue degeneration	chronic inflammation
Mitophagy/MQC	Can be protective or failed repair	altered mitochondrial performance is measured without clear failure of turnover	mitophagy activation/remodeling is compensatory	impaired mitophagy, failed turnover, damaged mitochondria accumulate	disabled macroautophagy / mitochondrial quality-control impairment
Nutrient sensing	Can be adaptive signaling or aging hallmark	altered ATP/redox/substrate state	AMPK/mTOR/sirtuin shifts as compensatory metabolic regulation	persistent metabolic dysregulation linked to tissue decline	deregulated nutrient sensing
Intercellular communication	Can be mitochondrial signaling or hallmark	mitochondrial stress signal measured as functional output	mitokine/cytokine/endocrine signaling as adaptive communication	persistent maladaptive signaling or tissue-level disruption	altered intercellular communication
Senescence	Can involve adaptive arrest or structural decline	mitochondrial dysfunction measured before senescence phenotype	transient stress response or protective arrest	persistent senescence/SASP/tissue degeneration	cellular senescence
