# Supplementary material for: Mapping bioenergetic mechanisms across aging hallmarks: a systematic evidence map and secondary conceptual synthesis
Source: Front Physiol. 2026 Jun 11;17:1868353. doi: 10.3389/fphys.2026.1868353 (PMC13293893; doi:10.3389/fphys.2026.1868353)
Supplement: Supplementary file 6 [file Table5.xlsx]

## Sheet: S4A Mech x Hallmark
Supplementary Table S4A. Original-study-only mechanism × hallmark co-occurrence matrix
Mechanistic domain	Altered intercellular communication	Chronic inflammation	Nutrient sensing	Loss of proteostasis	Cellular senescence	Genomic instability	Stem cells	Epigenetics	Mitochondrial Dysfunction	Extracellular matrix	Impaired macroautophagy	Microbiome
Redox imbalance	134	142	89	58	41	25	13	16	11	9	3	2
ATP limitation	129	115	85	58	36	21	18	13	9	7	4	0
Substrate reallocation	113	95	88	30	21	12	20	17	8	9	5	2
Oxidative throughput limitation	112	92	78	47	27	13	19	12	3	6	5	1
Mitochondrial quality control impairment	65	61	40	46	19	11	11	9	6	5	4	0
Environmental exposure	39	34	27	12	2	4	8	6	0	3	1	2
Ca2+ dysregulation	1	1	1	0	0	0	0	0	0	0	0	0
Heatmap-formatted matrix showing co-representation of mechanistic domains and aging hallmark domains among 194 primary empirical reports. Cell values indicate the number of reports assigned both labels. Labels were non-mutually exclusive; therefore, counts represent co-occurrence frequencies rather than mutually exclusive categories.

## Sheet: S4B Original Studies
article_id	First author	Year	Title	Journal/source	Full authors	DOI	URL	RIS type	Model summary	Study type labels	Mechanistic labels	Hallmark labels	Stage labels	Evidence tier	Cleaned mechanistic labels	Cleaned hallmark labels	Cleaned stage labels	Primary-study subset
506094935	Tomeleri CM	2018	Phase angle is related with inflammatory and oxidative stress biomarkers in older women.	Experimental gerontology	Tomeleri CM; Cavaglieri CR; de Souza MF; Cavalcante EF; Antunes M; Nabbuco HCG; Venturini D; Barbosa DS; Silva AM; Cyrino ES	10.1016/j.exger.2017.11.019	https://pubmed.ncbi.nlm.nih.gov/29197561/	JOUR	Human	Study_Human; Study_Original Reserch	Mechanistic_ATP limitation; Mechanistic_MQC impairment	Hallmark_Inflammation; Hallmark_Proteostasis; Hallmark_Senescence	Stage_Adaptive; Stage_Functional	Tier 3	ATP limitation; Mitochondrial quality control impairment	Chronic inflammation; Loss of proteostasis; Cellular senescence	Adaptive; Functional	Primary empirical report
506094936	Gradinaru D	2017	Adiponectin: possible link between metabolic stress and oxidative stress in the elderly.	Aging clinical and experimental research	Gradinaru D; Margina D; Borsa C; Ionescu C; Ilie M; Costache M; Dinischiotu A; Prada GI	10.1007/s40520-016-0629-z	https://pubmed.ncbi.nlm.nih.gov/27688246/	JOUR	Human	Study_Human; Study_Original Reserch	Mechanistic_ATP limitation; Mechanistic_Redox Imbalance; Mechanistic_Substrate reallocation	Hallmark_Communication; Hallmark_Inflammation; Hallmark_NutrientSensing	Stage_Adaptive; Stage_Functional	Tier 3	ATP limitation; Redox imbalance; Substrate reallocation	Altered intercellular communication; Chronic inflammation; Nutrient sensing	Adaptive; Functional	Primary empirical report
506094938	Permpongpaiboon T	2011	Decreased paraoxonase 1 activity and increased oxidative stress in low lead-exposed workers.	Human & experimental toxicology	Permpongpaiboon T; Nagila A; Pidetcha P; Tuangmungsakulchai K; Tantrarongroj S; Porntadavity S	10.1177/0960327110388536	https://pubmed.ncbi.nlm.nih.gov/21296834/	JOUR	Human	Study_Human; Study_Journal Article (Case-Control Study)	Mechanistic_ATP limitation; Mechanistic_Redox Imbalance	Hallmark_Communication; Hallmark_Inflammation	Stage_Adaptive; Stage_Functional	Tier 3	ATP limitation; Redox imbalance	Altered intercellular communication; Chronic inflammation	Adaptive; Functional	Primary empirical report
506094939	Brussino L	2010	Oxidative stress and airway inflammation after allergen challenge evaluated by exhaled breath condensate analysis.	Clinical and experimental allergy : journal of the British Society for Allergy and Clinical Immunology	Brussino L; Badiu I; Sciascia S; Bugiani M; Heffler E; Guida G; Malinovschi A; Bucca C; Rolla G	10.1111/j.1365-2222.2010.03604.x	https://pubmed.ncbi.nlm.nih.gov/20726860/	JOUR	Human	Study_Human; Study_Journal Article (Case-Control Study)	Mechanistic_Redox Imbalance; Mechanistic_Substrate reallocation	Hallmark_Communication; Hallmark_Inflammation	Stage_Adaptive; Stage_Functional	Tier 3	Redox imbalance; Substrate reallocation	Altered intercellular communication; Chronic inflammation	Adaptive; Functional	Primary empirical report
506094940	Maté I	2021	Accelerated immunosenescence, oxidation and inflammation lead to a higher biological age in COPD patients.	Experimental gerontology	Maté I; Martínez de Toda I; Arranz L; Álvarez-Sala JL; De la Fuente M	10.1016/j.exger.2021.111551	https://pubmed.ncbi.nlm.nih.gov/34530106/	JOUR	Human	Study_Human; Study_Journal Article (Case-Control Study)	Mechanistic_ATP limitation; Mechanistic_Redox Imbalance; Mechanistic_Substrate reallocation; Mechanistic_Throughput Limit	Hallmark_Communication; Hallmark_Inflammation; Hallmark_Senescence; Hallmark_StemCells	Stage_Adaptive; Stage_Functional; Stage_Structural	Tier 3	ATP limitation; Redox imbalance; Substrate reallocation; Oxidative throughput limitation	Altered intercellular communication; Chronic inflammation; Cellular senescence; Stem cells	Adaptive; Functional; Structural	Primary empirical report
506094941	La	2013	Is fibromyalgia-related oxidative stress implicated in the decline of physical and mental health status?	Clinical and experimental rheumatology	La Rubia M; Rus A; Molina F; Del Moral ML		https://pubmed.ncbi.nlm.nih.gov/24373370/	JOUR	Human	Study_Human; Study_Journal Article (Case-Control Study)	Mechanistic_ATP limitation; Mechanistic_Redox Imbalance	Hallmark_Communication; Hallmark_Genomic; Hallmark_Inflammation; Hallmark_Proteostasis; Hallmark_Senescence	Stage_Adaptive; Stage_Functional	Tier 3	ATP limitation; Redox imbalance	Altered intercellular communication; Genomic instability; Chronic inflammation; Loss of proteostasis; Cellular senescence	Adaptive; Functional	Primary empirical report
506094942	Domínguez-González M	2018	Regional vulnerability to lipoxidative damage and inflammation in normal human brain aging.	Experimental gerontology	Domínguez-González M; Puigpinós M; Jové M; Naudi A; Portero-Otín M; Pamplona R; Ferrer I	10.1016/j.exger.2018.07.023	https://pubmed.ncbi.nlm.nih.gov/30077575/	JOUR	Human	Study_Human; Study_Journal Article (Observational/Tissue Analysis)	Mechanistic_ATP limitation; Mechanistic_Redox Imbalance; Mechanistic_Throughput Limit	Hallmark_Communication; Hallmark_Inflammation; Hallmark_Proteostasis; Hallmark_Senescence	Stage_Functional; Stage_Structural	Tier 3	ATP limitation; Redox imbalance; Oxidative throughput limitation	Altered intercellular communication; Chronic inflammation; Loss of proteostasis; Cellular senescence	Functional; Structural	Primary empirical report
506094943	Venza I	2012	Association between oxidative stress and macromolecular damage in elderly patients with age-related macular degeneration.	Aging clinical and experimental research	Venza I; Visalli M; Cucinotta M; Teti D; Venza M	10.3275/7659	https://pubmed.ncbi.nlm.nih.gov/21499024/	JOUR	Human	Study_Human; Study_Journal Article (Case-Control Study)	Mechanistic_ATP limitation; Mechanistic_Redox Imbalance	Hallmark_Genomic; Hallmark_Inflammation; Hallmark_Proteostasis; Hallmark_Senescence	Stage_Functional; Stage_Structural	Tier 3	ATP limitation; Redox imbalance	Genomic instability; Chronic inflammation; Loss of proteostasis; Cellular senescence	Functional; Structural	Primary empirical report
506094945	Mendoza-Núñez VM	2007	Aging-related oxidative stress in healthy humans.	The Tohoku journal of experimental medicine	Mendoza-Núñez VM; Ruiz-Ramos M; Sánchez-Rodríguez MA; Retana-Ugalde R; Muñoz-Sánchez JL	10.1620/tjem.213.261	https://pubmed.ncbi.nlm.nih.gov/17984623/	JOUR	Human	Study_Human; Study_Journal Article (Cross-sectional Study)	Mechanistic_Redox Imbalance	Hallmark_Inflammation; Hallmark_Senescence	Stage_Adaptive; Stage_Functional	Tier 3	Redox imbalance	Chronic inflammation; Cellular senescence	Adaptive; Functional	Primary empirical report
506094946	Ranjbar A	2002	Induction of oxidative stress and acetylcholinesterase inhibition in organophosphorous pesticide manufacturing workers.	Human & experimental toxicology	Ranjbar A; Pasalar P; Abdollahi M	10.1191/0960327102ht238oa	https://pubmed.ncbi.nlm.nih.gov/12099619/	JOUR	Human	Study_Human; Study_Journal Article (Occupational / Cohort study)	Mechanistic_ATP limitation; Mechanistic_Redox Imbalance	Hallmark_Communication; Hallmark_Inflammation	Stage_Adaptive; Stage_Functional	Tier 3	ATP limitation; Redox imbalance	Altered intercellular communication; Chronic inflammation	Adaptive; Functional	Primary empirical report
506094947	Yavuzer S	2016	The role of protein oxidation and DNA damage in elderly hypertension.	Aging clinical and experimental research	Yavuzer S; Yavuzer H; Cengiz M; Erman H; Demirdag F; Doventas A; Balci H; Erdincler DS; Uzun H	10.1007/s40520-015-0464-7	https://pubmed.ncbi.nlm.nih.gov/26487663/	JOUR	Human	Study_Human; Study_Journal Article (Case-Control Study)	Mechanistic_ATP limitation; Mechanistic_Redox Imbalance	Hallmark_Genomic; Hallmark_Inflammation; Hallmark_Proteostasis; Hallmark_Senescence	Stage_Functional; Stage_Structural	Tier 3	ATP limitation; Redox imbalance	Genomic instability; Chronic inflammation; Loss of proteostasis; Cellular senescence	Functional; Structural	Primary empirical report
506094948	Saraswathi R	2011	A pilot assessment of oxidative stress byproducts and antioxidant activities among Indian patients with various stages of hypertension.	Clinical and experimental hypertension (New York, N.Y. : 1993)	Saraswathi R; Sankar D; Ali A; Uehara Y; Abe S; Sambandam G; Rao MR	10.3109/10641963.2010.549259	https://pubmed.ncbi.nlm.nih.gov/21627488/	JOUR	Human	Study_Human; Study_Journal Article (Case-Control Study)	Mechanistic_ATP limitation; Mechanistic_Redox Imbalance; Mechanistic_Substrate reallocation	Hallmark_Communication; Hallmark_Inflammation; Hallmark_NutrientSensing; Hallmark_Senescence	Stage_Adaptive; Stage_Functional; Stage_Structural	Tier 3	ATP limitation; Redox imbalance; Substrate reallocation	Altered intercellular communication; Chronic inflammation; Nutrient sensing; Cellular senescence	Adaptive; Functional; Structural	Primary empirical report
506094949	Zein S	2017	Association between iron level, glucose impairment and increased DNA damage during pregnancy.	Journal of trace elements in medicine and biology : organ of the Society for Minerals and Trace Elements (GMS)	Zein S; Rachidi S 1st; Shami N; Sharara I; Cheikh-Ali K; Gauchez AS; Moulis JM; Ayoubi JM; Salameh P; Hininger-Favier I	10.1016/j.jtemb.2016.11.006	https://pubmed.ncbi.nlm.nih.gov/27916501/	JOUR	Human	Study_Human	Mechanistic_ATP limitation; Mechanistic_Redox Imbalance; Mechanistic_Substrate reallocation	Hallmark_Communication; Hallmark_Genomic; Hallmark_Inflammation; Hallmark_NutrientSensing	Stage_Adaptive; Stage_Functional	Tier 3	ATP limitation; Redox imbalance; Substrate reallocation	Altered intercellular communication; Genomic instability; Chronic inflammation; Nutrient sensing	Adaptive; Functional	Primary empirical report
506094950	Pawlas N	2017	Oxidative damage of DNA in subjects occupationally exposed to lead.	Advances in clinical and experimental medicine : official organ Wroclaw Medical University	Pawlas N; Olewińska E; Markiewicz-Górka I; Kozłowska A; Januszewska L; Lundh T; Januszewska E; Pawlas K	10.17219/acem/64682	https://pubmed.ncbi.nlm.nih.gov/29068594/	JOUR	Human	Study_Human; Study_Journal Article (Case-Control Study)	Mechanistic_ATP limitation; Mechanistic_Redox Imbalance	Hallmark_Communication; Hallmark_Genomic; Hallmark_Inflammation	Stage_Adaptive; Stage_Functional	Tier 3	ATP limitation; Redox imbalance	Altered intercellular communication; Genomic instability; Chronic inflammation	Adaptive; Functional	Primary empirical report
506094952	Kasapoglu M	2001	Alterations of antioxidant enzymes and oxidative stress markers in aging.	Experimental gerontology	Kasapoglu M; Ozben T	10.1016/s0531-5565(00)00198-4	https://pubmed.ncbi.nlm.nih.gov/11226737/	JOUR	Human	Study_Human; Study_Journal Article (Cross-sectional Study)	Mechanistic_Redox Imbalance	Hallmark_Inflammation; Hallmark_Proteostasis; Hallmark_Senescence	Stage_Adaptive; Stage_Functional	Tier 3	Redox imbalance	Chronic inflammation; Loss of proteostasis; Cellular senescence	Adaptive; Functional	Primary empirical report
506094953	Cornejo-Garcia JA	2006	Anti-oxidant enzyme activities and expression and oxidative damage in patients with non-immediate reactions to drugs.	Clinical and experimental immunology	Cornejo-Garcia JA; Mayorga C; Torres MJ; Fernandez TD; R-Pena R; Bravo I; Mates JM; Blanca M	10.1111/j.1365-2249.2006.03149.x	https://pubmed.ncbi.nlm.nih.gov/16879248/	JOUR	Human	Study_Human; Study_Journal Article (Clinical / Observational Study)	Mechanistic_ATP limitation; Mechanistic_Redox Imbalance	Hallmark_Communication; Hallmark_Inflammation; Hallmark_Proteostasis	Stage_Adaptive; Stage_Functional	Tier 3	ATP limitation; Redox imbalance	Altered intercellular communication; Chronic inflammation; Loss of proteostasis	Adaptive; Functional	Primary empirical report
506094954	Klaunig JE	1999	The effect of tea consumption on oxidative stress in smokers and nonsmokers.	Proceedings of the Society for Experimental Biology and Medicine. Society for Experimental Biology and Medicine (New York, N.Y.)	Klaunig JE; Xu Y; Han C; Kamendulis LM; Chen J; Heiser C; Gordon MS; Mohler ER 3rd	10.1046/j.1525-1373.1999.d01-43.x	https://pubmed.ncbi.nlm.nih.gov/10202398/	JOUR	Human	Study_Human; Study_Journal Article (Intervention Study)	Mechanistic_ATP limitation; Mechanistic_Redox Imbalance; Mechanistic_Substrate reallocation	Hallmark_Communication; Hallmark_Genomic; Hallmark_Inflammation; Hallmark_NutrientSensing	Stage_Adaptive; Stage_Functional	Tier 3	ATP limitation; Redox imbalance; Substrate reallocation	Altered intercellular communication; Genomic instability; Chronic inflammation; Nutrient sensing	Adaptive; Functional	Primary empirical report
506094955	Isik A	2007	Decreased total antioxidant response and increased oxidative stress in Behcet's disease.	The Tohoku journal of experimental medicine	Isik A; Koca SS; Ustundag B; Selek S	10.1620/tjem.212.133	https://pubmed.ncbi.nlm.nih.gov/17548957/	JOUR	Human	Study_Human; Study_Journal Article (Case-Control Study)	Mechanistic_ATP limitation; Mechanistic_Redox Imbalance	Hallmark_Communication; Hallmark_Inflammation; Hallmark_Senescence	Stage_Adaptive; Stage_Functional	Tier 3	ATP limitation; Redox imbalance	Altered intercellular communication; Chronic inflammation; Cellular senescence	Adaptive; Functional	Primary empirical report
506094956	Roehlecke C	2016	Stress responses of human retinal pigment epithelial cells to glyoxal.	Graefe's archive for clinical and experimental ophthalmology = Albrecht von Graefes Archiv fur klinische und experimentelle Ophthalmologie	Roehlecke C; Valtink M; Frenzel A; Goetze D; Knels L; Morawietz H; Funk RH	10.1007/s00417-016-3463-2	https://pubmed.ncbi.nlm.nih.gov/27520463/	JOUR	Cellular	Study_Cellular; Study_Journal Article (Experimental Study)	Mechanistic_ATP limitation; Mechanistic_MQC impairment; Mechanistic_Redox Imbalance; Mechanistic_Throughput Limit	Hallmark_Communication; Hallmark_Genomic; Hallmark_Inflammation; Hallmark_Proteostasis; Hallmark_Senescence	Stage_Adaptive; Stage_Functional; Stage_Structural	Tier 1	ATP limitation; Mitochondrial quality control impairment; Redox imbalance; Oxidative throughput limitation	Altered intercellular communication; Genomic instability; Chronic inflammation; Loss of proteostasis; Cellular senescence	Adaptive; Functional; Structural	Primary empirical report
506094957	Fraile-Bermúdez AB	2015	Relationship between physical activity and markers of oxidative stress in independent community-living elderly individuals.	Experimental gerontology	Fraile-Bermúdez AB; Kortajarena M; Zarrazquin I; Maquibar A; Yanguas JJ; Sánchez-Fernández CE; Gil J; Irazusta A; Ruiz-Litago F	10.1016/j.exger.2015.07.005	https://pubmed.ncbi.nlm.nih.gov/26173055/	JOUR	Human	Study_Human; Study_Journal Article (Observational/Tissue Analysis)	Mechanistic_Redox Imbalance; Mechanistic_Substrate reallocation	Hallmark_Communication; Hallmark_Inflammation; Hallmark_NutrientSensing; Hallmark_Senescence	Stage_Adaptive; Stage_Functional	Tier 3	Redox imbalance; Substrate reallocation	Altered intercellular communication; Chronic inflammation; Nutrient sensing; Cellular senescence	Adaptive; Functional	Primary empirical report
506094958	Gwozdzinski K	2017	Investigation of oxidative stress parameters in different lifespan erythrocyte fractions in young untrained men after acute exercise.	Experimental physiology	Gwozdzinski K; Pieniazek A; Tabaczar S; Jegier A; Brzeszczynska J	10.1113/EP085930	https://pubmed.ncbi.nlm.nih.gov/27859777/	JOUR	Human	Study_Human; Study_Journal Article (Experimental Study)	Mechanistic_ATP limitation; Mechanistic_Redox Imbalance; Mechanistic_Substrate reallocation	Hallmark_Communication; Hallmark_Proteostasis; Hallmark_Senescence	Stage_Adaptive; Stage_Functional	Tier 2	ATP limitation; Redox imbalance; Substrate reallocation	Altered intercellular communication; Loss of proteostasis; Cellular senescence	Adaptive; Functional	Primary empirical report
506094959	Carracedo J	2013	Cellular senescence determines endothelial cell damage induced by uremia.	Experimental gerontology	Carracedo J; Buendía P; Merino A; Soriano S; Esquivias E; Martín-Malo A; Aljama P; Ramírez R	10.1016/j.exger.2013.04.004	https://pubmed.ncbi.nlm.nih.gov/23624226/	JOUR	Animal; Cellular	Study_Animal; Study_Cellular; Study_Journal Article (Experimental Study)	Mechanistic_ATP limitation; Mechanistic_MQC impairment; Mechanistic_Redox Imbalance; Mechanistic_Throughput Limit	Hallmark_Communication; Hallmark_Inflammation; Hallmark_Proteostasis; Hallmark_Senescence	Stage_Adaptive; Stage_Functional; Stage_Structural	Tier 1	ATP limitation; Mitochondrial quality control impairment; Redox imbalance; Oxidative throughput limitation	Altered intercellular communication; Chronic inflammation; Loss of proteostasis; Cellular senescence	Adaptive; Functional; Structural	Primary empirical report
506094960	Lapenna D	2019	Impaired enzymatic reactive aldehyde-detoxifying capacity and glutathione peroxidase activity in the aged human arterial tissue.	Experimental gerontology	Lapenna D; Ciofani G; Obletter G; Pierdomenico SD; Cipollone F; Cotellese R; Cieri M; Porreca E	10.1016/j.exger.2018.11.013	https://pubmed.ncbi.nlm.nih.gov/30472277/	JOUR	Human	Study_Human; Study_Journal Article (Case-Control Study)	Mechanistic_ATP limitation; Mechanistic_MQC impairment; Mechanistic_Redox Imbalance; Mechanistic_Throughput Limit	Hallmark_Communication; Hallmark_Inflammation; Hallmark_Proteostasis; Hallmark_Senescence	Stage_Functional; Stage_Structural	Tier 3	ATP limitation; Mitochondrial quality control impairment; Redox imbalance; Oxidative throughput limitation	Altered intercellular communication; Chronic inflammation; Loss of proteostasis; Cellular senescence	Functional; Structural	Primary empirical report
506094961	Jafarova SH	2022	The Role of Na(+)/K(+)-ATPase in the Development of Hyponatrenemia under Conditions of Hypoxic Stress in Patients with SARS-CoV-2 Infection.	Bulletin of experimental biology and medicine	Jafarova SH; Adnaev SA; Guliyeva RT; Jafar NH	10.1007/s10517-022-05377-7	https://pubmed.ncbi.nlm.nih.gov/34997875/	JOUR	Human	Study_Human; Study_Journal Article (Case-Control Study)	Mechanistic_ATP limitation; Mechanistic_MQC impairment; Mechanistic_Redox Imbalance; Mechanistic_Throughput Limit	Hallmark_Communication; Hallmark_Inflammation; Hallmark_Proteostasis; Hallmark_Senescence	Stage_Adaptive; Stage_Functional; Stage_Structural	Tier 3	ATP limitation; Mitochondrial quality control impairment; Redox imbalance; Oxidative throughput limitation	Altered intercellular communication; Chronic inflammation; Loss of proteostasis; Cellular senescence	Adaptive; Functional; Structural	Primary empirical report
506094962	Kojima H	2007	Mitochondrial abnormality and oxidative stress in nonalcoholic steatohepatitis.	Alcoholism, clinical and experimental research	Kojima H; Sakurai S; Uemura M; Fukui H; Morimoto H; Tamagawa Y	10.1111/j.1530-0277.2006.00288.x	https://pubmed.ncbi.nlm.nih.gov/17331168/	JOUR	Human	Study_Human; Study_Journal Article (Clinical / Comparative Study)	Mechanistic_ATP limitation; Mechanistic_MQC impairment; Mechanistic_Redox Imbalance; Mechanistic_Substrate reallocation; Mechanistic_Throughput Limit	Hallmark_Communication; Hallmark_Inflammation; Hallmark_Proteostasis; Hallmark_Senescence	Stage_Functional; Stage_Structural	Tier 3	ATP limitation; Mitochondrial quality control impairment; Redox imbalance; Substrate reallocation; Oxidative throughput limitation	Altered intercellular communication; Chronic inflammation; Loss of proteostasis; Cellular senescence	Functional; Structural	Primary empirical report
506094963	Rosa e	2014	Serum markers of oxidative stress and endometriosis.	Clinical and experimental obstetrics & gynecology	Rosa e Silva JC; do Amara VF; Mendonça JL; Rosa e Silva AC; Nakao LS; Poli Neto OB; Ferriani RA		https://pubmed.ncbi.nlm.nih.gov/25134278/	JOUR	Human	Study_Human; Study_Journal Article (Case-Control Study)	Mechanistic_ATP limitation; Mechanistic_Redox Imbalance	Hallmark_Communication; Hallmark_Inflammation; Hallmark_Proteostasis	Stage_Adaptive; Stage_Functional	Tier 3	ATP limitation; Redox imbalance	Altered intercellular communication; Chronic inflammation; Loss of proteostasis	Adaptive; Functional	Primary empirical report
506094964	Kolarzyk E	2017	Relationship between dietary antioxidant index (DAI) and antioxidants level in plasma of Kraków inhabitants.	Advances in clinical and experimental medicine : official organ Wroclaw Medical University	Kolarzyk E; Pietrzycka A; Zając J; Morawiecka-Baranek J	10.17219/acem/61834	https://pubmed.ncbi.nlm.nih.gov/28791812/	JOUR	Human	Study_Human; Study_Journal Article (Clinical / Observational Study)	Mechanistic_ATP limitation; Mechanistic_Redox Imbalance; Mechanistic_Substrate reallocation	Hallmark_Communication; Hallmark_Inflammation; Hallmark_NutrientSensing	Stage_Adaptive; Stage_Functional	Tier 3	ATP limitation; Redox imbalance; Substrate reallocation	Altered intercellular communication; Chronic inflammation; Nutrient sensing	Adaptive; Functional	Primary empirical report
506094965	Avila C	2012	Platelet mitochondrial dysfunction is evident in type 2 diabetes in association with modifications of mitochondrial anti-oxidant stress proteins.	Experimental and clinical endocrinology & diabetes : official journal, German Society of Endocrinology [and] German Diabetes Association	Avila C; Huang RJ; Stevens MV; Aponte AM; Tripodi D; Kim KY; Sack MN	10.1055/s-0031-1285833	https://pubmed.ncbi.nlm.nih.gov/21922457/	JOUR	Human	Study_Human; Study_Journal Article (Case-Control Study)	Mechanistic_ATP limitation; Mechanistic_MQC impairment; Mechanistic_Redox Imbalance; Mechanistic_Throughput Limit	Hallmark_Communication; Hallmark_Inflammation; Hallmark_Proteostasis; Hallmark_Senescence	Stage_Functional; Stage_Structural	Tier 3	ATP limitation; Mitochondrial quality control impairment; Redox imbalance; Oxidative throughput limitation	Altered intercellular communication; Chronic inflammation; Loss of proteostasis; Cellular senescence	Functional; Structural	Primary empirical report
506094966	Araújo EM	2025	Improving serum redox balance, inflammatory status, physical function, and cognitive ability through dual-task resistance training and detraining in nursing home residents.	Experimental gerontology	Araújo EM; Coelho-Júnior HJ; Sousa CV; Rosa TDS; Sousa Neto IV; Marzetti E; Franco OL; Aguiar SDS	10.1016/j.exger.2024.112662	https://pubmed.ncbi.nlm.nih.gov/39701431/	JOUR	Human	Study_Human; Study_Journal Article (Intervention Study)	Mechanistic_ATP limitation; Mechanistic_Redox Imbalance; Mechanistic_Substrate reallocation	Hallmark_Communication; Hallmark_Inflammation; Hallmark_NutrientSensing; Hallmark_Senescence	Stage_Adaptive; Stage_Functional	Tier 3	ATP limitation; Redox imbalance; Substrate reallocation	Altered intercellular communication; Chronic inflammation; Nutrient sensing; Cellular senescence	Adaptive; Functional	Primary empirical report
506094967	Sousa CV	2019	Telomere length and redox balance in master endurance runners: The role of nitric oxide.	Experimental gerontology	Sousa CV; Aguiar SS; Santos PA; Barbosa LP; Knechtle B; Nikolaidis PT; Deus LA; Sales MM; Rosa ECCC; Rosa TS; Lewis JE; Andrade RV; Simões HG	10.1016/j.exger.2018.11.018	https://pubmed.ncbi.nlm.nih.gov/30481549/	JOUR	Human	Study_Human; Study_Journal Article (Case-Control Study)	Mechanistic_Redox Imbalance; Mechanistic_Substrate reallocation	Hallmark_Communication; Hallmark_Genomic; Hallmark_Inflammation; Hallmark_NutrientSensing; Hallmark_Senescence	Stage_Adaptive; Stage_Functional	Tier 3	Redox imbalance; Substrate reallocation	Altered intercellular communication; Genomic instability; Chronic inflammation; Nutrient sensing; Cellular senescence	Adaptive; Functional	Primary empirical report
506094968	He Y	2010	Mitochondrial decay and impairment of antioxidant defenses in aging RPE cells.	Advances in experimental medicine and biology	He Y; Tombran-Tink J	10.1007/978-1-4419-1399-9_20	https://pubmed.ncbi.nlm.nih.gov/20238015/	JOUR	Cellular	Study_Cellular; Study_Journal Article (Experimental Study)	Mechanistic_ATP limitation; Mechanistic_MQC impairment; Mechanistic_Redox Imbalance; Mechanistic_Throughput Limit	Hallmark_Communication; Hallmark_Inflammation; Hallmark_Proteostasis; Hallmark_Senescence	Stage_Functional; Stage_Structural	Tier 1	ATP limitation; Mitochondrial quality control impairment; Redox imbalance; Oxidative throughput limitation	Altered intercellular communication; Chronic inflammation; Loss of proteostasis; Cellular senescence	Functional; Structural	Primary empirical report
506094969	Pournourmohammadi S	2008	Study on the oxidative stress status among cement plant workers.	Human & experimental toxicology	Pournourmohammadi S; Khazaeli P; Eslamizad S; Tajvar A; Mohammadirad A; Abdollahi M	10.1177/0960327108094956	https://pubmed.ncbi.nlm.nih.gov/18784198/	JOUR	Human	Study_Human; Study_Journal Article (Occupational / Comparative Study)	Mechanistic_ATP limitation; Mechanistic_Redox Imbalance	Hallmark_Communication; Hallmark_Inflammation	Stage_Adaptive; Stage_Functional	Tier 3	ATP limitation; Redox imbalance	Altered intercellular communication; Chronic inflammation	Adaptive; Functional	Primary empirical report
506094970	Miura Y	2011	Proteomic analysis of plasma proteins in Japanese semisuper centenarians.	Experimental gerontology	Miura Y; Sato Y; Arai Y; Abe Y; Takayama M; Toda T; Hirose N; Endo T	10.1016/j.exger.2010.10.002	https://pubmed.ncbi.nlm.nih.gov/20951194/	JOUR	Human	Study_Human; Study_Journal Article (Observational/Tissue Analysis)	Mechanistic_ATP limitation; Mechanistic_Redox Imbalance; Mechanistic_Substrate reallocation	Hallmark_Communication; Hallmark_Inflammation; Hallmark_NutrientSensing; Hallmark_Proteostasis	Stage_Adaptive; Stage_Functional	Tier 3	ATP limitation; Redox imbalance; Substrate reallocation	Altered intercellular communication; Chronic inflammation; Nutrient sensing; Loss of proteostasis	Adaptive; Functional	Primary empirical report
506094971	Artacho-Cordón F	2019	Adipose tissue concentrations of non-persistent environmental phenols and local redox balance in adults from Southern Spain.	Environment international	Artacho-Cordón F; Ríos-Arrabal S; León J; Frederiksen H; Sáenz JM; Martín-Olmedo P; Fernández MF; Olea N; Arrebola JP	10.1016/j.envint.2019.105118	https://pubmed.ncbi.nlm.nih.gov/31610369/	JOUR	Human	Study_Human; Study_Journal Article (Cohort Study)	Mechanistic_ATP limitation; Mechanistic_Redox Imbalance; Mechanistic_Substrate reallocation	Hallmark_Communication; Hallmark_Inflammation; Hallmark_NutrientSensing	Stage_Adaptive; Stage_Functional	Tier 3	ATP limitation; Redox imbalance; Substrate reallocation	Altered intercellular communication; Chronic inflammation; Nutrient sensing	Adaptive; Functional	Primary empirical report
506094972	Hernández-Ríos R	2013	Low fructose and low salt diets increase mitochondrial DNA in white blood cells of overweight subjects.	Experimental and clinical endocrinology & diabetes : official journal, German Society of Endocrinology [and] German Diabetes Association	Hernández-Ríos R; Hernández-Estrada S; Cruz-Robles D; Hernández-Lobato S; Villalobos-Martín M; Johnson RJ; Rodríguez-Castellanos F; Salazar J; García-Arroyo F; Sánchez-Lozada LG; Madero M	10.1055/s-0033-1349144	https://pubmed.ncbi.nlm.nih.gov/23934680/	JOUR	Human	Study_Human; Study_Journal Article (Intervention Study)	Mechanistic_ATP limitation; Mechanistic_MQC impairment; Mechanistic_Redox Imbalance; Mechanistic_Substrate reallocation	Hallmark_Communication; Hallmark_Genomic; Hallmark_Inflammation; Hallmark_NutrientSensing	Stage_Adaptive; Stage_Functional	Tier 3	ATP limitation; Mitochondrial quality control impairment; Redox imbalance; Substrate reallocation	Altered intercellular communication; Genomic instability; Chronic inflammation; Nutrient sensing	Adaptive; Functional	Primary empirical report
506094973	Kolesnikova LI	2015	LPO-Antioxidant Defense System in Newborns and Women Drinking Small Amounts of Alcohol During Pregnancy.	Bulletin of experimental biology and medicine	Kolesnikova LI; Protopopova NV; Kolesnikov SI; Maryanyan AY; Vlasov BY; Natyaganova LV	10.1007/s10517-015-3021-7	https://pubmed.ncbi.nlm.nih.gov/26459483/	JOUR	Human	Study_Human; Study_Journal Article (Case-Control Study)	Mechanistic_ATP limitation; Mechanistic_Redox Imbalance	Hallmark_Communication; Hallmark_Inflammation; Hallmark_Senescence	Stage_Adaptive; Stage_Functional	Tier 3	ATP limitation; Redox imbalance	Altered intercellular communication; Chronic inflammation; Cellular senescence	Adaptive; Functional	Primary empirical report
506094974	Biswas J	2010	Curcumin protects DNA damage in a chronically arsenic-exposed population of West Bengal.	Human & experimental toxicology	Biswas J; Sinha D; Mukherjee S; Roy S; Siddiqi M; Roy M	10.1177/0960327109359020	https://pubmed.ncbi.nlm.nih.gov/20056736/	JOUR	Human	Study_Human; Study_Journal Article (Intervention Study)	Mechanistic_ATP limitation; Mechanistic_MQC impairment; Mechanistic_Redox Imbalance	Hallmark_Communication; Hallmark_Genomic; Hallmark_Inflammation; Hallmark_Proteostasis	Stage_Adaptive; Stage_Functional; Stage_Structural	Tier 2	ATP limitation; Mitochondrial quality control impairment; Redox imbalance	Altered intercellular communication; Genomic instability; Chronic inflammation; Loss of proteostasis	Adaptive; Functional; Structural	Primary empirical report
506094975	Wako Y	2001	8-Hydroxydeoxyguanosine levels in white blood cell DNA and ex vivo oxidation resistance of plasma in smokers.	The Tohoku journal of experimental medicine	Wako Y; Satoh M; Suzuki K	10.1620/tjem.194.99	https://pubmed.ncbi.nlm.nih.gov/11642344/	JOUR	Human	Study_Human; Study_Journal Article (Observational/Tissue Analysis)	Mechanistic_ATP limitation; Mechanistic_Redox Imbalance	Hallmark_Communication; Hallmark_Genomic; Hallmark_Inflammation	Stage_Adaptive; Stage_Functional	Tier 3	ATP limitation; Redox imbalance	Altered intercellular communication; Genomic instability; Chronic inflammation	Adaptive; Functional	Primary empirical report
506094976	Zahmatkesh M	2010	Oxidative stress status in renal transplant recipients.	Experimental and clinical transplantation : official journal of the Middle East Society for Organ Transplantation	Zahmatkesh M; Kadkhodaee M; Mahdavi-Mazdeh M; Ghaznavi R; Hemati M; Seifi B; Golab F; Hasani K; Lessan-Pezeshki M; Einollahi B		https://pubmed.ncbi.nlm.nih.gov/20199369/	JOUR	Human	Study_Human; Study_Journal Article (Clinical / Longitudinal Study)	Mechanistic_ATP limitation; Mechanistic_Redox Imbalance	Hallmark_Communication; Hallmark_Inflammation; Hallmark_Senescence	Stage_Adaptive; Stage_Functional; Stage_Structural	Tier 3	ATP limitation; Redox imbalance	Altered intercellular communication; Chronic inflammation; Cellular senescence	Adaptive; Functional; Structural	Primary empirical report
506094977	King SM	2008	Daily supplementation with iron increases lipid peroxidation in young women with low iron stores.	Experimental biology and medicine (Maywood, N.J.)	King SM; Donangelo CM; Knutson MD; Walter PB; Ames BN; Viteri FE; King JC	10.3181/0708-RM-233	https://pubmed.ncbi.nlm.nih.gov/18408148/	JOUR	Human	Study_Human; Study_Journal Article (Intervention Study)	Mechanistic_ATP limitation; Mechanistic_Redox Imbalance; Mechanistic_Substrate reallocation	Hallmark_Communication; Hallmark_Inflammation; Hallmark_NutrientSensing	Stage_Adaptive; Stage_Functional	Tier 3	ATP limitation; Redox imbalance; Substrate reallocation	Altered intercellular communication; Chronic inflammation; Nutrient sensing	Adaptive; Functional	Primary empirical report
506094978	Rifkind JM	1994	Alterations in erythrocyte deformability under hypoxia: implications for impaired oxygen transport.	Advances in experimental medicine and biology	Rifkind JM; Abugo OO	10.1007/978-1-4615-1875-4_54	https://pubmed.ncbi.nlm.nih.gov/7597958/	JOUR	Human	Study_Human; Study_Journal Article (Experimental Study)	Mechanistic_ATP limitation; Mechanistic_MQC impairment; Mechanistic_Redox Imbalance; Mechanistic_Throughput Limit	Hallmark_Communication; Hallmark_Inflammation; Hallmark_Proteostasis	Stage_Functional; Stage_Structural	Tier 2	ATP limitation; Mitochondrial quality control impairment; Redox imbalance; Oxidative throughput limitation	Altered intercellular communication; Chronic inflammation; Loss of proteostasis	Functional; Structural	Primary empirical report
506094979	Matsuyama Y	2009	Albumin thiol oxidation and serum protein carbonyl formation are progressively enhanced with advancing stages of chronic kidney disease.	Clinical and experimental nephrology	Matsuyama Y; Terawaki H; Terada T; Era S	10.1007/s10157-009-0161-y	https://pubmed.ncbi.nlm.nih.gov/19363646/	JOUR	Human	Study_Human; Study_Journal Article (Observational/Tissue Analysis)	Mechanistic_ATP limitation; Mechanistic_MQC impairment; Mechanistic_Redox Imbalance	Hallmark_Communication; Hallmark_Inflammation; Hallmark_Proteostasis; Hallmark_Senescence	Stage_Functional; Stage_Structural	Tier 3	ATP limitation; Mitochondrial quality control impairment; Redox imbalance	Altered intercellular communication; Chronic inflammation; Loss of proteostasis; Cellular senescence	Functional; Structural	Primary empirical report
506094980	Alexander-Kaufman K	2007	Cerebellar vermis proteome of chronic alcoholic individuals.	Alcoholism, clinical and experimental research	Alexander-Kaufman K; Harper C; Wilce P; Matsumoto I	10.1111/j.1530-0277.2007.00437.x	https://pubmed.ncbi.nlm.nih.gov/17561921/	JOUR	Human	Study_Human; Study_Journal Article (Clinical / Observational Study)	Mechanistic_ATP limitation; Mechanistic_MQC impairment; Mechanistic_Redox Imbalance; Mechanistic_Throughput Limit	Hallmark_Communication; Hallmark_Inflammation; Hallmark_NutrientSensing; Hallmark_Proteostasis; Hallmark_Senescence	Stage_Functional; Stage_Structural	Tier 3	ATP limitation; Mitochondrial quality control impairment; Redox imbalance; Oxidative throughput limitation	Altered intercellular communication; Chronic inflammation; Nutrient sensing; Loss of proteostasis; Cellular senescence	Functional; Structural	Primary empirical report
506094981	Gauthier TW	2010	Maternal alcohol use during pregnancy causes systemic oxidation of the glutathione redox system.	Alcoholism, clinical and experimental research	Gauthier TW; Kable JA; Burwell L; Coles CD; Brown LA	10.1111/j.1530-0277.2009.01072.x	https://pubmed.ncbi.nlm.nih.gov/19860801/	JOUR	Human	Study_Human; Study_Journal Article (Cohort Study)	Mechanistic_ATP limitation; Mechanistic_MQC impairment; Mechanistic_Redox Imbalance	Hallmark_Communication; Hallmark_Inflammation; Hallmark_NutrientSensing	Stage_Functional	Tier 3	ATP limitation; Mitochondrial quality control impairment; Redox imbalance	Altered intercellular communication; Chronic inflammation; Nutrient sensing	Functional	Primary empirical report
506094982	Rohrer B	2016	Reduced Metabolic Capacity in Aged Primary Retinal Pigment Epithelium (RPE) is Correlated with Increased Susceptibility to Oxidative Stress.	Advances in experimental medicine and biology	Rohrer B; Bandyopadhyay M; Beeson C	10.1007/978-3-319-17121-0_106	https://pubmed.ncbi.nlm.nih.gov/26427491/	JOUR	Cellular	Study_Cellular; Study_Journal Article (Experimental Study)	Mechanistic_ATP limitation; Mechanistic_MQC impairment; Mechanistic_Redox Imbalance; Mechanistic_Throughput Limit	Hallmark_Communication; Hallmark_Inflammation; Hallmark_MitochondrialDysfunction; Hallmark_Proteostasis; Hallmark_Senescence	Stage_Functional; Stage_Structural	Tier 1	ATP limitation; Mitochondrial quality control impairment; Redox imbalance; Oxidative throughput limitation	Altered intercellular communication; Chronic inflammation; MitochondrialDysfunction; Loss of proteostasis; Cellular senescence	Functional; Structural	Primary empirical report
506094983	Del	2014	Relationship between functional capacity and body mass index with plasma coenzyme Q10 and oxidative damage in community-dwelling elderly-people.	Experimental gerontology	Del Pozo-Cruz J; Rodríguez-Bies E; Navas-Enamorado I; Del Pozo-Cruz B; Navas P; López-Lluch G	10.1016/j.exger.2014.01.026	https://pubmed.ncbi.nlm.nih.gov/24512763/	JOUR	Human	Study_Human; Study_Journal Article (Cohort Study)	Mechanistic_ATP limitation; Mechanistic_MQC impairment; Mechanistic_Redox Imbalance; Mechanistic_Throughput Limit	Hallmark_Communication; Hallmark_Inflammation; Hallmark_NutrientSensing; Hallmark_Senescence	Stage_Adaptive; Stage_Functional	Tier 3	ATP limitation; Mitochondrial quality control impairment; Redox imbalance; Oxidative throughput limitation	Altered intercellular communication; Chronic inflammation; Nutrient sensing; Cellular senescence	Adaptive; Functional	Primary empirical report
506094984	Bošković M	2024	The Influence of Removable Complete Denture on Pro-Oxidant Antioxidant Balance and Redox-Sensitive Inflammation Biomarker NF-ĸB in the Oral Cavity: An Interventional Follow-Up Study.	Clinical and experimental dental research	Bošković M; Sokolović D; Stanković S; Ristić I; Popović J; Kocić G	10.1002/cre2.70007	https://pubmed.ncbi.nlm.nih.gov/39295455/	JOUR	Human	Study_Human; Study_Journal Article (Intervention Study)	Mechanistic_ATP limitation; Mechanistic_MQC impairment; Mechanistic_Redox Imbalance	Hallmark_Communication; Hallmark_Inflammation; Hallmark_Proteostasis	Stage_Adaptive; Stage_Functional	Tier 3	ATP limitation; Mitochondrial quality control impairment; Redox imbalance	Altered intercellular communication; Chronic inflammation; Loss of proteostasis	Adaptive; Functional	Primary empirical report
506094985	Rajiv S	2016	Comparative cytotoxicity and genotoxicity of cobalt (II, III) oxide, iron (III) oxide, silicon dioxide, and aluminum oxide nanoparticles on human lymphocytes in vitro.	Human & experimental toxicology	Rajiv S; Jerobin J; Saranya V; Nainawat M; Sharma A; Makwana P; Gayathri C; Bharath L; Singh M; Kumar M; Mukherjee A; Chandrasekaran N	10.1177/0960327115579208	https://doi.org/10.1177/0960327115579208	JOUR	Cellular	Study_Cellular; Study_Journal Article (Experimental Study)	Mechanistic_ATP limitation; Mechanistic_Redox Imbalance	Hallmark_Communication; Hallmark_Genomic; Hallmark_Inflammation; Hallmark_Proteostasis	Stage_Functional; Stage_Structural	Tier 2	ATP limitation; Redox imbalance	Altered intercellular communication; Genomic instability; Chronic inflammation; Loss of proteostasis	Functional; Structural	Primary empirical report
506094986	Kalfalah F	2014	Inadequate mito-biogenesis in primary dermal fibroblasts from old humans is associated with impairment of PGC1A-independent stimulation.	Experimental gerontology	Kalfalah F; Sobek S; Bornholz B; Götz-Rösch C; Tigges J; Fritsche E; Krutmann J; Köhrer K; Deenen R; Ohse S; Boerries M; Busch H; Boege F	10.1016/j.exger.2014.03.017	https://pubmed.ncbi.nlm.nih.gov/24699405/	JOUR	Cellular	Study_Cellular; Study_Journal Article (Experimental Study)	Mechanistic_ATP limitation; Mechanistic_MQC impairment; Mechanistic_Redox Imbalance; Mechanistic_Throughput Limit	Hallmark_Communication; Hallmark_Inflammation; Hallmark_NutrientSensing; Hallmark_Proteostasis; Hallmark_Senescence	Stage_Functional; Stage_Structural	Tier 1	ATP limitation; Mitochondrial quality control impairment; Redox imbalance; Oxidative throughput limitation	Altered intercellular communication; Chronic inflammation; Nutrient sensing; Loss of proteostasis; Cellular senescence	Functional; Structural	Primary empirical report
506094987	Palacio JR	2006	The presence of antibodies to oxidative modified proteins in serum from polycystic ovary syndrome patients.	Clinical and experimental immunology	Palacio JR; Iborra A; Ulcova-Gallova Z; Badia R; Martínez P	10.1111/j.1365-2249.2006.03061.x	https://pubmed.ncbi.nlm.nih.gov/16634794/	JOUR	Human	Study_Human; Study_Journal Article (Case-Control Study)	Mechanistic_ATP limitation; Mechanistic_MQC impairment; Mechanistic_Redox Imbalance	Hallmark_Communication; Hallmark_Inflammation; Hallmark_Proteostasis; Hallmark_Senescence	Stage_Functional; Stage_Structural	Tier 3	ATP limitation; Mitochondrial quality control impairment; Redox imbalance	Altered intercellular communication; Chronic inflammation; Loss of proteostasis; Cellular senescence	Functional; Structural	Primary empirical report
506094988	Nikolaidis MG	2013	Aging is not a barrier to muscle and redox adaptations: applying the repeated eccentric exercise model.	Experimental gerontology	Nikolaidis MG; Kyparos A; Spanou C; Paschalis V; Theodorou AA; Panayiotou G; Grivas GV; Zafeiridis A; Dipla K; Vrabas IS	10.1016/j.exger.2013.04.009	https://pubmed.ncbi.nlm.nih.gov/23628501/	JOUR	Human	Study_Human; Study_Journal Article (Intervention Study)	Mechanistic_ATP limitation; Mechanistic_Redox Imbalance; Mechanistic_Throughput Limit	Hallmark_Communication; Hallmark_Inflammation; Hallmark_Senescence	Stage_Adaptive; Stage_Functional	Tier 3	ATP limitation; Redox imbalance; Oxidative throughput limitation	Altered intercellular communication; Chronic inflammation; Cellular senescence	Adaptive; Functional	Primary empirical report
506094989	Nikolic-Heitzler V	2006	Persistent oxidative stress after myocardial infarction treated by percutaneous coronary intervention.	The Tohoku journal of experimental medicine	Nikolic-Heitzler V; Rabuzin F; Tatzber F; Vrkic N; Bulj N; Borovic S; Wonisch W; Sunko BM; Zarkovic N	10.1620/tjem.210.247	https://pubmed.ncbi.nlm.nih.gov/17077602/	JOUR	Human	Study_Human; Study_Journal Article (Clinical / Observational Study)	Mechanistic_ATP limitation; Mechanistic_MQC impairment; Mechanistic_Redox Imbalance; Mechanistic_Throughput Limit	Hallmark_Communication; Hallmark_Inflammation; Hallmark_Proteostasis; Hallmark_Senescence	Stage_Functional; Stage_Structural	Tier 3	ATP limitation; Mitochondrial quality control impairment; Redox imbalance; Oxidative throughput limitation	Altered intercellular communication; Chronic inflammation; Loss of proteostasis; Cellular senescence	Functional; Structural	Primary empirical report
506094990	Mignini F	2008	Antioxidant endogenous defense in a human model of physical stress.	Clinical and experimental hypertension (New York, N.Y. : 1993)	Mignini F; Tomassoni D; Traini E; Streccioni V	10.1080/07420520802572341	https://pubmed.ncbi.nlm.nih.gov/19021027/	JOUR	Human	Study_Human; Study_Journal Article (Intervention Study)	Mechanistic_ATP limitation; Mechanistic_Redox Imbalance; Mechanistic_Throughput Limit	Hallmark_Communication; Hallmark_Inflammation	Stage_Adaptive	Tier 2	ATP limitation; Redox imbalance; Oxidative throughput limitation	Altered intercellular communication; Chronic inflammation	Adaptive	Primary empirical report
506094991	Ozcelik O	2005	Exercise training as an adjunct to orlistat therapy reduces oxidative stress in obese subjects.	The Tohoku journal of experimental medicine	Ozcelik O; Ozkan Y; Karatas F; Kelestimur H	10.1620/tjem.206.313	https://pubmed.ncbi.nlm.nih.gov/15997202/	JOUR	Human	Study_Human; Study_Journal Article (Intervention Study)	Mechanistic_ATP limitation; Mechanistic_Redox Imbalance; Mechanistic_Substrate reallocation; Mechanistic_Throughput Limit	Hallmark_Inflammation; Hallmark_MitochondrialDysfunction; Hallmark_NutrientSensing	Stage_Adaptive; Stage_Functional	Tier 3	ATP limitation; Redox imbalance; Substrate reallocation; Oxidative throughput limitation	Chronic inflammation; MitochondrialDysfunction; Nutrient sensing	Adaptive; Functional	Primary empirical report
506094992	Guo HY	2013	Lipid peroxidation and antioxidant status in vagina microenvironment of patients with several common vaginitis.	Clinical and experimental obstetrics & gynecology	Guo HY; Hu XM; Han DD; Wang ZP; Meng L		https://pubmed.ncbi.nlm.nih.gov/24283159/	JOUR	Human	Study_Human; Study_Journal Article (Intervention Study)	Mechanistic_Redox Imbalance; Mechanistic_Substrate reallocation	Hallmark_Inflammation; Hallmark_MitochondrialDysfunction	Stage_Adaptive; Stage_Functional; Stage_Structural	Tier 3	Redox imbalance; Substrate reallocation	Chronic inflammation; MitochondrialDysfunction	Adaptive; Functional; Structural	Primary empirical report
506094993	Lapenna D	2018	Association of serum bilirubin with oxidant damage of human atherosclerotic plaques and the severity of atherosclerosis.	Clinical and experimental medicine	Lapenna D; Ciofani G; Pierdomenico SD; Giamberardino MA; Ucchino S; Davì G	10.1007/s10238-017-0470-5	https://pubmed.ncbi.nlm.nih.gov/28948382/	JOUR	Human	Study_Human; Study_Journal Article (Clinical / Observational Study)	Mechanistic_Redox Imbalance; Mechanistic_Substrate reallocation	Hallmark_Communication; Hallmark_ECM; Hallmark_Inflammation	Stage_Structural	Tier 3	Redox imbalance; Substrate reallocation	Altered intercellular communication; ECM; Chronic inflammation	Structural	Primary empirical report
506094994	Marcus DL	1998	Increased peroxidation and reduced antioxidant enzyme activity in Alzheimer's disease.	Experimental neurology	Marcus DL; Thomas C; Rodriguez C; Simberkoff K; Tsai JS; Strafaci JA; Freedman ML	10.1006/exnr.1997.6750	https://pubmed.ncbi.nlm.nih.gov/9514828/	JOUR	Human	Study_Human; Study_Journal Article (Observational/Tissue Analysis)	Mechanistic_ATP limitation; Mechanistic_MQC impairment; Mechanistic_Redox Imbalance	Hallmark_Communication; Hallmark_Genomic; Hallmark_Inflammation; Hallmark_Proteostasis	Stage_Structural	Tier 3	ATP limitation; Mitochondrial quality control impairment; Redox imbalance	Altered intercellular communication; Genomic instability; Chronic inflammation; Loss of proteostasis	Structural	Primary empirical report
506094995	Yalin S	2005	Is there a role of free oxygen radicals in primary male osteoporosis?	Clinical and experimental rheumatology	Yalin S; Bagis S; Polat G; Dogruer N; Cenk Aksit S; Hatungil R; Erdogan C		https://pubmed.ncbi.nlm.nih.gov/16173248/	JOUR	Human	Study_Human; Study_Journal Article (Cross-sectional Study)	Mechanistic_ATP limitation; Mechanistic_Redox Imbalance; Mechanistic_Substrate reallocation	Hallmark_ECM; Hallmark_Inflammation; Hallmark_StemCells	Stage_Structural	Tier 3	ATP limitation; Redox imbalance; Substrate reallocation	ECM; Chronic inflammation; Stem cells	Structural	Primary empirical report
506094996	Marzetti E	2017	Altered mitochondrial quality control signaling in muscle of old gastric cancer patients with cachexia.	Experimental gerontology	Marzetti E; Lorenzi M; Landi F; Picca A; Rosa F; Tanganelli F; Galli M; Doglietto GB; Pacelli F; Cesari M; Bernabei R; Calvani R; Bossola M	10.1016/j.exger.2016.10.003	https://pubmed.ncbi.nlm.nih.gov/27847330/	JOUR	Human	Study_Human; Study_Journal Article (Case-Control Study)	Mechanistic_ATP limitation; Mechanistic_MQC impairment; Mechanistic_Redox Imbalance; Mechanistic_Substrate reallocation; Mechanistic_Throughput Limit	Hallmark_Communication; Hallmark_Inflammation; Hallmark_Proteostasis; Hallmark_StemCells	Stage_Structural	Tier 3	ATP limitation; Mitochondrial quality control impairment; Redox imbalance; Substrate reallocation; Oxidative throughput limitation	Altered intercellular communication; Chronic inflammation; Loss of proteostasis; Stem cells	Structural	Primary empirical report
506094997	Tang SC	2008	Toll-like receptor-4 mediates neuronal apoptosis induced by amyloid beta-peptide and the membrane lipid peroxidation product 4-hydroxynonenal.	Experimental neurology	Tang SC; Lathia JD; Selvaraj PK; Jo DG; Mughal MR; Cheng A; Siler DA; Markesbery WR; Arumugam TV; Mattson MP	10.1016/j.expneurol.2008.05.014	https://pubmed.ncbi.nlm.nih.gov/18586243/	JOUR	Human; Animal; Cellular	Study_Animal; Study_Cellular; Study_Human; Study_Original Reserch	Mechanistic_ATP limitation; Mechanistic_MQC impairment; Mechanistic_Redox Imbalance; Mechanistic_Throughput Limit	Hallmark_Communication; Hallmark_Genomic; Hallmark_Inflammation; Hallmark_Proteostasis	Stage_Structural	Tier 2	ATP limitation; Mitochondrial quality control impairment; Redox imbalance; Oxidative throughput limitation	Altered intercellular communication; Genomic instability; Chronic inflammation; Loss of proteostasis	Structural	Primary empirical report
506094998	Soares JP	2015	How can age and lifestyle variables affect DNA damage, repair capacity and endogenous biomarkers of oxidative stress?	Experimental gerontology	Soares JP; Silva AM; Fonseca S; Oliveira MM; Peixoto F; Gaivão I; Mota MP	10.1016/j.exger.2015.01.001	https://pubmed.ncbi.nlm.nih.gov/25576678/	JOUR	Human	Study_Human; Study_Journal Article (Cross-sectional Study)	Mechanistic_ATP limitation; Mechanistic_Redox Imbalance; Mechanistic_Throughput Limit	Hallmark_Genomic; Hallmark_Inflammation; Hallmark_NutrientSensing	Stage_Adaptive; Stage_Functional	Tier 3	ATP limitation; Redox imbalance; Oxidative throughput limitation	Genomic instability; Chronic inflammation; Nutrient sensing	Adaptive; Functional	Primary empirical report
506094999	Attachaipanich T	2025	Obesity classified by anthropometric parameters was associated with mitochondrial bioenergetics impairment of peripheral blood mononuclear cells in the elderly population.	Experimental gerontology	Attachaipanich T; Sriwichaiin S; Apaijai N; Thanyaratsarun T; Thongmung N; Vathesatogkit P; Sritara P; Chattipakorn N; Kitiyakara C; Chattipakorn SC	10.1016/j.exger.2025.112724	Nutrition (Burbank, Los Angeles County, Calif.)	JOUR	Human	Study_Human; Study_Journal Article (Cohort Study)	Mechanistic_ATP limitation; Mechanistic_MQC impairment; Mechanistic_Redox Imbalance; Mechanistic_Substrate reallocation; Mechanistic_Throughput Limit	Hallmark_Communication; Hallmark_Inflammation; Hallmark_NutrientSensing; Hallmark_StemCells	Stage_Functional	Tier 3	ATP limitation; Mitochondrial quality control impairment; Redox imbalance; Substrate reallocation; Oxidative throughput limitation	Altered intercellular communication; Chronic inflammation; Nutrient sensing; Stem cells	Functional	Primary empirical report
506095000	Duman BS	2003	Thiols, malonaldehyde and total antioxidant status in the Turkish patients with type 2 diabetes mellitus.	The Tohoku journal of experimental medicine	Duman BS; Oztürk M; Yilmazeri S; Hatemi H	10.1620/tjem.201.147	https://pubmed.ncbi.nlm.nih.gov/14649736/	JOUR	Human	Study_Human; Study_Journal Article (Case-Control Study)	Mechanistic_ATP limitation; Mechanistic_Redox Imbalance; Mechanistic_Substrate reallocation; Mechanistic_Throughput Limit	Hallmark_Communication; Hallmark_Inflammation; Hallmark_NutrientSensing	Stage_Functional	Tier 3	ATP limitation; Redox imbalance; Substrate reallocation; Oxidative throughput limitation	Altered intercellular communication; Chronic inflammation; Nutrient sensing	Functional	Primary empirical report
506095001	Bolayir E	2004	The effects of oxcarbazepine on oxidative stress in epileptic patients.	Methods and findings in experimental and clinical pharmacology	Bolayir E; Celik K; Tas A; Topaktas S; Bakir S	10.1358/mf.2004.26.5.831325	https://pubmed.ncbi.nlm.nih.gov/15319813/	JOUR	Human	Study_Human; Study_Journal Article (Clinical / Longitudinal Study)	Mechanistic_Redox Imbalance	Hallmark_Inflammation	Stage_Functional	Tier 3	Redox imbalance	Chronic inflammation	Functional	Primary empirical report
506095002	Gerasimenko MN	2013	Lipid peroxidation and antioxidant system in erythrocytes of patients with renal cell carcinoma.	Bulletin of experimental biology and medicine	Gerasimenko MN; Titova NM; Zukov RA; Dykhno YA; Peretoka ES	10.1007/s10517-013-2040-5	https://pubmed.ncbi.nlm.nih.gov/23658908/	JOUR	Human	Study_Human; Study_Journal Article (Case-Control Study)	Mechanistic_Redox Imbalance	Hallmark_Inflammation	Stage_Adaptive; Stage_Functional	Tier 3	Redox imbalance	Chronic inflammation	Adaptive; Functional	Primary empirical report
506095003	Kedziora-Kornatowska K	2006	Production of nitric oxide, lipid peroxidation and oxidase activity of ceruloplasmin in blood of elderly patients with primary hypertension. Effects of perindopril treatment.	Aging clinical and experimental research	Kedziora-Kornatowska K; Kornatowski T; Bartosz G; Pawluk H; Czuczejko J; Kedziora J; Szadujkis-Szadurski L	10.1007/BF03324634	https://pubmed.ncbi.nlm.nih.gov/16608130/	JOUR	Human	Study_Human; Study_Journal Article (Intervention Study)	Mechanistic_Redox Imbalance	Hallmark_Inflammation	Stage_Adaptive; Stage_Functional	Tier 3	Redox imbalance	Chronic inflammation	Adaptive; Functional	Primary empirical report
506095004	Solak ZA	2005	Effect of different levels of cigarette smoking on lipid peroxidation, glutathione enzymes and paraoxonase 1 activity in healthy people.	Clinical and experimental medicine	Solak ZA; Kabaroğlu C; Cok G; Parildar Z; Bayindir U; Ozmen D; Bayindir O	10.1007/s10238-005-0072-5	https://pubmed.ncbi.nlm.nih.gov/16284731/	JOUR	Human	Study_Human; Study_Journal Article (Cross-sectional Study)	Mechanistic_Redox Imbalance	Hallmark_Communication; Hallmark_Inflammation	Stage_Adaptive; Stage_Functional	Tier 3	Redox imbalance	Altered intercellular communication; Chronic inflammation	Adaptive; Functional	Primary empirical report
506095005	Patil SB	2008	Lipid peroxidation and antioxidant status in hypertensive pregnancies.	Clinical and experimental obstetrics & gynecology	Patil SB; Kodliwadmath MV; Kodliwadmath SM		https://pubmed.ncbi.nlm.nih.gov/19205442/	JOUR	Human	Study_Human; Study_Journal Article (Case-Control Study)	Mechanistic_Redox Imbalance	Hallmark_Inflammation	Stage_Adaptive; Stage_Functional	Tier 3	Redox imbalance	Chronic inflammation	Adaptive; Functional	Primary empirical report
506095006	Rysz J	2007	Evaluation of selected parameters of the antioxidative system in patients with type 2 diabetes in different periods of metabolic compensation.	Archivum immunologiae et therapiae experimentalis	Rysz J; Błaszczak R; Banach M; Kedziora-Kornatowska K; Kornatowski T; Tański W; Kedziora J	10.1007/s00005-007-0033-7	https://pubmed.ncbi.nlm.nih.gov/18219764/	JOUR	Human	Study_Human; Study_Journal Article (Case-Control Study)	Mechanistic_Redox Imbalance	Hallmark_Inflammation; Hallmark_NutrientSensing	Stage_Adaptive; Stage_Functional	Tier 3	Redox imbalance	Chronic inflammation; Nutrient sensing	Adaptive; Functional	Primary empirical report
506095007	Patil SB	2007	Role of lipid peroxidation and enzymatic antioxidants in pregnancy-induced hypertension.	Clinical and experimental obstetrics & gynecology	Patil SB; Kodliwadmath MV; Kodliwadmath SM		https://pubmed.ncbi.nlm.nih.gov/18225687/	JOUR	Human	Study_Human; Study_Journal Article (Case-Control Study)	Mechanistic_Redox Imbalance	Hallmark_Inflammation	Stage_Adaptive; Stage_Functional	Tier 3	Redox imbalance	Chronic inflammation	Adaptive; Functional	Primary empirical report
506095009	Zhang Y	2024	Methionine restriction alleviates diabetes-associated cognitive impairment via activation of FGF21	Redox biology	Zhang Y.; Wang Y.; Li Y.; Pang J.; Höhn A.; Dong W.; Gao R.; Liu Y.; Wang D.; She Y.; Guo R.; Liu Z.	10.1016/j.redox.2024.103390	https://doi.org/10.1016/j.redox.2024.103390	JOUR	Animal	Study_Animal; Study_Journal Article (Intervention Study)	Mechanistic_ATP limitation; Mechanistic_Redox Imbalance; Mechanistic_Substrate reallocation; Mechanistic_Throughput Limit	Hallmark_Communication; Hallmark_Epigenetics; Hallmark_Inflammation; Hallmark_NutrientSensing; Hallmark_Proteostasis	Stage_Adaptive; Stage_Functional; Stage_Structural	Tier 2	ATP limitation; Redox imbalance; Substrate reallocation; Oxidative throughput limitation	Altered intercellular communication; Epigenetics; Chronic inflammation; Nutrient sensing; Loss of proteostasis	Adaptive; Functional; Structural	Primary empirical report
506095010	Thornton JA	2024	Alcohol- and Low-Iron Induced Changes in Antioxidant and Energy Metabolism Associated with Protein Lys Acetylation	International journal of molecular sciences	Thornton J.A.; Koc Z.C.; Sollars V.E.; Valentovic M.A.; Denvir J.; Wilkinson J., IV; Koc E.C.	10.3390/ijms25158344	https://doi.org/10.3390/ijms25158344	JOUR	Animal	Study_Animal; Study_Journal Article (Intervention Study)	Mechanistic_ATP limitation; Mechanistic_MQC impairment; Mechanistic_Redox Imbalance; Mechanistic_Substrate reallocation	Hallmark_Epigenetics; Hallmark_Inflammation; Hallmark_MitochondrialDysfunction; Hallmark_NutrientSensing	Stage_Adaptive; Stage_Functional; Stage_Structural	Tier 2	ATP limitation; Mitochondrial quality control impairment; Redox imbalance; Substrate reallocation	Epigenetics; Chronic inflammation; MitochondrialDysfunction; Nutrient sensing	Adaptive; Functional; Structural	Primary empirical report
506095011	Kelly CJ	2023	Iron status influences mitochondrial disease progression in Complex I-deficient mice	eLife	Kelly C.J.; Couch R.K.; Ha V.T.; Bodart C.M.; Wu J.; Huff S.; Herrel N.T.; Kim H.D.; Zimmermann A.O.; Shattuck J.; Pan Y.-C.; Kaeberlein M.; Grillo A.S.	10.7554/eLife.75825	https://doi.org/10.7554/eLife.75825	JOUR	Animal	Study_Animal; Study_Journal Article (Experimental Study)	Mechanistic_ATP limitation; Mechanistic_MQC impairment; Mechanistic_Redox Imbalance; Mechanistic_Substrate reallocation	Hallmark_Inflammation; Hallmark_MitochondrialDysfunction; Hallmark_NutrientSensing; Hallmark_Proteostasis	Stage_Adaptive; Stage_Functional; Stage_Structural	Tier 1	ATP limitation; Mitochondrial quality control impairment; Redox imbalance; Substrate reallocation	Chronic inflammation; MitochondrialDysfunction; Nutrient sensing; Loss of proteostasis	Adaptive; Functional; Structural	Primary empirical report
506095013	Zhou Y	2024	Integration of metalloproteome and immunoproteome reveals a tight link of iron-related proteins with COVID-19 pathogenesis and immunity	Clinical immunology (Orlando, Fla.)	Zhou Y.; Cheng T.; Tang K.; Li H.; Luo C.; Yu F.; Xiao F.; Jin L.; Hung I.F.-N.; Lu L.; Yuen K.-Y.; Chan J.F.-W.; Yuan S.; Sun H.	10.1016/j.clim.2024.110205	https://doi.org/10.1016/j.clim.2024.110205	JOUR	Human; Animal	Study_Animal; Study_Human; Study_Journal Article (Experimental Study)	Mechanistic_ATP limitation; Mechanistic_Redox Imbalance; Mechanistic_Substrate reallocation	Hallmark_Inflammation; Hallmark_MitochondrialDysfunction; Hallmark_NutrientSensing	Stage_Adaptive; Stage_Functional	Tier 2	ATP limitation; Redox imbalance; Substrate reallocation	Chronic inflammation; MitochondrialDysfunction; Nutrient sensing	Adaptive; Functional	Primary empirical report
506095014	Fan K	2024	Ozone exposure affects corneal epithelial fate by promoting mtDNA leakage and cGAS/STING activation	Journal of hazardous materials	Fan K.; Dong N.; Fang M.; Xiang Z.; Zheng L.; Wang M.; Shi Y.; Tan G.; Li C.; Xue Y.	10.1016/j.jhazmat.2023.133219	https://doi.org/10.1016/j.jhazmat.2023.133219	JOUR	Animal	Study_Animal	Mechanistic_ATP limitation; Mechanistic_MQC impairment; Mechanistic_Redox Imbalance; Mechanistic_Substrate reallocation	Hallmark_Epigenetics; Hallmark_Inflammation; Hallmark_MitochondrialDysfunction	Stage_Adaptive; Stage_Functional; Stage_Structural	Tier 2	ATP limitation; Mitochondrial quality control impairment; Redox imbalance; Substrate reallocation	Epigenetics; Chronic inflammation; MitochondrialDysfunction	Adaptive; Functional; Structural	Primary empirical report
506095018	Lanzillotta C	2024	Biliverdin Reductase-A integrates insulin signaling with mitochondrial metabolism through phosphorylation of GSK3β	Redox biology	Lanzillotta C.; Tramutola A.; Lanzillotta S.; Greco V.; Pagnotta S.; Sanchini C.; Di Angelantonio S.; Forte E.; Rinaldo S.; Paone A.; Cutruzzolà F.; Cimini F.A.; Barchetta I.; Cavallo M.G.; Urbani A.; Butterfield D.A.; Di Domenico F.; Paul B.D.; Perluigi M.; Duarte J.M.N.; Barone E.	10.1016/j.redox.2024.103221	https://doi.org/10.1016/j.redox.2024.103221	JOUR	Human; Cellular	Study_Cellular; Study_Human; Study_Journal Article (Experimental Study)	Mechanistic_ATP limitation; Mechanistic_MQC impairment; Mechanistic_Redox Imbalance; Mechanistic_Substrate reallocation	Hallmark_ECM; Hallmark_MitochondrialDysfunction; Hallmark_NutrientSensing; Hallmark_Proteostasis	Stage_Adaptive; Stage_Functional	Tier 2	ATP limitation; Mitochondrial quality control impairment; Redox imbalance; Substrate reallocation	ECM; MitochondrialDysfunction; Nutrient sensing; Loss of proteostasis	Adaptive; Functional	Primary empirical report
506095019	Kelty TJ	2023	Western diet-induced obesity results in brain mitochondrial dysfunction in female Ossabaw swine	Frontiers in molecular neuroscience	Kelty T.J.; Taylor C.L.; Wieschhaus N.E.; Thorne P.K.; Amin A.R.; Mueller C.M.; Olver T.D.; Tharp D.L.; Emter C.A.; Caulk A.W.; Rector R.S.	10.3389/fnmol.2023.1320879	https://doi.org/10.3389/fnmol.2023.1320879	JOUR	Animal	Study_Animal	Mechanistic_MQC impairment; Mechanistic_Redox Imbalance; Mechanistic_Throughput Limit	Hallmark_ECM; Hallmark_MitochondrialDysfunction; Hallmark_NutrientSensing	Stage_Adaptive; Stage_Functional; Stage_Structural	Tier 2	Mitochondrial quality control impairment; Redox imbalance; Oxidative throughput limitation	ECM; MitochondrialDysfunction; Nutrient sensing	Adaptive; Functional; Structural	Primary empirical report
506095021	Milhem F	2024	Biomarkers of Metabolic Adaptation to High Dietary Fats in a Mouse Model of Obesity Resistance	Metabolites	Milhem F.; Hamilton L.M.; Skates E.; Wilson M.; Johanningsmeier S.D.; Komarnytsky S.	10.3390/metabo14010069	https://doi.org/10.3390/metabo14010069	JOUR	Animal	Study_Animal; Study_Journal Article (Experimental Study)	Mechanistic_ATP limitation; Mechanistic_Redox Imbalance; Mechanistic_Substrate reallocation	Hallmark_Inflammation; Hallmark_MitochondrialDysfunction; Hallmark_NutrientSensing	Stage_Adaptive; Stage_Functional	Tier 2	ATP limitation; Redox imbalance; Substrate reallocation	Chronic inflammation; MitochondrialDysfunction; Nutrient sensing	Adaptive; Functional	Primary empirical report
506095023	Son Y	2024	Ochratoxin A induces hepatic and renal toxicity in mice through increased oxidative stress, mitochondrial damage, and multiple cell death mechanisms	Archives of toxicology	Son Y.; Lee H.J.; Ryu D.; Kim J.-R.; Kim H.-Y.	10.1007/s00204-024-03732-3	https://doi.org/10.1007/s00204-024-03732-3	JOUR	Animal	Study_Animal; Study_Journal Article (Experimental Study)	Mechanistic_ATP limitation; Mechanistic_Redox Imbalance	Hallmark_Inflammation; Hallmark_MitochondrialDysfunction; Hallmark_NutrientSensing; Hallmark_Proteostasis	Stage_Adaptive; Stage_Functional; Stage_Structural	Tier 2	ATP limitation; Redox imbalance	Chronic inflammation; MitochondrialDysfunction; Nutrient sensing; Loss of proteostasis	Adaptive; Functional; Structural	Primary empirical report
506095024	Chen X	2024	Circulating extracellular vesicle-derived miR-1299 disrupts hepatic glucose homeostasis by targeting the STAT3/FAM3A axis in gestational diabetes mellitus	Journal of nanobiotechnology	Chen X.; Tao X.; Wang M.; Cannon R.D.; Chen B.; Yu X.; Qi H.; Saffery R.; Baker P.N.; Zhou X.; Han T.-L.; Zhang H.	10.1186/s12951-024-02766-0	https://doi.org/10.1186/s12951-024-02766-0	JOUR	Human; Animal; Cellular	Study_Animal; Study_Cellular; Study_Human; Study_Journal Article (Experimental Study)	Mechanistic_ATP limitation; Mechanistic_Environmental exposure; Mechanistic_MQC impairment; Mechanistic_Redox Imbalance; Mechanistic_Substrate reallocation; Mechanistic_Throughput Limit	Hallmark_Communication; Hallmark_Epigenetics; Hallmark_Inflammation; Hallmark_NutrientSensing	Stage_Adaptive; Stage_Functional	Tier 2	ATP limitation; Environmental exposure; Mitochondrial quality control impairment; Redox imbalance; Substrate reallocation; Oxidative throughput limitation	Altered intercellular communication; Epigenetics; Chronic inflammation; Nutrient sensing	Adaptive; Functional	Primary empirical report
506095028	Levi S	2024	Iron imbalance in neurodegeneration	Mol Psychiatry	Levi S.; Ripamonti M.; Moro A.S.; Cozzi A.	10.1038/s41380-023-02399-z	https://doi.org/10.1038/s41380-023-02399-z	JOUR	Animal; Review	Study_Animal; Study_Review	Mechanistic_ATP limitation; Mechanistic_Environmental exposure; Mechanistic_MQC impairment; Mechanistic_Redox Imbalance; Mechanistic_Substrate reallocation; Mechanistic_Throughput Limit	Hallmark_Communication; Hallmark_Genomic; Hallmark_Inflammation; Hallmark_Proteostasis	Stage_Functional; Stage_Structural	Tier 4	ATP limitation; Environmental exposure; Mitochondrial quality control impairment; Redox imbalance; Substrate reallocation; Oxidative throughput limitation	Altered intercellular communication; Genomic instability; Chronic inflammation; Loss of proteostasis	Functional; Structural	Primary empirical report
506095030	Dewidar B	2023	Alterations of hepatic energy metabolism in murine models of obesity, diabetes and fatty liver diseases	EBioMedicine	Dewidar B.; Mastrototaro L.; Englisch C.; Ress C.; Granata C.; Rohbeck E.; Pesta D.; Heilmann G.; Wolkersdorfer M.; Esposito I.; Reina Do Fundo M.; Zivehe F.; Yavas A.; Roden M.	10.1016/j.ebiom.2023.104714	https://doi.org/10.1016/j.ebiom.2023.104714	JOUR	Animal	Study_Animal	Mechanistic_ATP limitation; Mechanistic_Environmental exposure; Mechanistic_MQC impairment; Mechanistic_Redox Imbalance; Mechanistic_Substrate reallocation; Mechanistic_Throughput Limit	Hallmark_ECM; Hallmark_Inflammation; Hallmark_NutrientSensing; Hallmark_Proteostasis	Stage_Adaptive; Stage_Functional; Stage_Structural	Tier 2	ATP limitation; Environmental exposure; Mitochondrial quality control impairment; Redox imbalance; Substrate reallocation; Oxidative throughput limitation	ECM; Chronic inflammation; Nutrient sensing; Loss of proteostasis	Adaptive; Functional; Structural	Primary empirical report
506095031	González-Domínguez Á	2024	Identifying metabotypes of insulin resistance severity in children with metabolic syndrome		González-Domínguez Á.; Domínguez-Riscart J.; Savolainen O.; Lechuga-Sancho A.; Landberg R.; González-Domínguez R.	10.1186/s12933-024-02412-x	https://doi.org/10.1186/s12933-024-02412-x	JOUR	Human	Study_Human; Study_Journal Article (Cross-sectional Study)	Mechanistic_ATP limitation; Mechanistic_Environmental exposure; Mechanistic_MQC impairment; Mechanistic_Redox Imbalance; Mechanistic_Substrate reallocation; Mechanistic_Throughput Limit	Hallmark_Communication; Hallmark_Inflammation; Hallmark_NutrientSensing	Stage_Adaptive; Stage_Functional	Tier 3	ATP limitation; Environmental exposure; Mitochondrial quality control impairment; Redox imbalance; Substrate reallocation; Oxidative throughput limitation	Altered intercellular communication; Chronic inflammation; Nutrient sensing	Adaptive; Functional	Primary empirical report
506095032	Nan N	2024	Ozone induced multigenerational glucose and lipid metabolism disorders in Drosophila	The Science of the total environment	Nan N.; Liu Y.; Yan Z.; Zhang Y.; Li S.; Zhang J.; Qin G.; Sang N.	10.1016/j.scitotenv.2024.175477	https://doi.org/10.1016/j.scitotenv.2024.175477	JOUR	Animal	Study_Animal; Study_Journal Article (Experimental Study)	Mechanistic_ATP limitation; Mechanistic_Environmental exposure; Mechanistic_MQC impairment; Mechanistic_Redox Imbalance; Mechanistic_Substrate reallocation; Mechanistic_Throughput Limit	Hallmark_Communication; Hallmark_Epigenetics; Hallmark_Inflammation; Hallmark_NutrientSensing	Stage_Adaptive; Stage_Functional	Tier 1	ATP limitation; Environmental exposure; Mitochondrial quality control impairment; Redox imbalance; Substrate reallocation; Oxidative throughput limitation	Altered intercellular communication; Epigenetics; Chronic inflammation; Nutrient sensing	Adaptive; Functional	Primary empirical report
506095035	Chang-Chien J	2024	Vitamin D ameliorates particulate matter induced mitochondrial damages and calcium dyshomeostasis in BEAS-2B human bronchial epithelial cells	Respiratory research	Chang-Chien J.; Huang J.-L.; Tsai H.-J.; Wang S.-L.; Kuo M.-L.; Yao T.-C.	10.1186/s12931-024-02951-7	https://doi.org/10.1186/s12931-024-02951-7	JOUR	Cellular	Study_Cellular	Mechanistic_ATP limitation; Mechanistic_Environmental exposure; Mechanistic_MQC impairment; Mechanistic_Redox Imbalance; Mechanistic_Substrate reallocation; Mechanistic_Throughput Limit	Hallmark_Communication; Hallmark_Genomic; Hallmark_Inflammation; Hallmark_Proteostasis	Stage_Adaptive; Stage_Functional	Tier 2	ATP limitation; Environmental exposure; Mitochondrial quality control impairment; Redox imbalance; Substrate reallocation; Oxidative throughput limitation	Altered intercellular communication; Genomic instability; Chronic inflammation; Loss of proteostasis	Adaptive; Functional	Primary empirical report
506095036	Yu Y	2023	A metabolomics-based analysis of the metabolic pathways associated with the regulation of branched-chain amino acids in rats fed a high-fructose diet	Endocrine Connections	Yu Y.; Hao H.; Kong L.; Zhang J.; Bai F.; Guo F.; Wei P.; Chen R.; Hu W.	10.1530/EC-23-0079	https://doi.org/10.1530/EC-23-0079	JOUR	Animal	Study_Animal	Mechanistic_ATP limitation; Mechanistic_Environmental exposure; Mechanistic_MQC impairment; Mechanistic_Redox Imbalance; Mechanistic_Substrate reallocation; Mechanistic_Throughput Limit	Hallmark_Communication; Hallmark_Inflammation; Hallmark_NutrientSensing	Stage_Adaptive; Stage_Functional	Tier 2	ATP limitation; Environmental exposure; Mitochondrial quality control impairment; Redox imbalance; Substrate reallocation; Oxidative throughput limitation	Altered intercellular communication; Chronic inflammation; Nutrient sensing	Adaptive; Functional	Primary empirical report
506095038	Abad-Jiménez Z	2024	Calorie restriction modulates mitochondrial dynamics and autophagy in leukocytes of patients with obesity	Free radical biology & medicine	Abad-Jiménez Z.; López-Domènech S.; Pelechá M.; Perea-Galera L.; Rovira-Llopis S.; Bañuls C.; Blas-García A.; Apostolova N.; Morillas C.; Víctor V.M.; Rocha M.	10.1016/j.freeradbiomed.2024.10.295	https://doi.org/10.1016/j.freeradbiomed.2024.10.295	JOUR	Human	Study_Human; Study_Journal Article (Intervention Study)	Mechanistic_ATP limitation; Mechanistic_Environmental exposure; Mechanistic_MQC impairment; Mechanistic_Redox Imbalance; Mechanistic_Substrate reallocation; Mechanistic_Throughput Limit	Hallmark_Communication; Hallmark_Inflammation; Hallmark_Macroautophagy; Hallmark_NutrientSensing	Stage_Adaptive; Stage_Functional	Tier 3	ATP limitation; Environmental exposure; Mitochondrial quality control impairment; Redox imbalance; Substrate reallocation; Oxidative throughput limitation	Altered intercellular communication; Chronic inflammation; Disabled macroautophagy; Nutrient sensing	Adaptive; Functional	Primary empirical report
506095042	Li Y	2023	MitoQ ameliorates PM2.5-induced pulmonary fibrosis through regulating the mitochondria DNA homeostasis	Chemosphere	Li Y.; Du Z.; Li T.; Ren X.; Yu Y.; Duan J.; Sun Z.	10.1016/j.chemosphere.2023.138745	https://doi.org/10.1016/j.chemosphere.2023.138745	JOUR	Animal; Cellular	Study_Animal; Study_Cellular; Study_Journal Article (Experimental Study)	Mechanistic_ATP limitation; Mechanistic_Environmental exposure; Mechanistic_MQC impairment; Mechanistic_Redox Imbalance; Mechanistic_Substrate reallocation; Mechanistic_Throughput Limit	Hallmark_Communication; Hallmark_ECM; Hallmark_Genomic; Hallmark_Inflammation	Stage_Adaptive; Stage_Functional; Stage_Structural	Tier 2	ATP limitation; Environmental exposure; Mitochondrial quality control impairment; Redox imbalance; Substrate reallocation; Oxidative throughput limitation	Altered intercellular communication; ECM; Genomic instability; Chronic inflammation	Adaptive; Functional; Structural	Primary empirical report
506095043	Schmitt RE	2023	Muscle stem cells contribute to long-term tissue repletion following surgical sepsis	Journal of cachexia, sarcopenia and muscle	Schmitt R.E.; Dasgupta A.; Arneson-Wissink P.C.; Datta S.; Ducharme A.M.; Doles J.D.	10.1002/jcsm.13214	https://doi.org/10.1002/jcsm.13214	JOUR	Animal; Cellular	Study_Animal; Study_Cellular	Mechanistic_ATP limitation; Mechanistic_Environmental exposure; Mechanistic_MQC impairment; Mechanistic_Redox Imbalance; Mechanistic_Substrate reallocation; Mechanistic_Throughput Limit	Hallmark_Communication; Hallmark_Inflammation; Hallmark_NutrientSensing; Hallmark_StemCells	Stage_Adaptive; Stage_Functional; Stage_Structural	Tier 2	ATP limitation; Environmental exposure; Mitochondrial quality control impairment; Redox imbalance; Substrate reallocation; Oxidative throughput limitation	Altered intercellular communication; Chronic inflammation; Nutrient sensing; Stem cells	Adaptive; Functional; Structural	Primary empirical report
506095052	Yang L	2024	Effects of PM2.5 sub-chronic exposure on liver metabolomics in mice	环境与职业医学	Yang L.; Dou S.; Li X.; Wen S.; Pan K.; Wu B.; Zhao J.; Xu J.; Lyu P.	10.11836/jeom23224	https://doi.org/10.11836/jeom23224	JOUR	Animal	Study_Animal; Study_Journal Article (Experimental Study)	Mechanistic_Environmental exposure; Mechanistic_Redox Imbalance; Mechanistic_Substrate reallocation; Mechanistic_Throughput Limit	Hallmark_Communication; Hallmark_Inflammation; Hallmark_NutrientSensing; Hallmark_Proteostasis	Stage_Adaptive; Stage_Functional	Tier 2	Environmental exposure; Redox imbalance; Substrate reallocation; Oxidative throughput limitation	Altered intercellular communication; Chronic inflammation; Nutrient sensing; Loss of proteostasis	Adaptive; Functional	Primary empirical report
506095054	Hu Y	2024	Molecular crosstalk and putative mechanisms underlying mitochondrial quality control: The hidden link with methylmercury-induced cognitive impairment	Ecotoxicology and Environmental Safety	Hu Y.; Zhang L.; Tian C.; Chen F.; Li P.; Zhang A.; Wang W.	10.1016/j.ecoenv.2024.116360	https://doi.org/10.1016/j.ecoenv.2024.116360	JOUR	Animal	Study_Animal; Study_Journal Article (Experimental Study)	Mechanistic_ATP limitation; Mechanistic_Environmental exposure; Mechanistic_MQC impairment; Mechanistic_Redox Imbalance; Mechanistic_Throughput Limit	Hallmark_Communication; Hallmark_Inflammation; Hallmark_Proteostasis; Hallmark_StemCells	Stage_Adaptive; Stage_Structural	Tier 2	ATP limitation; Environmental exposure; Mitochondrial quality control impairment; Redox imbalance; Oxidative throughput limitation	Altered intercellular communication; Chronic inflammation; Loss of proteostasis; Stem cells	Adaptive; Structural	Primary empirical report
506095057	González-Domínguez Á	2024	Probing erythrocytes as sensitive and reliable sensors of metabolic disturbances in the crosstalk between childhood obesity and insulin resistance: findings from an observational study, in vivo challenge tests, and ex vivo incubation assays	Cardiovascular diabetology	González-Domínguez Á.; Savolainen O.; Domínguez-Riscart J.; Landberg R.; Lechuga-Sancho A.; González-Domínguez R.	10.1186/s12933-024-02395-9	https://doi.org/10.1186/s12933-024-02395-9	JOUR	Human	Study_Human; Study_Journal Article (Clinical / Observational Study)	Mechanistic_Environmental exposure; Mechanistic_Redox Imbalance; Mechanistic_Substrate reallocation; Mechanistic_Throughput Limit	Hallmark_Communication; Hallmark_Inflammation; Hallmark_Microbiome; Hallmark_NutrientSensing	Stage_Adaptive; Stage_Functional	Tier 3	Environmental exposure; Redox imbalance; Substrate reallocation; Oxidative throughput limitation	Altered intercellular communication; Chronic inflammation; Microbiome; Nutrient sensing	Adaptive; Functional	Primary empirical report
506095063	Xie F	2021	Effects of redox interference on the pancreatic mitochondria and the abnormal blood glucose	Free radical research	Xie F.; Wu M.; Lai B.; Halim M.; Liu S.; Shi D.	10.1080/10715762.2020.1866180	https://doi.org/10.1080/10715762.2020.1866180	JOUR	Animal	Study_Animal; Study_Journal Article (Experimental Study)	Mechanistic_ATP limitation; Mechanistic_MQC impairment; Mechanistic_Redox Imbalance; Mechanistic_Throughput Limit	Hallmark_Communication; Hallmark_Inflammation; Hallmark_NutrientSensing; Hallmark_Proteostasis	Stage_Adaptive; Stage_Functional	Tier 2	ATP limitation; Mitochondrial quality control impairment; Redox imbalance; Oxidative throughput limitation	Altered intercellular communication; Chronic inflammation; Nutrient sensing; Loss of proteostasis	Adaptive; Functional	Primary empirical report
506095065	Kautzky A	2022	Biological and Psychological Stress Correlates Are Linked to Glucose Metabolism, Obesity, and Gender Roles in Women	Neuroendocrinology	Kautzky A.; Heneis K.; Stengg K.; Fröhlich S.; Kautzky-Willer A.	10.1159/000514484	https://doi.org/10.1159/000514484	JOUR	Human	Study_Human; Study_Journal Article (Clinical / Observational Study)	Mechanistic_Redox Imbalance; Mechanistic_Substrate reallocation; Mechanistic_Throughput Limit	Hallmark_Communication; Hallmark_Inflammation; Hallmark_NutrientSensing	Stage_Adaptive; Stage_Functional	Tier 3	Redox imbalance; Substrate reallocation; Oxidative throughput limitation	Altered intercellular communication; Chronic inflammation; Nutrient sensing	Adaptive; Functional	Primary empirical report
506095067	Zampino M	2020	A plasma proteomic signature of skeletal muscle mitochondrial function	International journal of molecular sciences	Zampino M.; Tanaka T.; Ubaida-Mohien C.; Fantoni G.; Candia J.; Semba R.D.; Ferrucci L.	10.3390/ijms21249540	https://doi.org/10.3390/ijms21249540	JOUR	Human	Study_Human; Study_Journal Article (Clinical / Observational Study)	Mechanistic_ATP limitation; Mechanistic_MQC impairment; Mechanistic_Redox Imbalance; Mechanistic_Throughput Limit	Hallmark_Communication; Hallmark_Inflammation; Hallmark_NutrientSensing; Hallmark_Proteostasis	Stage_Functional	Tier 3	ATP limitation; Mitochondrial quality control impairment; Redox imbalance; Oxidative throughput limitation	Altered intercellular communication; Chronic inflammation; Nutrient sensing; Loss of proteostasis	Functional	Primary empirical report
506095071	Wang Y	2022	Intermittent exposure to airborne particulate matter induces subcellular dysfunction and aortic cell damage in BALB/c mice through multi-endpoint assessment at environmentally relevant concentrations	Journal of hazardous materials	Wang Y.; Xiong L.; Huang X.; Ma Y.; Zou L.; Liang Y.; Xie W.; Wu Y.; Chang X.; Wang Z.; Tang M.	10.1016/j.jhazmat.2021.127169	https://doi.org/10.1016/j.jhazmat.2021.127169	JOUR	Animal	Study_Animal; Study_Journal Article (Intervention Study)	Mechanistic_Environmental exposure; Mechanistic_MQC impairment; Mechanistic_Redox Imbalance; Mechanistic_Throughput Limit	Hallmark_Communication; Hallmark_Inflammation; Hallmark_Proteostasis	Stage_Adaptive; Stage_Functional	Tier 2	Environmental exposure; Mitochondrial quality control impairment; Redox imbalance; Oxidative throughput limitation	Altered intercellular communication; Chronic inflammation; Loss of proteostasis	Adaptive; Functional	Primary empirical report
506095072	Flockhart M	2021	Excessive exercise training causes mitochondrial functional impairment and decreases glucose tolerance in healthy volunteers	Cell metabolism	Flockhart M.; Nilsson L.C.; Tais S.; Ekblom B.; Apró W.; Larsen F.J.	10.1016/j.cmet.2021.02.017	https://doi.org/10.1016/j.cmet.2021.02.017	JOUR	Human	Study_Human; Study_Journal Article (Intervention Study)	Mechanistic_ATP limitation; Mechanistic_MQC impairment; Mechanistic_Redox Imbalance; Mechanistic_Substrate reallocation; Mechanistic_Throughput Limit	Hallmark_Communication; Hallmark_Inflammation; Hallmark_NutrientSensing	Stage_Adaptive; Stage_Functional	Tier 2	ATP limitation; Mitochondrial quality control impairment; Redox imbalance; Substrate reallocation; Oxidative throughput limitation	Altered intercellular communication; Chronic inflammation; Nutrient sensing	Adaptive; Functional	Primary empirical report
506095073	Kim JY	2019	ABCB7 simultaneously regulates apoptotic and non-apoptotic cell death by modulating mitochondrial ROS and HIF1α-driven NFκB signaling	Oncogene	Kim J.Y.; Kim J.-K.; Kim H.	10.1038/s41388-019-1118-6	https://doi.org/10.1038/s41388-019-1118-6	JOUR	Cellular	Study_Cellular; Study_Journal Article (Experimental Study)	Mechanistic_MQC impairment; Mechanistic_Redox Imbalance; Mechanistic_Substrate reallocation; Mechanistic_Throughput Limit	Hallmark_Communication; Hallmark_Genomic; Hallmark_Inflammation	Stage_Adaptive; Stage_Structural	Tier 2	Mitochondrial quality control impairment; Redox imbalance; Substrate reallocation; Oxidative throughput limitation	Altered intercellular communication; Genomic instability; Chronic inflammation	Adaptive; Structural	Primary empirical report
506095074	Li S	2021	Neonicotinoid insecticides triggers mitochondrial bioenergetic dysfunction via manipulating ROS-calcium influx pathway in the liver	Ecotoxicology and environmental safety	Li S.; Cao Y.; Pan Q.; Xiao Y.; Wang Y.; Wang X.; Li X.; Li Q.; Tang X.; Ran B.	10.1016/j.ecoenv.2021.112690	https://doi.org/10.1016/j.ecoenv.2021.112690	JOUR	Animal; Cellular	Study_Animal; Study_Cellular; Study_Journal Article (Experimental Study)	Mechanistic_ATP limitation; Mechanistic_Environmental exposure; Mechanistic_MQC impairment; Mechanistic_Redox Imbalance; Mechanistic_Throughput Limit	Hallmark_Communication; Hallmark_Inflammation; Hallmark_Proteostasis	Stage_Adaptive; Stage_Structural	Tier 2	ATP limitation; Environmental exposure; Mitochondrial quality control impairment; Redox imbalance; Oxidative throughput limitation	Altered intercellular communication; Chronic inflammation; Loss of proteostasis	Adaptive; Structural	Primary empirical report
506095079	Wang D	2022	The Effect of Aerobic Exercise on the Oxidative Capacity of Skeletal Muscle Mitochondria in Mice with Impaired Glucose Tolerance	Journal of diabetes research	Wang D.; Jiang D.-M.; Yu R.-R.; Zhang L.-L.; Liu Y.-Z.; Chen J.-X.; Chen H.-C.; Liu Y.-P.	10.1155/2022/3780156	https://doi.org/10.1155/2022/3780156	JOUR	Animal	Study_Animal; Study_Journal Article (Experimental Study)	Mechanistic_ATP limitation; Mechanistic_MQC impairment; Mechanistic_Redox Imbalance; Mechanistic_Substrate reallocation; Mechanistic_Throughput Limit	Hallmark_Communication; Hallmark_Inflammation; Hallmark_NutrientSensing	Stage_Adaptive; Stage_Functional	Tier 2	ATP limitation; Mitochondrial quality control impairment; Redox imbalance; Substrate reallocation; Oxidative throughput limitation	Altered intercellular communication; Chronic inflammation; Nutrient sensing	Adaptive; Functional	Primary empirical report
506095098	Wahlang B	2017	A compromised liver alters polychlorinated biphenyl-mediated toxicity	Toxicology	Wahlang B.; Perkins J.T.; Petriello M.C.; Hoffman J.B.; Stromberg A.J.; Hennig B.	10.1016/j.tox.2017.02.001	https://doi.org/10.1016/j.tox.2017.02.001	JOUR	Animal	Study_Animal; Study_Journal Article (Experimental Study)	Mechanistic_ATP limitation; Mechanistic_Environmental exposure; Mechanistic_Redox Imbalance; Mechanistic_Substrate reallocation; Mechanistic_Throughput Limit	Hallmark_Communication; Hallmark_ECM; Hallmark_Inflammation; Hallmark_NutrientSensing	Stage_Adaptive; Stage_Structural	Tier 2	ATP limitation; Environmental exposure; Redox imbalance; Substrate reallocation; Oxidative throughput limitation	Altered intercellular communication; ECM; Chronic inflammation; Nutrient sensing	Adaptive; Structural	Primary empirical report
506095099	Gancheva S	2022	Dynamic changes of muscle insulin sensitivity after metabolic surgery	Nature communications	Gancheva S.; Ouni M.; Jelenik T.; Koliaki C.; Szendroedi J.; Toledo F.G.S.; Markgraf D.F.; Pesta D.H.; Mastrototaro L.; De Filippo E.; Herder C.; Jähnert M.; Weiss J.; Strassburger K.; Schlensak M.; Schürmann A.; Roden M.	10.1038/s41467-022-29350-0	https://doi.org/10.1038/s41467-022-29350-0	JOUR	Human	Study_Human; Study_Journal Article (Clinical / Longitudinal Study)	Mechanistic_ATP limitation; Mechanistic_MQC impairment; Mechanistic_Redox Imbalance; Mechanistic_Substrate reallocation; Mechanistic_Throughput Limit	Hallmark_Communication; Hallmark_Epigenetics; Hallmark_Inflammation; Hallmark_NutrientSensing	Stage_Adaptive; Stage_Functional	Tier 3	ATP limitation; Mitochondrial quality control impairment; Redox imbalance; Substrate reallocation; Oxidative throughput limitation	Altered intercellular communication; Epigenetics; Chronic inflammation; Nutrient sensing	Adaptive; Functional	Primary empirical report
506095102	Chau GC	2017	mTOR controls ChREBP transcriptional activity and pancreatic β cell survival under diabetic stress	The Journal of cell biology	Chau G.C.; Im D.U.; Kang T.M.; Bae J.M.; Kim W.; Pyo S.; Moon E.Y.; Um S.H.	10.1083/jcb.201701085	https://doi.org/10.1083/jcb.201701085	JOUR	Animal; Cellular	Study_Animal; Study_Cellular; Study_Journal Article (Experimental Study)	Mechanistic_MQC impairment; Mechanistic_Redox Imbalance; Mechanistic_Throughput Limit	Hallmark_Communication; Hallmark_Inflammation; Hallmark_NutrientSensing; Hallmark_Proteostasis	Stage_Adaptive; Stage_Functional	Tier 2	Mitochondrial quality control impairment; Redox imbalance; Oxidative throughput limitation	Altered intercellular communication; Chronic inflammation; Nutrient sensing; Loss of proteostasis	Adaptive; Functional	Primary empirical report
506095103	de	2017	Previous physical exercise alters the hepatic profile of oxidative-inflammatory status and limits the secondary brain damage induced by severe traumatic brain injury in rats	The Journal of physiology	de Castro M.R.T.; Ferreira A.P.D.O.; Busanello G.L.; da Silva L.R.H.; da Silveira Junior M.E.P.; Fiorin F.D.S.; Arrifano G.; Crespo-López M.E.; Barcelos R.P.; Cuevas M.J.; Bresciani G.; González-Gallego J.; Fighera M.R.; Royes L.F.F.	10.1113/JP273933	https://doi.org/10.1113/JP273933	JOUR	Animal	Study_Animal; Study_Journal Article (Experimental Study)	Mechanistic_ATP limitation; Mechanistic_MQC impairment; Mechanistic_Redox Imbalance; Mechanistic_Substrate reallocation; Mechanistic_Throughput Limit	Hallmark_Communication; Hallmark_Inflammation; Hallmark_NutrientSensing; Hallmark_Proteostasis	Stage_Adaptive; Stage_Functional	Tier 2	ATP limitation; Mitochondrial quality control impairment; Redox imbalance; Substrate reallocation; Oxidative throughput limitation	Altered intercellular communication; Chronic inflammation; Nutrient sensing; Loss of proteostasis	Adaptive; Functional	Primary empirical report
506095105	Ng TP	2018	Dysregulated homeostatic pathways in sarcopenia among frail older adults	Aging cell	Ng T.P.; Lu Y.; Choo R.W.M.; Tan C.T.Y.; Nyunt M.S.Z.; Gao Q.; Mok E.W.H.; Larbi A.	10.1111/acel.12842	https://doi.org/10.1111/acel.12842	JOUR	Human	Study_Human; Study_Journal Article (Cross-sectional Study)	Mechanistic_ATP limitation; Mechanistic_Redox Imbalance; Mechanistic_Substrate reallocation; Mechanistic_Throughput Limit	Hallmark_Communication; Hallmark_Inflammation; Hallmark_NutrientSensing; Hallmark_StemCells	Stage_Adaptive; Stage_Functional; Stage_Structural	Tier 3	ATP limitation; Redox imbalance; Substrate reallocation; Oxidative throughput limitation	Altered intercellular communication; Chronic inflammation; Nutrient sensing; Stem cells	Adaptive; Functional; Structural	Primary empirical report
506095111	Pruimboom L	2016	Influence of a 10-Day Mimic of Our Ancient Lifestyle on Anthropometrics and Parameters of Metabolism and Inflammation: The "study of Origin"	BioMed research international	Pruimboom L.; Ruiz-Núñez B.; Raison C.L.; Muskiet F.A.J.	10.1155/2016/6935123	https://doi.org/10.1155/2016/6935123	JOUR	Human	Study_Human; Study_Journal Article (Intervention Study)	Mechanistic_ATP limitation; Mechanistic_Environmental exposure; Mechanistic_Redox Imbalance; Mechanistic_Substrate reallocation; Mechanistic_Throughput Limit	Hallmark_Communication; Hallmark_Inflammation; Hallmark_NutrientSensing	Stage_Adaptive; Stage_Functional	Tier 3	ATP limitation; Environmental exposure; Redox imbalance; Substrate reallocation; Oxidative throughput limitation	Altered intercellular communication; Chronic inflammation; Nutrient sensing	Adaptive; Functional	Primary empirical report
506095116	Jamshed H	2019	Early time-restricted feeding improves 24-hour glucose levels and affects markers of the circadian clock, aging, and autophagy in humans	Nutrients	Jamshed H.; Beyl R.A.; Manna D.L.D.; Yang E.S.; Ravussin E.; Peterson C.M.	10.3390/nu11061234	https://doi.org/10.3390/nu11061234	JOUR	Human	Study_Human; Study_Journal Article (Intervention Study)	Mechanistic_ATP limitation; Mechanistic_Redox Imbalance; Mechanistic_Substrate reallocation; Mechanistic_Throughput Limit	Hallmark_Communication; Hallmark_Macroautophagy; Hallmark_NutrientSensing; Hallmark_Senescence	Stage_Adaptive; Stage_Functional	Tier 3	ATP limitation; Redox imbalance; Substrate reallocation; Oxidative throughput limitation	Altered intercellular communication; Disabled macroautophagy; Nutrient sensing; Cellular senescence	Adaptive; Functional	Primary empirical report
506095117	Li R	2015	Mitochondrial damage: An important mechanism of ambient PM2.5 exposure-induced acute heart injury in rats	Journal of Hazardous Materials	Li R.; Kou X.; Geng H.; Xie J.; Tian J.; Cai Z.; Dong C.	10.1016/j.jhazmat.2015.02.006	https://doi.org/10.1016/j.jhazmat.2015.02.006	JOUR	Animal	Study_Animal; Study_Journal Article (Experimental Study)	Mechanistic_ATP limitation; Mechanistic_Environmental exposure; Mechanistic_MQC impairment; Mechanistic_Redox Imbalance; Mechanistic_Throughput Limit	Hallmark_Communication; Hallmark_Inflammation; Hallmark_NutrientSensing; Hallmark_Proteostasis	Stage_Adaptive; Stage_Structural	Tier 2	ATP limitation; Environmental exposure; Mitochondrial quality control impairment; Redox imbalance; Oxidative throughput limitation	Altered intercellular communication; Chronic inflammation; Nutrient sensing; Loss of proteostasis	Adaptive; Structural	Primary empirical report
506095120	Cappelli E	1863	Defects in mitochondrial energetic function compels Fanconi Anaemia cells to glycolytic metabolism	Molecular basis of disease	Cappelli E.; Cuccarolo P.; Stroppiana G.; Miano M.; Bottega R.; Cossu V.; Degan P.; Ravera S.	10.1016/j.bbadis.2017.03.008	https://doi.org/10.1016/j.bbadis.2017.03.008	JOUR	Cellular	Study_Cellular; Study_Journal Article (Experimental Study)	Mechanistic_ATP limitation; Mechanistic_MQC impairment; Mechanistic_Redox Imbalance; Mechanistic_Substrate reallocation; Mechanistic_Throughput Limit	Hallmark_Communication; Hallmark_Genomic; Hallmark_NutrientSensing; Hallmark_StemCells	Stage_Adaptive; Stage_Functional	Tier 2	ATP limitation; Mitochondrial quality control impairment; Redox imbalance; Substrate reallocation; Oxidative throughput limitation	Altered intercellular communication; Genomic instability; Nutrient sensing; Stem cells	Adaptive; Functional	Primary empirical report
506095121	Gueugneau M	2014	Proteomics of muscle chronological ageing in post-menopausal women	BMC genomics	Gueugneau M.; Coudy-Gandilhon C.; Gourbeyre O.; Chambon C.; Combaret L.; Polge C.; Taillandier D.; Attaix D.; Friguet B.; Maier A.B.; Butler-Browne G.; Béchet D.	10.1186/1471-2164-15-1165	https://doi.org/10.1186/1471-2164-15-1165	JOUR	Human	Study_Human; Study_Journal Article (Clinical / Observational Study)	Mechanistic_ATP limitation; Mechanistic_MQC impairment; Mechanistic_Redox Imbalance; Mechanistic_Substrate reallocation; Mechanistic_Throughput Limit	Hallmark_Communication; Hallmark_NutrientSensing; Hallmark_Proteostasis; Hallmark_Senescence	Stage_Adaptive; Stage_Functional; Stage_Structural	Tier 3	ATP limitation; Mitochondrial quality control impairment; Redox imbalance; Substrate reallocation; Oxidative throughput limitation	Altered intercellular communication; Nutrient sensing; Loss of proteostasis; Cellular senescence	Adaptive; Functional; Structural	Primary empirical report
506095122	Miao X	2019	Mitochondrial dysfunction in endothelial cells induced by airborne fine particulate matter (<2.5 μm)	Journal of applied toxicology : JAT	Miao X.; Li W.; Niu B.; Li J.; Sun J.; Qin M.; Zhou Z.	10.1002/jat.3828	https://doi.org/10.1002/jat.3828	JOUR	Cellular	Study_Cellular; Study_Journal Article (Experimental Study)	Mechanistic_ATP limitation; Mechanistic_Environmental exposure; Mechanistic_MQC impairment; Mechanistic_Redox Imbalance; Mechanistic_Throughput Limit	Hallmark_Communication; Hallmark_Inflammation; Hallmark_NutrientSensing; Hallmark_Proteostasis	Stage_Adaptive; Stage_Functional	Tier 2	ATP limitation; Environmental exposure; Mitochondrial quality control impairment; Redox imbalance; Oxidative throughput limitation	Altered intercellular communication; Chronic inflammation; Nutrient sensing; Loss of proteostasis	Adaptive; Functional	Primary empirical report
506095132	O'Donnell E	2009	Relationships between vascular resistance and energy deficiency, nutritional status and oxidative stress in oestrogen deficient physically active women	Clinical endocrinology	O'Donnell E.; Harvey P.J.; De Souza M.J.	10.1111/j.1365-2265.2008.03332.x	https://doi.org/10.1111/j.1365-2265.2008.03332.x	JOUR	Human	Study_Human; Study_Journal Article (Clinical / Observational Study)	Mechanistic_ATP limitation; Mechanistic_Substrate reallocation; Mechanistic_Throughput Limit	Hallmark_Communication; Hallmark_NutrientSensing	Stage_Adaptive; Stage_Functional	Tier 3	ATP limitation; Substrate reallocation; Oxidative throughput limitation	Altered intercellular communication; Nutrient sensing	Adaptive; Functional	Primary empirical report
506095136	Boudina S	2012	Early mitochondrial adaptations in skeletal muscle to diet-induced obesity are strain dependent and determine oxidative stress and energy expenditure but not insulin sensitivity	Endocrinology	Boudina S.; Sena S.; Sloan C.; Tebbi A.; Han Y.H.; O'Neill B.T.; Cooksey R.C.; Jones D.; Holland W.L.; McClain D.A.; Abel E.D.	10.1210/en.2011-2147	https://doi.org/10.1210/en.2011-2147	JOUR	Animal	Study_Animal; Study_Journal Article (Experimental Study)	Mechanistic_ATP limitation; Mechanistic_Redox Imbalance; Mechanistic_Substrate reallocation; Mechanistic_Throughput Limit	Hallmark_Communication; Hallmark_Inflammation; Hallmark_NutrientSensing	Stage_Adaptive; Stage_Functional	Tier 2	ATP limitation; Redox imbalance; Substrate reallocation; Oxidative throughput limitation	Altered intercellular communication; Chronic inflammation; Nutrient sensing	Adaptive; Functional	Primary empirical report
506095139	Crescenzo R	2014	Subsarcolemmal and intermyofibrillar mitochondrial responses to short-term high-fat feeding in rat skeletal muscle	Nutrition (Burbank, Los Angeles County, Calif.)	Crescenzo R.; Bianco F.; Coppola P.; Mazzoli A.; Liverini G.; Iossa S.	10.1016/j.nut.2013.05.022	https://doi.org/10.1016/j.nut.2013.05.022	JOUR	Animal	Study_Animal; Study_Journal Article (Experimental Study)	Mechanistic_ATP limitation; Mechanistic_Redox Imbalance; Mechanistic_Substrate reallocation; Mechanistic_Throughput Limit	Hallmark_Communication; Hallmark_NutrientSensing	Stage_Adaptive; Stage_Functional	Tier 2	ATP limitation; Redox imbalance; Substrate reallocation; Oxidative throughput limitation	Altered intercellular communication; Nutrient sensing	Adaptive; Functional	Primary empirical report
506095142	Nindl BC	2007	Utility of circulating IGF-I as a biomarker for assessing body composition changes in men during periods of high physical activity superimposed upon energy and sleep restriction	Journal of applied physiology (Bethesda, Md. : 1985), 103(1),	Nindl B.C.; Alemany J.A.; Kellogg M.D.; Rood J.; Allison S.A.; Young A.J.; Montain S.J.	10.1152/japplphysiol.01321.2006	https://doi.org/10.1152/japplphysiol.01321.2006	JOUR	Human	Study_Human; Study_Journal Article (Intervention Study)	Mechanistic_ATP limitation; Mechanistic_Substrate reallocation; Mechanistic_Throughput Limit	Hallmark_Communication; Hallmark_NutrientSensing	Stage_Adaptive; Stage_Functional	Tier 3	ATP limitation; Substrate reallocation; Oxidative throughput limitation	Altered intercellular communication; Nutrient sensing	Adaptive; Functional	Primary empirical report
506095145	Chatsirisupachai	2024	Calcitriol/vitamin D receptor system alleviates PM2.5-induced human bronchial epithelial damage through upregulating mitochondrial bioenergetics in association with regulation of HIF-1?/PGC-1? signaling	Environmental Toxicology and Pharmacology	Chatsirisupachai, A; Muanjumpon, P; Jeayeng, S; Onkoksong, T; Pluempreecha, M; Soingam, T; Panich, U	10.1016/j.etap.2024.104568	https://doi.org/10.1016/j.etap.2024.104568	JOUR	Cellular	Study_Cellular; Study_Journal Article (Experimental Study)	Mechanistic_ATP limitation; Mechanistic_Environmental exposure; Mechanistic_MQC impairment; Mechanistic_Redox Imbalance; Mechanistic_Throughput Limit	Hallmark_Communication; Hallmark_Inflammation; Hallmark_NutrientSensing	Stage_Adaptive; Stage_Functional	Tier 2	ATP limitation; Environmental exposure; Mitochondrial quality control impairment; Redox imbalance; Oxidative throughput limitation	Altered intercellular communication; Chronic inflammation; Nutrient sensing	Adaptive; Functional	Primary empirical report
506095146	Reynolds	2021	Adaptive responses to air pollution in human dermal fibroblasts and their potential roles in aging	FASEB bioAdvances	Reynolds, WJ; Bowman, A; Hanson, PS; Critchley, A; Griffiths, B; Chavan, B; Birch-Machin, MA	10.1096/fba.2021-00056	https://doi.org/10.1096/fba.2021-00056	JOUR	Cellular	Study_Cellular; Study_Journal Article (Experimental Study)	Mechanistic_ATP limitation; Mechanistic_Environmental exposure; Mechanistic_MQC impairment; Mechanistic_Redox Imbalance; Mechanistic_Throughput Limit	Hallmark_Communication; Hallmark_Inflammation; Hallmark_NutrientSensing	Stage_Adaptive; Stage_Functional	Tier 1	ATP limitation; Environmental exposure; Mitochondrial quality control impairment; Redox imbalance; Oxidative throughput limitation	Altered intercellular communication; Chronic inflammation; Nutrient sensing	Adaptive; Functional	Primary empirical report
506095151	Tapryal	2015	Catecholamine stress hormones regulate cellular iron homeostasis by a posttranscriptional mechanism mediated by iron regulatory protein: implication in energy homeostasis	The Journal of biological chemistry	Tapryal, N; Vivek, GV; Mukhopadhyay, CK	10.1074/jbc.M114.592519	https://doi.org/10.1074/jbc.M114.592519	JOUR	Animal; Cellular	Study_Animal; Study_Cellular; Study_Journal Article (Experimental Study)	Mechanistic_ATP limitation; Mechanistic_Ca2+ dysregulation; Mechanistic_Redox Imbalance; Mechanistic_Substrate reallocation; Mechanistic_Throughput Limit	Hallmark_Communication; Hallmark_Inflammation; Hallmark_NutrientSensing	Stage_Adaptive; Stage_Functional	Tier 2	ATP limitation; Ca2+ dysregulation; Redox imbalance; Substrate reallocation; Oxidative throughput limitation	Altered intercellular communication; Chronic inflammation; Nutrient sensing	Adaptive; Functional	Primary empirical report
506095154	Paliwal	2023	Mitochondrial transfer restores impaired liver functions by AMPK/mTOR/PI3K-AKT pathways in metabolic syndrome	Life Sciences	Paliwal, S; Jain, S; Mudgal, P; Verma, K; Paliwal, S; Sharma, S	10.1016/j.lfs.2023.122116	https://doi.org/10.1016/j.lfs.2023.122116	JOUR	Animal	Study_Animal; Study_Journal Article (Experimental Study)	Mechanistic_ATP limitation; Mechanistic_MQC impairment; Mechanistic_Redox Imbalance; Mechanistic_Substrate reallocation; Mechanistic_Throughput Limit	Hallmark_Communication; Hallmark_ECM; Hallmark_Inflammation; Hallmark_NutrientSensing	Stage_Adaptive; Stage_Functional; Stage_Structural	Tier 2	ATP limitation; Mitochondrial quality control impairment; Redox imbalance; Substrate reallocation; Oxidative throughput limitation	Altered intercellular communication; ECM; Chronic inflammation; Nutrient sensing	Adaptive; Functional; Structural	Primary empirical report
506095156	Kealy	2020	Acute Inflammation Alters Brain Energy Metabolism in Mice and Humans: Role in Suppressed Spontaneous Activity, Impaired Cognition, and Delirium	The Journal of neuroscience	Kealy, J; Murray, C; Griffin, EW; Lopez-Rodriguez, AB; Healy, D; Tortorelli, LS; Lowry, JP; Watne, LO; Cunningham, C	10.1523/JNEUROSCI.2876-19.2020	https://doi.org/10.1523/JNEUROSCI.2876-19.2020	JOUR	Human; Animal	Study_Animal; Study_Human; Study_Journal Article (Experimental Study)	Mechanistic_ATP limitation; Mechanistic_Redox Imbalance; Mechanistic_Substrate reallocation; Mechanistic_Throughput Limit	Hallmark_Communication; Hallmark_Inflammation; Hallmark_NutrientSensing	Stage_Adaptive; Stage_Functional; Stage_Structural	Tier 2	ATP limitation; Redox imbalance; Substrate reallocation; Oxidative throughput limitation	Altered intercellular communication; Chronic inflammation; Nutrient sensing	Adaptive; Functional; Structural	Primary empirical report
506095159	Petrick	2020	Adipose Tissue Inflammation Is Directly Linked to Obesity-Induced Insulin Resistance, while Gut Dysbiosis and Mitochondrial Dysfunction Are Not Required	Function	Petrick, HL; Foley, KP; Zlitni, S; Brunetta, HS; Paglialunga, S; Miotto, PM; Politis-Barber, V; O'Dwyer, C; Philbrick, DJ; Fullerton, MD; Schertzer, JD; Holloway, GP	10.1093/function/zqaa013	https://doi.org/10.1093/function/zqaa013	JOUR	Animal	Study_Animal; Study_Journal Article (Experimental Study)	Mechanistic_Environmental exposure; Mechanistic_Redox Imbalance; Mechanistic_Substrate reallocation	Hallmark_Communication; Hallmark_Inflammation; Hallmark_Microbiome; Hallmark_NutrientSensing	Stage_Adaptive; Stage_Functional	Tier 2	Environmental exposure; Redox imbalance; Substrate reallocation	Altered intercellular communication; Chronic inflammation; Microbiome; Nutrient sensing	Adaptive; Functional	Primary empirical report
506095160	Cardoso	2010	Cortical and hippocampal mitochondria bioenergetics and oxidative status during hyperglycemia and/or insulin-induced hypoglycemia	Biochimica et biophysica acta	Cardoso, S; Santos, MS; Seiça, R; Moreira, PI	10.1016/j.bbadis.2010.07.001	https://doi.org/10.1016/j.bbadis.2010.07.001	JOUR	Animal	Study_Animal; Study_Journal Article (Experimental Study)	Mechanistic_ATP limitation; Mechanistic_Redox Imbalance; Mechanistic_Throughput Limit	Hallmark_Communication; Hallmark_Genomic; Hallmark_Inflammation	Stage_Adaptive; Stage_Functional	Tier 2	ATP limitation; Redox imbalance; Oxidative throughput limitation	Altered intercellular communication; Genomic instability; Chronic inflammation	Adaptive; Functional	Primary empirical report
506095162	Schneider	2002	Lack of adaptation to severe malnutrition in elderly patients	Clinical nutrition (Edinburgh, Scotland)	Schneider, SM; Al-Jaouni, R; Pivot, X; Braulio, VB; Rampal, P; Hébuterne, X	10.1054/clnu.2002.0584	https://doi.org/10.1054/clnu.2002.0584	JOUR	Human	Study_Human; Study_Journal Article (Clinical / Observational Study)	Mechanistic_ATP limitation; Mechanistic_Substrate reallocation; Mechanistic_Throughput Limit	Hallmark_Communication; Hallmark_Proteostasis; Hallmark_StemCells	Stage_Adaptive; Stage_Structural	Tier 3	ATP limitation; Substrate reallocation; Oxidative throughput limitation	Altered intercellular communication; Loss of proteostasis; Stem cells	Adaptive; Structural	Primary empirical report
506095163	Tang	2015	Inability to Maintain GSH Pool in G6PD-Deficient Red Cells Causes Futile AMPK Activation and Irreversible Metabolic Disturbance	Antioxidants & redox signaling	Tang, HY; Ho, HY; Wu, PR; Chen, SH; Kuypers, FA; Cheng, ML; Chiu, DTY	10.1089/ars.2014.6142	https://doi.org/10.1089/ars.2014.6142	JOUR	Human; Cellular	Study_Cellular; Study_Human; Study_Journal Article (Experimental Study)	Mechanistic_ATP limitation; Mechanistic_Redox Imbalance; Mechanistic_Substrate reallocation; Mechanistic_Throughput Limit	Hallmark_Communication; Hallmark_Inflammation; Hallmark_Proteostasis	Stage_Adaptive; Stage_Functional	Tier 2	ATP limitation; Redox imbalance; Substrate reallocation; Oxidative throughput limitation	Altered intercellular communication; Chronic inflammation; Loss of proteostasis	Adaptive; Functional	Primary empirical report
506095164	Song	2023	Normobaric hypoxia shows enhanced FOXO1 signaling in obese mouse gastrocnemius muscle linked to metabolism and muscle structure and neuromuscular innervation	European journal of physiology	Song, JY; Duivenvoorde, LPM; Grefte, S; Kuda, O; Martínez-Ramírez, F; van der Stelt, I; Mastorakou, D; van Schothorst, EM; Keijer, J	10.1007/s00424-023-02854-4	https://doi.org/10.1007/s00424-023-02854-4	JOUR	Animal	Study_Animal; Study_Journal Article (Experimental Study)	Mechanistic_ATP limitation; Mechanistic_Redox Imbalance; Mechanistic_Substrate reallocation; Mechanistic_Throughput Limit	Hallmark_Communication; Hallmark_ECM; Hallmark_NutrientSensing; Hallmark_StemCells	Stage_Adaptive; Stage_Functional	Tier 2	ATP limitation; Redox imbalance; Substrate reallocation; Oxidative throughput limitation	Altered intercellular communication; ECM; Nutrient sensing; Stem cells	Adaptive; Functional	Primary empirical report
506095165	Seoung	2021	Association between metabolic risks and bone mineral density in postmenopausal women	Medical journal of the Islamic Republic of Iran	Seoung, JY; Lee, SW; Kang, YM; Kim, MJ; Park, JM; Moon, HM; Rhim, CC	10.47176/mjiri.35.26	https://doi.org/10.47176/mjiri.35.26	JOUR	Human	Study_Human; Study_Journal Article (Clinical / Observational Study)	Mechanistic_Environmental exposure; Mechanistic_Substrate reallocation	Hallmark_Communication; Hallmark_NutrientSensing; Hallmark_StemCells	Stage_Functional	Tier 3	Environmental exposure; Substrate reallocation	Altered intercellular communication; Nutrient sensing; Stem cells	Functional	Primary empirical report
506095166	Amaral	2014	Melatonin synthesis impairment as a new deleterious outcome of diabetes-derived hyperglycemia	Journal of pineal research	Amaral, FG; Turati, AO; Barone, M; Scialfa, JH; Buonfiglio, DD; Peres, R; Peliciari-Garcia, RA; Afeche, SC; Lima, L; Scavone, C; Bordin, S; Reiter, RJ; Menna-Barreto, L; Cipolla-Neto, J	10.1111/jpi.12144	https://doi.org/10.1111/jpi.12144	JOUR	Human; Animal; Cellular	Study_Animal; Study_Cellular; Study_Human; Study_Journal Article (Experimental Study)	Mechanistic_Redox Imbalance; Mechanistic_Substrate reallocation; Mechanistic_Throughput Limit	Hallmark_Communication; Hallmark_Inflammation; Hallmark_NutrientSensing	Stage_Adaptive; Stage_Functional	Tier 2	Redox imbalance; Substrate reallocation; Oxidative throughput limitation	Altered intercellular communication; Chronic inflammation; Nutrient sensing	Adaptive; Functional	Primary empirical report
506095167	Quigley	2021	Vitamin D Modulation of Mitochondrial Oxidative Metabolism and mTOR Enforces Stress Adaptations and Anticancer Responses	JBMR plus, 6(1),	Quigley, M; Rieger, S; Capobianco, E; Wang, Z; Zhao, HG; Hewison, M; Lisse, TS	10.1002/jbm4.10572	https://doi.org/10.1002/jbm4.10572	JOUR	Cellular	Study_Cellular; Study_Journal Article (Experimental Study)	Mechanistic_MQC impairment; Mechanistic_Redox Imbalance; Mechanistic_Substrate reallocation; Mechanistic_Throughput Limit	Hallmark_Epigenetics; Hallmark_Macroautophagy; Hallmark_NutrientSensing; Hallmark_Proteostasis	Stage_Adaptive	Tier 2	Mitochondrial quality control impairment; Redox imbalance; Substrate reallocation; Oxidative throughput limitation	Epigenetics; Disabled macroautophagy; Nutrient sensing; Loss of proteostasis	Adaptive	Primary empirical report
506095168	Dick	2022	An Iron Transporter Is Involved in Iron Homeostasis, Energy Metabolism, Oxidative Stress, and Metacyclogenesis in Trypanosoma cruzi	Frontiers in cellular and infection microbiology	Dick, CF; Rocco-Machado, N; Dos-Santos, ALA; Carvalho-Kelly, LF; Alcantara, CL; Cunha-E-Silva, NL; Meyer-Fernandes, JR; Vieyra, A	10.3389/fcimb.2021.789401	https://doi.org/10.3389/fcimb.2021.789401	JOUR	Cellular	Study_Cellular; Study_Journal Article (Experimental Study)	Mechanistic_ATP limitation; Mechanistic_Redox Imbalance; Mechanistic_Substrate reallocation; Mechanistic_Throughput Limit	Hallmark_Communication; Hallmark_Inflammation	Stage_Adaptive; Stage_Structural	Tier 2	ATP limitation; Redox imbalance; Substrate reallocation; Oxidative throughput limitation	Altered intercellular communication; Chronic inflammation	Adaptive; Structural	Primary empirical report
506095169	Nostbakken	2012	Marine n-3 fatty acids alter the proteomic response to methylmercury in Atlantic salmon kidney (ASK) cells	Aquatic Toxicology	Nostbakken, OJ; Goksoyr, A; Martin, SAM; Cash, P; Torstensen, BE	10.1016/j.aquatox.2011.10.008	https://doi.org/10.1016/j.aquatox.2011.10.008	JOUR	Cellular	Study_Cellular; Study_Journal Article (Experimental Study)	Mechanistic_Environmental exposure; Mechanistic_MQC impairment; Mechanistic_Redox Imbalance; Mechanistic_Substrate reallocation	Hallmark_Communication; Hallmark_Inflammation; Hallmark_Proteostasis	Stage_Adaptive; Stage_Functional	Tier 2	Environmental exposure; Mitochondrial quality control impairment; Redox imbalance; Substrate reallocation	Altered intercellular communication; Chronic inflammation; Loss of proteostasis	Adaptive; Functional	Primary empirical report
506095171	Armborst	2021	Coping Strategies Influence Cardiometabolic Risk Factors in Chronic Psychological Stress: A Post Hoc Analysis of A Randomized Pilot Study	Nutrients	Armborst, D., Bitterlich, N., Alteheld, B., Rösler, D., Metzner, C., & Siener, R.	10.3390/nu14010077	https://doi.org/10.3390/nu14010077	JOUR	Human	Study_Human; Study_Journal Article (Clinical / Observational Study)	Mechanistic_ATP limitation; Mechanistic_Environmental exposure; Mechanistic_Substrate reallocation	Hallmark_Communication; Hallmark_Inflammation; Hallmark_NutrientSensing	Stage_Adaptive; Stage_Functional	Tier 3	ATP limitation; Environmental exposure; Substrate reallocation	Altered intercellular communication; Chronic inflammation; Nutrient sensing	Adaptive; Functional	Primary empirical report
506095174	Huang	2022	Hypothalamic Kisspeptin Neurons Regulates Energy Metabolism and Reproduction Under Chronic Stress	Frontiers in endocrinology	Huang, Y., Liu, Q., Huang, G., Wen, J., & Chen, G.	10.3389/fendo.2022.844397	https://doi.org/10.3389/fendo.2022.844397	JOUR	Animal	Study_Animal; Study_Journal Article (Experimental Study)	Mechanistic_ATP limitation; Mechanistic_Environmental exposure; Mechanistic_Substrate reallocation	Hallmark_Communication; Hallmark_NutrientSensing; Hallmark_StemCells	Stage_Adaptive; Stage_Functional	Tier 2	ATP limitation; Environmental exposure; Substrate reallocation	Altered intercellular communication; Nutrient sensing; Stem cells	Adaptive; Functional	Primary empirical report
506095180	Beaudart	2017	Nutrition and physical activity in the prevention and treatment of sarcopenia: systematic review	Osteoporosis international	Beaudart, C., Dawson, A., Shaw, S. C., Harvey, N. C., Kanis, J. A., Binkley, N.,…Dennison, E. M.	10.1007/s00198-017-3980-9	https://doi.org/10.1007/s00198-017-3980-9	JOUR	Human	Study_Human; Study_Systematic Review	Mechanistic_ATP limitation; Mechanistic_Substrate reallocation; Mechanistic_Throughput Limit	Hallmark_Communication; Hallmark_Proteostasis; Hallmark_StemCells	Stage_Adaptive; Stage_Functional	Tier 3	ATP limitation; Substrate reallocation; Oxidative throughput limitation	Altered intercellular communication; Loss of proteostasis; Stem cells	Adaptive; Functional	Primary empirical report
506095196	Foy	2020	Haematological setpoints are a stable and patient-specific deep phenotype	Endocrine reviews	Foy, B. H., Petherbridge, R., Roth, M. T., Zhang, C., De Souza, D. C., Mow, C.,…Higgins, J. M.	10.1210/endrev/bnaa007	https://doi.org/10.1210/endrev/bnaa007	JOUR	Human	Study_Human; Study_Journal Article (Clinical / Observational Study)	Mechanistic_Environmental exposure; Mechanistic_Redox Imbalance; Mechanistic_Substrate reallocation	Hallmark_Communication; Hallmark_Epigenetics; Hallmark_StemCells	Stage_Functional	Tier 3	Environmental exposure; Redox imbalance; Substrate reallocation	Altered intercellular communication; Epigenetics; Stem cells	Functional	Primary empirical report
506095200	Gambardella	2020	GADD34 is a modulator of autophagy during starvation	Science advances	Gambardella, G., Staiano, L., Moretti, M. N., De Cegli, R., Fagnocchi, L., Di Tullio, G.,…di Bern...	10.1126/sciadv.abb0205	https://doi.org/10.1126/sciadv.abb0205	JOUR	Cellular	Study_Cellular; Study_Journal Article (Experimental Study)	Mechanistic_ATP limitation; Mechanistic_MQC impairment; Mechanistic_Substrate reallocation; Mechanistic_Throughput Limit	Hallmark_Communication; Hallmark_Macroautophagy; Hallmark_NutrientSensing; Hallmark_Proteostasis	Stage_Adaptive	Tier 2	ATP limitation; Mitochondrial quality control impairment; Substrate reallocation; Oxidative throughput limitation	Altered intercellular communication; Disabled macroautophagy; Nutrient sensing; Loss of proteostasis	Adaptive	Primary empirical report
506095201	Geric	2019	Metabolic Reprogramming during Microglia Activation	Immunometabolism	Geric, I., Schoors, S., Claes, C., Gressens, P., Verderio, C., Verfaillie, C. M.,…Baes, M.	10.20900/immunometab20190002		JOUR	Animal; Cellular	Study_Animal; Study_Cellular; Study_Journal Article (Experimental Study)	Mechanistic_ATP limitation; Mechanistic_Redox Imbalance; Mechanistic_Substrate reallocation; Mechanistic_Throughput Limit	Hallmark_Communication; Hallmark_Inflammation; Hallmark_NutrientSensing	Stage_Adaptive; Stage_Functional	Tier 2	ATP limitation; Redox imbalance; Substrate reallocation; Oxidative throughput limitation	Altered intercellular communication; Chronic inflammation; Nutrient sensing	Adaptive; Functional	Primary empirical report
506095210	Lee	2014	The Association between Phase Angle of Bioelectrical Impedance Analysis and Survival Time in Advanced Cancer Patients: Preliminary Study	Korean journal of family medicine	Lee, S. Y., Lee, Y. J., Yang, J. H., Kim, C. M., & Choi, W. S.	10.4082/kjfm.2014.35.5.251	https://doi.org/10.4082/kjfm.2014.35.5.251	JOUR	Human	Study_Human; Study_Journal Article (Clinical / Observational Study)	Mechanistic_ATP limitation; Mechanistic_Redox Imbalance; Mechanistic_Substrate reallocation; Mechanistic_Throughput Limit	Hallmark_Communication; Hallmark_Inflammation; Hallmark_Proteostasis	Stage_Structural	Tier 3	ATP limitation; Redox imbalance; Substrate reallocation; Oxidative throughput limitation	Altered intercellular communication; Chronic inflammation; Loss of proteostasis	Structural	Primary empirical report
506095212	Lontchi-Yimagou	2022	An Atypical Form of Diabetes Among Individuals With Low BMI	Diabetes care	Lontchi-Yimagou, E., Dasgupta, R., Anoop, S., Kehlenbrink, S., Koppaka, S., Goyal, A.,…Hawkins, M.	10.2337/dc21-1957	https://doi.org/10.2337/dc21-1957	JOUR	Human	Study_Human; Study_Journal Article (Case-Control Study)	Mechanistic_ATP limitation; Mechanistic_Environmental exposure; Mechanistic_Redox Imbalance; Mechanistic_Substrate reallocation; Mechanistic_Throughput Limit	Hallmark_Communication; Hallmark_NutrientSensing	Stage_Functional	Tier 3	ATP limitation; Environmental exposure; Redox imbalance; Substrate reallocation; Oxidative throughput limitation	Altered intercellular communication; Nutrient sensing	Functional	Primary empirical report
506095221	Nakajima	2022	High Aspartate Aminotransferase/Alanine Aminotransferase Ratio May Be Associated with All-Cause Mortality in the Elderly: A Retrospective Cohort Study Using Artificial Intelligence and Conventional Analysis	Healthcare	Nakajima, K., Yuno, M., Tanaka, K., & Nakamura, T.	10.3390/healthcare10040674	https://doi.org/10.3390/healthcare10040674	JOUR	Human	Study_Human; Study_Journal Article (Cohort Study)	Mechanistic_ATP limitation; Mechanistic_Redox Imbalance; Mechanistic_Substrate reallocation; Mechanistic_Throughput Limit	Hallmark_Communication; Hallmark_Inflammation; Hallmark_NutrientSensing; Hallmark_Proteostasis	Stage_Functional; Stage_Structural	Tier 3	ATP limitation; Redox imbalance; Substrate reallocation; Oxidative throughput limitation	Altered intercellular communication; Chronic inflammation; Nutrient sensing; Loss of proteostasis	Functional; Structural	Primary empirical report
506095223	Novoa	2001	Feedback inhibition of the unfolded protein response by GADD34-mediated dephosphorylation of eIF2alpha	The Journal of cell biology	Novoa, I., Zeng, H., Harding, H. P., & Ron, D.	10.1083/jcb.153.5.1011	https://doi.org/10.1083/jcb.153.5.1011	JOUR	Cellular	Study_Cellular; Study_Journal Article (Experimental Study)	Mechanistic_ATP limitation; Mechanistic_MQC impairment; Mechanistic_Redox Imbalance; Mechanistic_Substrate reallocation	Hallmark_Communication; Hallmark_NutrientSensing; Hallmark_Proteostasis	Stage_Adaptive	Tier 2	ATP limitation; Mitochondrial quality control impairment; Redox imbalance; Substrate reallocation	Altered intercellular communication; Nutrient sensing; Loss of proteostasis	Adaptive	Primary empirical report
506095228	Peeri	2021	Association of serum levels of antioxidant micronutrients with mortality in US adults: National Health and Nutrition Examination Survey 1999-2002	Public health nutrition	Peeri, N. C., Chai, W., Cooney, R. V., & Tao, M. H.	10.1017/S1368980020004619	https://doi.org/10.1017/S1368980020004619	JOUR	Human	Study_Human; Study_Journal Article (Cohort Study)	Mechanistic_Environmental exposure; Mechanistic_Redox Imbalance; Mechanistic_Substrate reallocation	Hallmark_Communication; Hallmark_Inflammation; Hallmark_NutrientSensing	Stage_Functional; Stage_Structural	Tier 3	Environmental exposure; Redox imbalance; Substrate reallocation	Altered intercellular communication; Chronic inflammation; Nutrient sensing	Functional; Structural	Primary empirical report
506095237	Sganga	1985	Reprioritization of hepatic plasma protein release in trauma and sepsis	Archives of surgery (Chicago, Ill. : 1960)	Sganga, G., Siegel, J. H., Brown, G., Coleman, B., Wiles, C. E., 3rd, Belzberg, H.,…Placko, R.	10.1001/archsurg.1985.01390260051008	https://doi.org/10.1001/archsurg.1985.01390260051008	JOUR	Human	Study_Human; Study_Journal Article (Clinical / Observational Study)	Mechanistic_ATP limitation; Mechanistic_Substrate reallocation; Mechanistic_Throughput Limit	Hallmark_Communication; Hallmark_Inflammation; Hallmark_NutrientSensing	Stage_Adaptive; Stage_Structural	Tier 3	ATP limitation; Substrate reallocation; Oxidative throughput limitation	Altered intercellular communication; Chronic inflammation; Nutrient sensing	Adaptive; Structural	Primary empirical report
506095249	West	2008	Effects of a cognitive behavioural intervention on athletes' stress, recovery and performance		West, J.	10.14264/151292	https://doi.org/10.14264/151292	THES	Human	Study_Human; Study_Journal Article (Intervention Study)	Mechanistic_ATP limitation; Mechanistic_Environmental exposure; Mechanistic_Substrate reallocation	Hallmark_Communication; Hallmark_Inflammation	Stage_Adaptive; Stage_Functional	Tier 2	ATP limitation; Environmental exposure; Substrate reallocation	Altered intercellular communication; Chronic inflammation	Adaptive; Functional	Primary empirical report
506095260	Kelley	2025	Integrated analysis of transcriptional and metabolic responses to mitochondrial stress	Cell Reports Methods	Kelley, Liam P.; Hu, Song-Hua; Boswell, Sarah A.; Sorger, Peter K.; Ringel, Alison E.; Haigis, Marcia C.	10.1016/j.crmeth.2025.101027		JOUR	Human; Cellular	Study_Cellular; Study_Human; Study_Journal Article (Experimental Study)	Mechanistic_ATP limitation; Mechanistic_MQC impairment; Mechanistic_Redox Imbalance; Mechanistic_Substrate reallocation; Mechanistic_Throughput Limit	Hallmark_Communication; Hallmark_Epigenetics; Hallmark_Inflammation; Hallmark_NutrientSensing	Stage_Adaptive; Stage_Functional	Tier 2	ATP limitation; Mitochondrial quality control impairment; Redox imbalance; Substrate reallocation; Oxidative throughput limitation	Altered intercellular communication; Epigenetics; Chronic inflammation; Nutrient sensing	Adaptive; Functional	Primary empirical report
506095261	Manoharan	2025	The 15-year survival advantage: Immune resilience as a salutogenic force in healthy aging	Aging Cell	Manoharan, Muthu Saravanan; Lee, Grace C.; Harper, Nathan; Meunier, Justin A.; Restrepo, Marcos I.; Jimenez, Fabio; Karekatt, Sreenath; Branum, Anne P.; Gaitan, Alvaro A.; Andampour, Kian; Smith, Alisha M.; Mader, Michael; Noronha, Michelle; Tripathy, Devjit; Zhang, Nu; Moreira, Alvaro G.; Pandranki, Lavanya; Ahuja, Sunil K.	10.1111/acel.70063	https://doi.org/10.1111/acel.70063	JOUR	Human	Study_Human; Study_Journal Article (Clinical / Observational Study)	Mechanistic_ATP limitation; Mechanistic_Redox Imbalance; Mechanistic_Substrate reallocation; Mechanistic_Throughput Limit	Hallmark_Communication; Hallmark_Inflammation; Hallmark_NutrientSensing; Hallmark_Senescence	Stage_Adaptive; Stage_Functional; Stage_Structural	Tier 3	ATP limitation; Redox imbalance; Substrate reallocation; Oxidative throughput limitation	Altered intercellular communication; Chronic inflammation; Nutrient sensing; Cellular senescence	Adaptive; Functional; Structural	Primary empirical report
506095262	Zhu	2025	Identification of a resistance-exercise-specific signalling pathway that drives skeletal muscle growth	Nature metabolism	Zhu, W.G.; Thomas, A.C.Q.; Wilson, G.M.; et al.	10.1038/s42255-025-01298-7	https://doi.org/10.1038/s42255-025-01298-7	JOUR	Human; Animal	Study_Animal; Study_Human; Study_Journal Article (Experimental Study)	Mechanistic_ATP limitation; Mechanistic_Redox Imbalance; Mechanistic_Substrate reallocation; Mechanistic_Throughput Limit	Hallmark_Communication; Hallmark_NutrientSensing; Hallmark_Proteostasis	Stage_Adaptive; Stage_Functional; Stage_Structural	Tier 2	ATP limitation; Redox imbalance; Substrate reallocation; Oxidative throughput limitation	Altered intercellular communication; Nutrient sensing; Loss of proteostasis	Adaptive; Functional; Structural	Primary empirical report
506095273	Murata S	2024	Blood biomarker profiles and exceptional longevity: comparison of centenarians and non-centenarians in a 35-year follow-up of the Swedish AMORIS cohort	GeroScience	Murata S, Ebeling M, Meyer AC, Schmidt-Mende K, Hammar N, Modig K	10.1007/s11357-023-00936-w	https://doi.org/10.1007/s11357-023-00936-w	JOUR	Human	Study_Human; Study_Journal Article (Cohort Study)	Mechanistic_ATP limitation; Mechanistic_Redox Imbalance; Mechanistic_Substrate reallocation; Mechanistic_Throughput Limit	Hallmark_Communication; Hallmark_Inflammation; Hallmark_NutrientSensing; Hallmark_Senescence	Stage_Adaptive; Stage_Functional	Tier 3	ATP limitation; Redox imbalance; Substrate reallocation; Oxidative throughput limitation	Altered intercellular communication; Chronic inflammation; Nutrient sensing; Cellular senescence	Adaptive; Functional	Primary empirical report
506095276	Fideli ÜS	2025	Mean Corpuscular Volume and Risk of Autism Spectrum Disorder	International Journal of Vitamin and Nutrition Research	Fideli ÜS, Scher AI, Young WW, Olsen CH, Susi A, Hisle-Gorman E	10.31083/IJVNR26726	https://doi.org/10.31083/IJVNR26726	JOUR	Human	Study_Human; Study_Journal Article (Case-Control Study)	Mechanistic_ATP limitation; Mechanistic_Environmental exposure; Mechanistic_Substrate reallocation	Hallmark_Epigenetics; Hallmark_NutrientSensing; Hallmark_Senescence	Stage_Functional	Tier 3	ATP limitation; Environmental exposure; Substrate reallocation	Epigenetics; Nutrient sensing; Cellular senescence	Functional	Primary empirical report
506095280	Anker SD	2025	Intravenous Ferric Carboxymaltose in Heart Failure With Iron Deficiency: The FAIR-HF2 DZHK05 Randomized Clinical Trial	JAMA	Anker SD, Friede T, Butler J, Talha KM, Placzek M, et al.	10.1001/jama.2025.3833		JOUR	Human	Study_Human; Study_RCT	Mechanistic_ATP limitation; Mechanistic_Throughput Limit	Hallmark_Communication; Hallmark_NutrientSensing	Stage_Functional; Stage_Structural	Tier 3	ATP limitation; Oxidative throughput limitation	Altered intercellular communication; Nutrient sensing	Functional; Structural	Primary empirical report
506095282	Dobson PF	2020	Mitochondrial dysfunction impairs osteogenesis, increases osteoclast activity, and accelerates age-related bone loss	Scientific Reports	Dobson PF, Dennis EP, Hipps D, Reeve A, Laude A, Bradshaw C, Stamp C, Smith A, Deehan DJ, Turnbul...	10.1038/s41598-020-68566-2	https://doi.org/10.1038/s41598-020-68566-2	JOUR	Animal; Cellular	Study_Animal; Study_Cellular; Study_Journal Article (Experimental Study)	Mechanistic_ATP limitation; Mechanistic_MQC impairment; Mechanistic_Throughput Limit	Hallmark_Communication; Hallmark_StemCells	Stage_Adaptive; Stage_Structural	Tier 1	ATP limitation; Mitochondrial quality control impairment; Oxidative throughput limitation	Altered intercellular communication; Stem cells	Adaptive; Structural	Primary empirical report
506095283	Didier Portilla	2025	Role of local complement activation in kidney fibrosis and repair	The Journal of clinical investigation	Didier Portilla, Vikram Sabapathy, Daniel Chauss	10.1172/JCI188345	https://doi.org/10.1172/JCI188345	JOUR	Human; Animal; Review	Study_Animal; Study_Human; Study_Review	Mechanistic_Substrate reallocation	Hallmark_Communication; Hallmark_ECM; Hallmark_Inflammation	Stage_Adaptive; Stage_Structural	Tier 4	Substrate reallocation	Altered intercellular communication; ECM; Chronic inflammation	Adaptive; Structural	Primary empirical report
506095284	Kim YH	2025	Senescence-resistant human mesenchymal progenitor cells counter aging in primates	Cell	Kim YH, Li Q, Hu Y, et al.	10.1016/j.cell.2025.05.021	https://doi.org/10.1016/j.cell.2025.05.021	JOUR	Animal; Cellular	Study_Animal; Study_Cellular; Study_Journal Article (Experimental Study)	Mechanistic_Substrate reallocation	Hallmark_Communication; Hallmark_Inflammation; Hallmark_Senescence; Hallmark_StemCells	Stage_Adaptive; Stage_Functional	Tier 2	Substrate reallocation	Altered intercellular communication; Chronic inflammation; Cellular senescence; Stem cells	Adaptive; Functional	Primary empirical report
506095288	Fiani D	2025	Iron Deficiency Without Anemia and Reduced Basal Ganglia Iron Content in Youths	JAMA Network Open	Fiani D, Kim J, Hu M, Salas R, Heilbronner S, Powers J, Haque M, Dinh S, Huang X, Worthy D, Devar...	10.1001/jamanetworkopen.2025.16687	https://doi.org/10.1001/jamanetworkopen.2025.16687	JOUR	Human	Study_Human; Study_Journal Article (Cross-sectional Study)	Mechanistic_ATP limitation; Mechanistic_Substrate reallocation; Mechanistic_Throughput Limit	Hallmark_Communication; Hallmark_NutrientSensing	Stage_Adaptive; Stage_Functional	Tier 3	ATP limitation; Substrate reallocation; Oxidative throughput limitation	Altered intercellular communication; Nutrient sensing	Adaptive; Functional	Primary empirical report
506095289	Antal BB	2025	Brain aging shows nonlinear transitions, suggesting a midlife “critical window” for metabolic intervention	Proceedings of the National Academy of Sciences (PNAS)	Antal BB, van Nieuwenhuizen H, Chesebro AG, Streya HH, Jones DT, Clarke K, et al.	10.1073/pnas.2416433122	https://doi.org/10.1073/pnas.2416433122	JOUR	Human	Study_Human; Study_Journal Article (Clinical / Observational Study)	Mechanistic_Substrate reallocation; Mechanistic_Throughput Limit	Hallmark_Communication; Hallmark_NutrientSensing	Stage_Adaptive; Stage_Structural	Tier 3	Substrate reallocation; Oxidative throughput limitation	Altered intercellular communication; Nutrient sensing	Adaptive; Structural	Primary empirical report
506095290	Guyonnet S	2025	HealthAge: evaluation of intrinsic capacity changes in humans, mice, and killifish to explore the biology of aging	GeroScience	Guyonnet S, Hooper C, Bischoff-Ferrari HA, Parini A, Santin Y, Pradère JP, Dray C, Vellas B, for ...	10.1007/s11357-025-01718-2	https://doi.org/10.1007/s11357-025-01718-2	JOUR	Human; Animal	Study_Animal; Study_Human; Study_Journal Article (Cohort Study)	Mechanistic_Substrate reallocation	Hallmark_Communication; Hallmark_Inflammation; Hallmark_NutrientSensing	Stage_Adaptive; Stage_Functional; Stage_Structural	Tier 2	Substrate reallocation	Altered intercellular communication; Chronic inflammation; Nutrient sensing	Adaptive; Functional; Structural	Primary empirical report
506095294	Trumpff C	2025	Saliva and blood cell-free mtDNA reactivity to acute psychosocial stress	Psychoneuroendocrinology	Trumpff C, Shire D, Michelson J, et al.	10.1016/j.psyneuen.2025.107506	https://doi.org/10.1016/j.psyneuen.2025.107506	JOUR	Human	Study_Human; Study_Journal Article (Experimental Study)	Mechanistic_Substrate reallocation	Hallmark_Communication	Stage_Adaptive; Stage_Functional	Tier 3	Substrate reallocation	Altered intercellular communication	Adaptive; Functional	Primary empirical report
506095295	Balachandran A	2025	Pace of Aging analysis of healthspan and lifespan in older adults in the US and UK	Nature Aging	Balachandran A, Pei H, Shi Y, Beard JR, Caspi A, Cohen AA, et al.	10.1038/s43587-025-00866-6	https://doi.org/10.1038/s43587-025-00866-6	JOUR	Human	Study_Human; Study_Journal Article (Clinical / Observational Study)	Mechanistic_ATP limitation; Mechanistic_Substrate reallocation; Mechanistic_Throughput Limit	Hallmark_Communication; Hallmark_NutrientSensing; Hallmark_Senescence	Stage_Functional; Stage_Structural	Tier 3	ATP limitation; Substrate reallocation; Oxidative throughput limitation	Altered intercellular communication; Nutrient sensing; Cellular senescence	Functional; Structural	Primary empirical report
506095297	Mahmoud AM	2025	Lipidomic profiling of human adiposomes identifies specific lipid shifts linked to obesity and cardiometabolic risk	JCI Insight	Mahmoud AM, Mirza I, Metwally E, et al.	10.1172/jci.insight.191872	https://doi.org/10.1172/jci.insight.191872	JOUR	Human	Study_Human; Study_Journal Article (Clinical / Observational Study)	Mechanistic_ATP limitation; Mechanistic_Redox Imbalance; Mechanistic_Substrate reallocation; Mechanistic_Throughput Limit	Hallmark_Communication; Hallmark_Inflammation; Hallmark_NutrientSensing	Stage_Adaptive; Stage_Structural	Tier 3	ATP limitation; Redox imbalance; Substrate reallocation; Oxidative throughput limitation	Altered intercellular communication; Chronic inflammation; Nutrient sensing	Adaptive; Structural	Primary empirical report
506095301	London A	2025	Effects of Acute Iso- and Hypocaloric Carbohydrate Restriction on Liver Fat and Glucose and Lipid Metabolism	The Journal of Clinical Endocrinology & Metabolism	London A, Schaufuss A, Považan M, Dichman M-L, Merhout J, Dirksen C, Madsbad S, Siebner HR, Lunds...	10.1210/clinem/dgaf382	https://doi.org/10.1210/clinem/dgaf382	JOUR	Human	Study_Human; Study_RCT	Mechanistic_Substrate reallocation	Hallmark_Communication; Hallmark_NutrientSensing	Stage_Adaptive; Stage_Functional	Tier 2	Substrate reallocation	Altered intercellular communication; Nutrient sensing	Adaptive; Functional	Primary empirical report
506095311	Antonio M. A. Miranda	2025	Selective remodelling of the adipose niche in obesity and weight loss	Nature	Antonio M. A. Miranda, Liam McAllan, Guianfranco Mazzei, et al.	10.1038/s41586-025-09233-2	https://doi.org/10.1038/s41586-025-09233-2	JOUR	Human; Cellular	Study_Cellular; Study_Human; Study_Journal Article (Clinical / Observational Study)	Mechanistic_MQC impairment; Mechanistic_Redox Imbalance; Mechanistic_Substrate reallocation; Mechanistic_Throughput Limit	Hallmark_Communication; Hallmark_Inflammation; Hallmark_NutrientSensing; Hallmark_Senescence; Hallmark_StemCells	Stage_Adaptive; Stage_Functional; Stage_Structural	Tier 2	Mitochondrial quality control impairment; Redox imbalance; Substrate reallocation; Oxidative throughput limitation	Altered intercellular communication; Chronic inflammation; Nutrient sensing; Cellular senescence; Stem cells	Adaptive; Functional; Structural	Primary empirical report
506095312	Oh HS-H	2025	Plasma proteomics links brain and immune system aging with healthspan and longevity	Nature Medicine	Oh HS-H, Le Guen Y, Rappoport N, et al.	10.1038/s41591-025-03798-1	https://doi.org/10.1038/s41591-025-03798-1	JOUR	Human	Study_Human; Study_Journal Article (Clinical / Observational Study)	Mechanistic_Redox Imbalance; Mechanistic_Substrate reallocation	Hallmark_Communication; Hallmark_Inflammation; Hallmark_Senescence	Stage_Adaptive; Stage_Functional	Tier 3	Redox imbalance; Substrate reallocation	Altered intercellular communication; Chronic inflammation; Cellular senescence	Adaptive; Functional	Primary empirical report
506095314	Pavalean MC	2024	Ferritin and Ferritin-to-Hemoglobin Ratio as Promising Prognostic Biomarkers of Severity in Acute Pancreatitis—A Cohort Study	Biomedicines	Pavalean MC, Ionita-Radu F, Jinga M, Costache RS, Balaban DV, Patrasescu M, Chirvase M, Maniu I, ...	10.1083/jcb.153.5.1011	https://doi.org/10.3390/biomedicines12010106	JOUR	Human	Study_Human; Study_Journal Article (Clinical / Observational Study)	Mechanistic_Redox Imbalance; Mechanistic_Substrate reallocation	Hallmark_Communication; Hallmark_Inflammation	Stage_Adaptive; Stage_Functional	Tier 3	Redox imbalance; Substrate reallocation	Altered intercellular communication; Chronic inflammation	Adaptive; Functional	Primary empirical report
506095315	Lower	2025	Circulating antioxidant nutrients and brain age in midlife adults	Biopsychosocial Science and Medicine	Lower, M. J., DeCataldo, M. K., Kraynak, T. E., & Gianaros, P. J.	10.1097/PSY.0000000000001399	https://doi.org/10.1097/PSY.0000000000001399	JOUR	Human	Study_Human; Study_Journal Article (Clinical / Observational Study)	Mechanistic_ATP limitation; Mechanistic_Redox Imbalance; Mechanistic_Throughput Limit	Hallmark_Communication; Hallmark_Epigenetics; Hallmark_NutrientSensing	Stage_Functional	Tier 3	ATP limitation; Redox imbalance; Oxidative throughput limitation	Altered intercellular communication; Epigenetics; Nutrient sensing	Functional	Primary empirical report
506095320	Sebastiani P	2017	Biomarker signatures of aging	Aging Cell	Sebastiani P, Thyagarajan B, Sun F, Schupf N, Newman AB, Montano M, Perls TT	10.1111/acel.12557	https://doi.org/10.1111/acel.12557	JOUR	Human	Study_Human; Study_Journal Article (Clinical / Observational Study)	Mechanistic_Redox Imbalance; Mechanistic_Substrate reallocation; Mechanistic_Throughput Limit	Hallmark_Communication; Hallmark_Inflammation; Hallmark_NutrientSensing; Hallmark_Senescence	Stage_Adaptive; Stage_Functional	Tier 3	Redox imbalance; Substrate reallocation; Oxidative throughput limitation	Altered intercellular communication; Chronic inflammation; Nutrient sensing; Cellular senescence	Adaptive; Functional	Primary empirical report
506095321	Caplin A	2021	The effects of exercise intensity on the cortisol response to a subsequent acute psychosocial stressor	Psychoneuroendocrinology	Caplin A, Chen FS, Beauchamp MR, Puterman E	10.1016/j.psyneuen.2021.105336		JOUR	Human	Study_Human; Study_Journal Article (Experimental Study)	Mechanistic_ATP limitation; Mechanistic_Redox Imbalance; Mechanistic_Substrate reallocation; Mechanistic_Throughput Limit	Hallmark_Communication; Hallmark_Inflammation; Hallmark_NutrientSensing	Stage_Adaptive; Stage_Functional	Tier 2	ATP limitation; Redox imbalance; Substrate reallocation; Oxidative throughput limitation	Altered intercellular communication; Chronic inflammation; Nutrient sensing	Adaptive; Functional	Primary empirical report
506095326	Kaul	2025	2-hydroxyglutarate mediates whitening of brown adipocytes coupled to nuclear softening upon mitochondrial dysfunction	Nature Metabolism	Kaul, A.; Oemer, G.; Pollecker, K.; Callegari, F.; Giavalisco, P.; Rugarli, E. I.	10.1038/s42255-025-01332-8	https://doi.org/10.1038/s42255-025-01332-8	JOUR	Cellular	Study_Cellular; Study_Journal Article (Experimental Study)	Mechanistic_ATP limitation; Mechanistic_MQC impairment; Mechanistic_Redox Imbalance; Mechanistic_Substrate reallocation; Mechanistic_Throughput Limit	Hallmark_Communication; Hallmark_Epigenetics; Hallmark_NutrientSensing; Hallmark_Proteostasis	Stage_Adaptive; Stage_Structural	Tier 2	ATP limitation; Mitochondrial quality control impairment; Redox imbalance; Substrate reallocation; Oxidative throughput limitation	Altered intercellular communication; Epigenetics; Nutrient sensing; Loss of proteostasis	Adaptive; Structural	Primary empirical report
506095328	Liu PY	2021	Clamping cortisol and testosterone mitigates the development of insulin resistance during sleep restriction in men	Journal of Clinical Endocrinology & Metabolism	Liu PY, Lawrence-Sidebottom D, Piotrowska K, Zhang W, Iranmanesh A, Auchus RJ, et al.	10.1210/clinem/dgab375	https://doi.org/10.1210/clinem/dgab375	JOUR	Human	Study_Human; Study_Journal Article (Experimental Study)	Mechanistic_ATP limitation; Mechanistic_Environmental exposure; Mechanistic_Redox Imbalance; Mechanistic_Substrate reallocation; Mechanistic_Throughput Limit	Hallmark_Communication; Hallmark_Inflammation; Hallmark_NutrientSensing	Stage_Adaptive; Stage_Functional	Tier 2	ATP limitation; Environmental exposure; Redox imbalance; Substrate reallocation; Oxidative throughput limitation	Altered intercellular communication; Chronic inflammation; Nutrient sensing	Adaptive; Functional	Primary empirical report
506095330	J. R	2025	Amygdala–liver signalling orchestrates glycaemic responses to stress	Nature	J. R. E. Carty; K. Devarakonda; R. M. O’Connor; A. Krek; D. Espinoza; M. Jimenez-Gonzalez; A. Alvarsson; R. F. Hampton; R. Li; Y. Qiu; S. Petri; A. Shtekler; A. Rajbhandari; K. Conner; M. Bayne; D. Garibay; J. Martin; V. Lehmann; L. Wang; K. Beaumont; I. Kurland; G. C. Yuan; P. J. Kenny; S. A. Stanley	10.1038/s41586-025-09420-1	https://doi.org/10.1038/s41586-025-09420-1	JOUR	Animal	Study_Animal; Study_Journal Article (Experimental Study)	Mechanistic_ATP limitation; Mechanistic_Environmental exposure; Mechanistic_Redox Imbalance; Mechanistic_Substrate reallocation; Mechanistic_Throughput Limit	Hallmark_Communication; Hallmark_Inflammation; Hallmark_NutrientSensing	Stage_Adaptive; Stage_Functional; Stage_Structural	Tier 2	ATP limitation; Environmental exposure; Redox imbalance; Substrate reallocation; Oxidative throughput limitation	Altered intercellular communication; Chronic inflammation; Nutrient sensing	Adaptive; Functional; Structural	Primary empirical report
506095332	Liboz	2025	Beta-cell adaptation unveiled: The role of myokines in insulin-resistant mice	Cell Reports	Liboz, A., Beaupère, C., Roblot, N., Rousseau, E., Tinevez, J.-Y., Guilmeau, S., Burnol, A.-F., G...	10.1016/j.celrep.2025.116283		JOUR	Animal	Study_Animal; Study_Journal Article (Experimental Study)	Mechanistic_ATP limitation; Mechanistic_Substrate reallocation; Mechanistic_Throughput Limit	Hallmark_Communication; Hallmark_NutrientSensing; Hallmark_StemCells	Stage_Adaptive; Stage_Functional; Stage_Structural	Tier 2	ATP limitation; Substrate reallocation; Oxidative throughput limitation	Altered intercellular communication; Nutrient sensing; Stem cells	Adaptive; Functional; Structural	Primary empirical report
506095334	Siyu Fe	2025	Stress hyperglycemia ratio as a mortality predictor in non-diabetic septic patients: a retrospective cohort analysis	BMC Infectious Diseases	Siyu Feng; Rui Zou; Yue Wang; Yuqin Huang; Quan Zhou; Qiang Huang; Huaqiang Xu	10.1186/s12879-025-11151-7	https://doi.org/10.1186/s12879-025-11151-7	JOUR	Human	Study_Human; Study_Journal Article (Clinical / Observational Study)	Mechanistic_ATP limitation; Mechanistic_Environmental exposure; Mechanistic_Redox Imbalance; Mechanistic_Substrate reallocation; Mechanistic_Throughput Limit	Hallmark_Communication; Hallmark_Inflammation; Hallmark_NutrientSensing	Stage_Adaptive; Stage_Functional	Tier 3	ATP limitation; Environmental exposure; Redox imbalance; Substrate reallocation; Oxidative throughput limitation	Altered intercellular communication; Chronic inflammation; Nutrient sensing	Adaptive; Functional	Primary empirical report
506095337	Kashi DS	2025	Habitual fluid intake and hydration status influence cortisol reactivity to acute psychosocial stress	Journal of Applied Physiology	Kashi DS, Hunter M, Edwards JP, Zemdegs J, Lourenço J, Mille A-C, Perrier ET, Dolci A, Walsh NP	10.1152/japplphysiol.00408.2025	https://doi.org/10.1152/japplphysiol.00408.202	JOUR	Human	Study_Human; Study_Journal Article (Experimental Study)	Mechanistic_Environmental exposure; Mechanistic_Redox Imbalance; Mechanistic_Substrate reallocation	Hallmark_Communication; Hallmark_NutrientSensing	Stage_Adaptive; Stage_Functional	Tier 2	Environmental exposure; Redox imbalance; Substrate reallocation	Altered intercellular communication; Nutrient sensing	Adaptive; Functional	Primary empirical report
506095338	Miao	2025	Poor sleep health is associated with older brain age: the role of systemic inflammation	eBioMedicine	Miao, Y.; Wang, J.; Li, X.; Guo, J.; Ekblom, M. M.; Sindi, S.; Zhang, Q.; Dove, A.	10.1016/j.ebiom.2025.105941	https://doi.org/10.1016/j.ebiom.2025.105941	JOUR	Human	Study_Human; Study_Journal Article (Cohort Study)	Mechanistic_Environmental exposure; Mechanistic_Redox Imbalance; Mechanistic_Substrate reallocation	Hallmark_Communication; Hallmark_Epigenetics; Hallmark_Inflammation	Stage_Adaptive; Stage_Functional; Stage_Structural	Tier 3	Environmental exposure; Redox imbalance; Substrate reallocation	Altered intercellular communication; Epigenetics; Chronic inflammation	Adaptive; Functional; Structural	Primary empirical report
rayyan-354465202	Das S	2025	Micronutrients and Cognitive Health: Mechanistic and Epigenetic Interplay in Brain Development	Frontiers in Molecular Biosciences	Das S, Banerjee P, Jain S, Mukherjee H	10.3389/fmolb.2025.1623547	https://doi.org/10.3389/fmolb.2025.1623547	JOUR	Human	Study_Human; Study_Journal Article (Cohort Study)	Mechanistic_Environmental exposure; Mechanistic_Redox Imbalance; Mechanistic_Substrate reallocation	Hallmark_Communication; Hallmark_Epigenetics; Hallmark_Inflammation	Stage_Adaptive; Stage_Functional; Stage_Structural	Tier 1	Environmental exposure; Redox imbalance; Substrate reallocation	Altered intercellular communication; Epigenetics; Chronic inflammation	Adaptive; Functional; Structural	Primary empirical report
506095341	Catherine Kelly	2024	A platform to map the mind–mitochondria connection and the hallmarks of psychobiology: the MiSBIE study	Trends in Endocrinology & Metabolism	Catherine Kelly, Caroline Trumpff, Carlos Acosta, Stephanie Assuras, Jack Baker, Sophia Basarrate...; The MiSBIE Study Group	10.1016/j.tem.2024.08.006	https://doi.org/10.1016/j.tem.2024.08.006	JOUR	Human	Study_Human; Study_Journal Article (Cohort Study)	Mechanistic_ATP limitation; Mechanistic_Redox Imbalance; Mechanistic_Substrate reallocation; Mechanistic_Throughput Limit	Hallmark_Communication; Hallmark_Epigenetics; Hallmark_Inflammation	Stage_Adaptive; Stage_Functional; Stage_Structural	Tier 3	ATP limitation; Redox imbalance; Substrate reallocation; Oxidative throughput limitation	Altered intercellular communication; Epigenetics; Chronic inflammation	Adaptive; Functional; Structural	Primary empirical report
506095344	Yousif A	2025	Faithful modeling of terminal CD8+ T cell dysfunction and epigenetic stabilization in vitro	JCI Insight	Yousif A, Saadey AA, Lowin A, Yousif AM, Saini A, Allison MR, Ptak K, Oltz EM, Ghoneim HE	10.1172/jci.insight.191220	https://doi.org/10.1172/jci.insight.191220	JOUR	Cellular	Study_Cellular	Mechanistic_ATP limitation; Mechanistic_MQC impairment; Mechanistic_Substrate reallocation; Mechanistic_Throughput Limit	Hallmark_Communication; Hallmark_Epigenetics; Hallmark_Inflammation; Hallmark_Proteostasis	Stage_Adaptive; Stage_Structural	Tier 2	ATP limitation; Mitochondrial quality control impairment; Substrate reallocation; Oxidative throughput limitation	Altered intercellular communication; Epigenetics; Chronic inflammation; Loss of proteostasis	Adaptive; Structural	Primary empirical report
506095350	Best A	2025	Ultra-endurance athletes and the metabolic ceiling	Current Biology	Best A, Sadhir S, Hyatt E, Pontzer H	10.1016/j.cub.2025.08.063		JOUR	Human	Study_Human; Study_Journal Article (Clinical / Observational Study)	Mechanistic_ATP limitation; Mechanistic_Substrate reallocation; Mechanistic_Throughput Limit	Hallmark_Communication; Hallmark_NutrientSensing	Stage_Adaptive; Stage_Functional	Tier 3	ATP limitation; Substrate reallocation; Oxidative throughput limitation	Altered intercellular communication; Nutrient sensing	Adaptive; Functional	Primary empirical report
506095351	Bortz J	2023	Biological age estimation using circulating blood biomarkers	Communications Biology	Bortz J, Guariglia A, Klaric L, Tang D, Ward P, Geer M, Chadeau-Hyam M, Vuckovic D, Joshi PK	10.1038/s42003-023-05456-z		JOUR	Human	Study_Human; Study_Journal Article (Cohort Study)	Mechanistic_Redox Imbalance; Mechanistic_Substrate reallocation; Mechanistic_Throughput Limit	Hallmark_Communication; Hallmark_Genomic; Hallmark_Inflammation; Hallmark_Proteostasis	Stage_Functional; Stage_Structural	Tier 3	Redox imbalance; Substrate reallocation; Oxidative throughput limitation	Altered intercellular communication; Genomic instability; Chronic inflammation; Loss of proteostasis	Functional; Structural	Primary empirical report
506095353	Lee	2025	Lactate homeostasis is maintained through regulation of glycolysis and lipolysis	Cell Metabolism	Lee, W. D.; Weilandt, D. R.; Liang, L.; MacArthur, M. R.; Jaiswal, N.; Ong, O.; Mann, C. G.; Chu, Q.; Hunter, C. J.; Ryseck, R.-P.; Lu, W.; Oschmann, A. M.; Cowan, A. J.; TeSlaa, T. A.; Bartman, C. R.; Jang, C.; Baur, J. A.; Titchenell, P. M.; Rabinowitz, J. D.	10.1016/j.cmet.2024.12.009	https://doi.org/10.1016/j.cmet.2024.12.009	JOUR	Human; Cellular	Study_Cellular; Study_Human; Study_Journal Article (Experimental Study)	Mechanistic_ATP limitation; Mechanistic_Redox Imbalance; Mechanistic_Substrate reallocation; Mechanistic_Throughput Limit	Hallmark_Communication; Hallmark_Inflammation; Hallmark_NutrientSensing	Stage_Adaptive; Stage_Functional	Tier 2	ATP limitation; Redox imbalance; Substrate reallocation; Oxidative throughput limitation	Altered intercellular communication; Chronic inflammation; Nutrient sensing	Adaptive; Functional	Primary empirical report
506095356	Scott-Solomon E	2026	Stress-induced sympathetic hyperactivation drives hair follicle necrosis to trigger autoimmunity	Cell	Scott-Solomon E et al.	10.1016/j.cell.2025.10.042	https://doi.org/10.1016/j.cell.2025.10.042	JOUR	Animal; Cellular	Study_Animal; Study_Cellular; Study_Journal Article (Experimental Study)	Mechanistic_Environmental exposure; Mechanistic_Redox Imbalance; Mechanistic_Substrate reallocation; Mechanistic_Throughput Limit	Hallmark_Communication; Hallmark_Genomic; Hallmark_Inflammation; Hallmark_StemCells	Stage_Adaptive; Stage_Functional; Stage_Structural	Tier 2	Environmental exposure; Redox imbalance; Substrate reallocation; Oxidative throughput limitation	Altered intercellular communication; Genomic instability; Chronic inflammation; Stem cells	Adaptive; Functional; Structural	Primary empirical report
506095357	Wang Y	2025	Proteotoxic stress response drives T cell exhaustion and immune evasion	Nature	Wang Y; Ma A; Song NJ; Shannon AE; Amankwah YS; Chen X; Wu W; Wang Z; Saadey AA; Yousif A; Ghosh G; Mandula JK; Velegraki M; Xiao T; Wen H; Huang SC-C; Wang R; Beusch CM; Dawood AS; Gordon DE; Abdel-Hakeem MS; Ghoneim HE; Xin G; Searle BC; Li Z	10.1038/s41586-025-09539-1	https://doi.org/10.1038/s41586-025-09539-1	JOUR	Cellular	Study_Cellular; Study_Journal Article (Experimental Study)	Mechanistic_ATP limitation; Mechanistic_MQC impairment; Mechanistic_Substrate reallocation; Mechanistic_Throughput Limit	Hallmark_Communication; Hallmark_Inflammation; Hallmark_Macroautophagy; Hallmark_Proteostasis	Stage_Adaptive; Stage_Functional; Stage_Structural	Tier 2	ATP limitation; Mitochondrial quality control impairment; Substrate reallocation; Oxidative throughput limitation	Altered intercellular communication; Chronic inflammation; Disabled macroautophagy; Loss of proteostasis	Adaptive; Functional; Structural	Primary empirical report
506095359	Jiang Z	2025	Persistent Attenuation of Lymphocyte Subsets After Mass SARS-CoV-2 Infection	International Journal of Infectious Diseases	Jiang Z; Shan T; Li Y; Han F; Feng B; Zhen X; Ni H; Peng J; Xu M	10.1016/j.ijid.2025.108287	https://doi.org/10.1016/j.ijid.2025.108287	JOUR	Human	Study_Human; Study_Journal Article (Clinical / Observational Study)	Mechanistic_ATP limitation; Mechanistic_Environmental exposure; Mechanistic_Substrate reallocation; Mechanistic_Throughput Limit	Hallmark_Communication; Hallmark_Inflammation; Hallmark_StemCells	Stage_Adaptive; Stage_Functional; Stage_Structural	Tier 3	ATP limitation; Environmental exposure; Substrate reallocation; Oxidative throughput limitation	Altered intercellular communication; Chronic inflammation; Stem cells	Adaptive; Functional; Structural	Primary empirical report
506095360	Bobba-Alves N	2023	Cellular allostatic load is linked to increased energy expenditure and accelerated biological aging	Psychoneuroendocrinology	Bobba-Alves N; Sturm G; Lin J; Ware SA; Karan KR; Monzel AS; Bris C; Procaccio V; Lenaers G; Higgins-Chen A; Levine M; Horvath S; Santhanam BS; Kaufman BA; Hirano M; Epel ES; Picard M	10.1016/j.psyneuen.2023.106322		JOUR	Cellular	Study_Cellular; Study_Journal Article (Experimental Study)	Mechanistic_ATP limitation; Mechanistic_Redox Imbalance; Mechanistic_Substrate reallocation; Mechanistic_Throughput Limit	Hallmark_Communication; Hallmark_Epigenetics; Hallmark_Genomic; Hallmark_Senescence	Stage_Adaptive; Stage_Functional; Stage_Structural	Tier 1	ATP limitation; Redox imbalance; Substrate reallocation; Oxidative throughput limitation	Altered intercellular communication; Epigenetics; Genomic instability; Cellular senescence	Adaptive; Functional; Structural	Primary empirical report
506095364	Chen X	2024	Small extracellular vesicles from young plasma reverse age-related functional declines by improving mitochondrial energy metabolism	Nature Aging	Chen X; Luo Y; Zhu Q; Zhang J; Huang H; Kan Y; Li D; Xu M; Liu S; Li J; Pan J; Zhang L; Guo Y; Wang B; Qi G; Zhou Z; Zhang C-Y; Fang L; Wang Y; Chen X	10.1038/s43587-024-00612-4	https://doi.org/10.1038/s43587-024-00612-4	JOUR	Animal; Cellular	Study_Animal; Study_Cellular; Study_Journal Article (Experimental Study)	Mechanistic_ATP limitation; Mechanistic_Environmental exposure; Mechanistic_MQC impairment; Mechanistic_Throughput Limit	Hallmark_Communication; Hallmark_NutrientSensing; Hallmark_Proteostasis; Hallmark_Senescence	Stage_Adaptive; Stage_Functional; Stage_Structural	Tier 1	ATP limitation; Environmental exposure; Mitochondrial quality control impairment; Oxidative throughput limitation	Altered intercellular communication; Nutrient sensing; Loss of proteostasis; Cellular senescence	Adaptive; Functional; Structural	Primary empirical report
506095365	Mun	2025	RNA-binding protein AUF1 suppresses cellular senescence and glycolysis by targeting PDP2 and PGAM1 mRNAs	Aging (Albany NY)	Mun, Hyejin; Shin, Chang Hoon; Kim, Mercy; Chang, Jeong Ho; Yoon, Je-Hyun	10.18632/aging.206286	https://www.aging-us.com/article/206286/pdf	JOUR	Cellular	Study_Cellular; Study_Journal Article (Experimental Study)	Mechanistic_Redox Imbalance; Mechanistic_Substrate reallocation; Mechanistic_Throughput Limit	Hallmark_Communication; Hallmark_Inflammation; Hallmark_Proteostasis; Hallmark_Senescence	Stage_Adaptive; Stage_Functional; Stage_Structural	Tier 1	Redox imbalance; Substrate reallocation; Oxidative throughput limitation	Altered intercellular communication; Chronic inflammation; Loss of proteostasis; Cellular senescence	Adaptive; Functional; Structural	Primary empirical report
506095366	Kato	2025	Sex-specific longitudinal reversal of aging in old frail mice	Aging	Kato, Cameron; Zheng, Jessica; Quang, Cindy; Siopack, Sophia; Cruz, Joana; Robinson, Zachery R.; Fong, Nicole; Zhang, Zhixin A.; Young, Patrick; Conboy, Michael J.; Conboy, Irina M.	10.18632/aging.206304	https://doi.org/10.18632/aging.206304	JOUR	Animal	Study_Animal; Study_Journal Article (Experimental Study)	Mechanistic_Environmental exposure; Mechanistic_MQC impairment; Mechanistic_Substrate reallocation; Mechanistic_Throughput Limit	Hallmark_Communication; Hallmark_Inflammation; Hallmark_Proteostasis; Hallmark_StemCells	Stage_Adaptive; Stage_Functional; Stage_Structural	Tier 1	Environmental exposure; Mitochondrial quality control impairment; Substrate reallocation; Oxidative throughput limitation	Altered intercellular communication; Chronic inflammation; Loss of proteostasis; Stem cells	Adaptive; Functional; Structural	Primary empirical report
506095368	Xu	2026	Mitochondrial transfer from glia to neurons protects against peripheral neuropathy	Nature	Xu, Jing; Li, Yize; Novak, Charles; Lee, Min; Yan, Zihan; Bang, Sangsu; McGinnis, Aidan; Chandra, Sharat; Zhang, Vivian; He, Wei; Lechler, Terry; Rodriguez Salazar, Maria Pia; Eroglu, Cagla; Becker, Matthew L.; Velmeshev, Dmitry; Cheney, Richard E.; Ji, Ru-Rong	10.1038/s41586-025-09896-x	https://doi.org/10.1038/s41586-025-09896-x	JOUR	Human; Animal; Cellular	Study_Animal; Study_Cellular; Study_Human; Study_Journal Article (Experimental Study)	Mechanistic_ATP limitation; Mechanistic_MQC impairment; Mechanistic_Substrate reallocation; Mechanistic_Throughput Limit	Hallmark_Communication; Hallmark_Inflammation; Hallmark_StemCells	Stage_Adaptive; Stage_Functional; Stage_Structural	Tier 2	ATP limitation; Mitochondrial quality control impairment; Substrate reallocation; Oxidative throughput limitation	Altered intercellular communication; Chronic inflammation; Stem cells	Adaptive; Functional; Structural	Primary empirical report
506095369	Chaubey	2026	Pharmacologic reversal of advanced Alzheimer’s disease in mice and identification of potential therapeutic nodes in human brain	Cell Reports Medicine	Chaubey, S.; et al.	10.1016/j.xcrm.2025.102535		JOUR	Human; Animal; Cellular	Study_Animal; Study_Cellular; Study_Human; Study_Journal Article (Intervention Study)	Mechanistic_ATP limitation; Mechanistic_MQC impairment; Mechanistic_Redox Imbalance; Mechanistic_Throughput Limit	Hallmark_Communication; Hallmark_Genomic; Hallmark_Inflammation; Hallmark_NutrientSensing; Hallmark_StemCells	Stage_Adaptive; Stage_Functional; Stage_Structural	Tier 2	ATP limitation; Mitochondrial quality control impairment; Redox imbalance; Oxidative throughput limitation	Altered intercellular communication; Genomic instability; Chronic inflammation; Nutrient sensing; Stem cells	Adaptive; Functional; Structural	Primary empirical report
506095370	Akakura	2026	AKG–TET axis is central to senescence plasticity	iScience	Akakura, S.; Tabibzadeh, S.	10.1016/j.isci.2025.114298	https://doi.org/10.1016/j.isci.2025.114298	JOUR	Cellular	Study_Cellular; Study_Journal Article (Experimental Study)	Mechanistic_Redox Imbalance; Mechanistic_Substrate reallocation; Mechanistic_Throughput Limit	Hallmark_Epigenetics; Hallmark_Inflammation; Hallmark_NutrientSensing; Hallmark_Senescence	Stage_Adaptive; Stage_Functional	Tier 1	Redox imbalance; Substrate reallocation; Oxidative throughput limitation	Epigenetics; Chronic inflammation; Nutrient sensing; Cellular senescence	Adaptive; Functional	Primary empirical report
506095371	Lyu	2025	A novel clinical biomarker-based Physiology Healthy Aging Index and risk of all-cause and cause-specific mortality: A 20-year prospective cohort study	GeroScience	Lyu, Jieun; Hwang, Ji-Yun; Lim, Joong-Yeon; Park, Yoon Jung	10.1007/s11357-025-02025-6	https://doi.org/10.1007/s11357-025-02025-6	JOUR	Human	Study_Human; Study_Journal Article (Cohort Study)	Mechanistic_Substrate reallocation; Mechanistic_Throughput Limit	Hallmark_Communication; Hallmark_Inflammation; Hallmark_NutrientSensing	Stage_Adaptive; Stage_Functional	Tier 3	Substrate reallocation; Oxidative throughput limitation	Altered intercellular communication; Chronic inflammation; Nutrient sensing	Adaptive; Functional	Primary empirical report
506095372	Bao	2026	Association between methylmalonic acid and Alpha-Klotho in American adults: A cross-sectional study	PLOS ONE	Bao, Ronghui; Qi, Hongyan; Liao, Lei; Yu, Qinqin; Li, Jie; Liu, Rong; Zhou, Chang		https://doi.org/10.1371/journal.pone.0337285	JOUR	Human	Study_Human; Study_Journal Article (Cross-sectional Study)	Mechanistic_Redox Imbalance; Mechanistic_Throughput Limit	Hallmark_Inflammation; Hallmark_NutrientSensing	Stage_Functional	Tier 3	Redox imbalance; Oxidative throughput limitation	Chronic inflammation; Nutrient sensing	Functional	Primary empirical report
506095373	Xiao	2026	Small Extracellular Vesicles From Human Amniotic Membrane Mesenchymal Stem Cells Rejuvenate Senescent β Cells and Cure Age-Related Diabetes in Mice	Aging Cell	Xiao, Lei; Zhang, Zicheng; Li, Tong; Jiang, Yuyin; Liu, Yuanxin; Lv, Tingting; Qin, Lianju; Zhu, Yunxia; Tang, Wei	10.1111/acel.70327	https://doi.org/10.1111/acel.70327	JOUR	Animal; Cellular	Study_Animal; Study_Cellular; Study_Journal Article (Experimental Study)	Mechanistic_Environmental exposure; Mechanistic_MQC impairment; Mechanistic_Redox Imbalance; Mechanistic_Throughput Limit		Stage_Adaptive; Stage_Functional; Stage_Structural	Tier 1	Environmental exposure; Mitochondrial quality control impairment; Redox imbalance; Oxidative throughput limitation		Adaptive; Functional; Structural	Primary empirical report
506095374	Mitchell	2026	In Vivo Chemical Reprogramming Is Associated With a Toxic Accumulation of Lipid Droplets Hindering Rejuvenation	Aging Cell	Mitchell, Wayne; de Magalhães, Cecília G.; Tyshkovskiy, Alexander; Uchida, Yushi; Goeminne, Ludger J. E.; Ichimura, Takaharu; Ng, Emery L.; Moldakozhayev, Alibek; Bonventre, Joseph V.; Gladyshev, Vadim N.	10.1111/acel.70390	https://doi.org/10.1111/acel.70390	JOUR	Animal; Cellular	Study_Animal; Study_Cellular; Study_Journal Article (Experimental Study)	Mechanistic_ATP limitation; Mechanistic_MQC impairment; Mechanistic_Redox Imbalance; Mechanistic_Substrate reallocation; Mechanistic_Throughput Limit	Hallmark_Communication; Hallmark_NutrientSensing; Hallmark_Proteostasis; Hallmark_Senescence	Stage_Adaptive; Stage_Structural	Tier 1	ATP limitation; Mitochondrial quality control impairment; Redox imbalance; Substrate reallocation; Oxidative throughput limitation	Altered intercellular communication; Nutrient sensing; Loss of proteostasis; Cellular senescence	Adaptive; Structural	Primary empirical report
506095375	Li	2026	CardioMetAge estimates cardiometabolic aging and predicts disease outcomes	BMC Medicine	Li, Yucan; Xu, Xinming; Zheng, Yi; He, Xinyi; Wang, Jiacheng; Liu, Zhenqiu; Jiang, Yanfeng; Suo, Chen; Zhang, Tiejun; Gao, Xiang; Chen, Xingdong; Xu, Kelin	10.1186/s12916-026-04621-5	https://doi.org/10.1186/s12916-026-04621-5	JOUR	Human	Study_Human	Mechanistic_Substrate reallocation; Mechanistic_Throughput Limit	Hallmark_Communication; Hallmark_Inflammation; Hallmark_NutrientSensing	Stage_Adaptive; Stage_Functional	Tier 3	Substrate reallocation; Oxidative throughput limitation	Altered intercellular communication; Chronic inflammation; Nutrient sensing	Adaptive; Functional	Primary empirical report
506095376	Christensen	2026	Structural and mitochondrial dendritic degenerations in old hypoglossal motor neurons	GeroScience	Christensen, Trace A.; Fogarty, Matthew J.	10.1007/s11357-025-02075-w	https://doi.org/10.1007/s11357-025-02075-w	JOUR	Animal	Study_Animal; Study_Journal Article (Experimental Study)	Mechanistic_ATP limitation; Mechanistic_MQC impairment; Mechanistic_Throughput Limit	Hallmark_Communication; Hallmark_Proteostasis; Hallmark_StemCells	Stage_Structural	Tier 1	ATP limitation; Mitochondrial quality control impairment; Oxidative throughput limitation	Altered intercellular communication; Loss of proteostasis; Stem cells	Structural	Primary empirical report

## Sheet: S4C Mechanisms
Label	Primary-report count	% of primary reports
Redox imbalance	161	0.829897
ATP limitation	144	0.742268
Substrate reallocation	126	0.649485
Oxidative throughput limitation	120	0.618557
Mitochondrial quality control impairment	74	0.381443
Environmental exposure	42	0.216495
Ca2+ dysregulation	1	0.00515464

## Sheet: S4D Hallmarks
Label	Primary-report count	% of primary reports
Altered intercellular communication	165	0.850515
Chronic inflammation	156	0.804124
Nutrient sensing	108	0.556701
Loss of proteostasis	67	0.345361
Cellular senescence	46	0.237113
Genomic instability	25	0.128866
Stem cells	24	0.123711
Epigenetics	18	0.0927835
MitochondrialDysfunction	11	0.056701
ECM	10	0.0515464
Disabled macroautophagy	5	0.0257732
Microbiome	2	0.0103093

## Sheet: S4E Stages
Label	Primary-report count	% of primary reports
Functional	168	0.865979
Adaptive	155	0.798969
Structural	83	0.427835

## Sheet: S4F Models
Label	Primary-report count	% of primary reports
Human	114	0.587629
Animal	29	0.149485
Cellular	22	0.113402
Animal; Cellular	13	0.0670103
Human; Animal; Cellular	5	0.0257732
Human; Cellular	6	0.0257732
Human; Animal	5	0.0206186

## Sheet: S4G Tiers
Label	Primary-report count	% of primary reports
Tier 3	103	0.530928
Tier 2	71	0.365979
Tier 1	18	0.0927835
Tier 4	2	0.0103093

## Sheet: S4H Study Types
Label	Primary-report count	% of primary reports
Human	129	0.664948
Journal Article (Experimental Study)	70	0.360825
Animal	53	0.273196
Cellular	45	0.231959
Journal Article (Clinical / Observational Study)	28	0.14433
Journal Article (Case-Control Study)	24	0.123711
Journal Article (Intervention Study)	21	0.108247
Journal Article (Cohort Study)	13	0.0670103
Journal Article (Cross-sectional Study)	9	0.0463918
Journal Article (Observational/Tissue Analysis)	6	0.0309278
Original Research	3	0.0154639
Journal Article (Clinical / Longitudinal Study)	3	0.0154639
RCT	2	0.0103093
Journal Article (Occupational / Cohort study)	1	0.00515464
Journal Article (Clinical / Comparative Study)	1	0.00515464
Journal Article (Occupational / Comparative Study)	1	0.00515464
